# Supplementary material for: Notch signaling and efficacy of PD-1/PD-L1 blockade in relapsed small cell lung cancer
Source: Nat Commun. 2021 Jun 23;12:3880. doi: 10.1038/s41467-021-24164-y (PMC8222224; doi:10.1038/s41467-021-24164-y)
Supplement: Supplementary file 4 — Dataset 8 [file 41467_2021_24164_MOESM4_ESM.xlsx]

## Sheet: TCR Blood Adaptive
Supplementary Data 8: T-cell receptor sequencing
Patient	Timing	Hcdr3	Hvj	Htot (Entropy)	CLcdr3	CLHvj	Cltot (Clonality)	Hcdr3_max	Hvj_max	Htot_max	Num_CDR3 (Richness)	Num_VJ	Num_totCDR3
CL0191	pre	15.9682	8.16372	16.033	0.0248946	0.128193	0.0235401	16.3759	9.36413	16.4196	85041	659	87656
CL0191	post_2weeks	16.5991	8.32465	16.6814	0.0197619	0.118427	0.0180142	16.9337	9.44294	16.9874	125189	696	129933
CL0109	pre	12.9993	7.95209	13.0836	0.128847	0.148381	0.126401	14.922	9.33762	14.9766	31043	647	32241
CL0109	post_2weeks	12.1479	7.71952	12.2349	0.175913	0.17427	0.173087	14.7411	9.34873	14.7959	27385	652	28445
CL0146	pre	14.585	8.05309	14.6645	0.0944065	0.142783	0.092262	16.1055	9.39446	16.155	70508	673	72970
CL0146	post_2weeks	15.1718	8.15821	15.2371	0.0714941	0.13375	0.0699705	16.34	9.41785	16.3834	82953	684	85487
NCI0422	pre	15.7343	8.18902	15.8402	0.0663445	0.128314	0.063996	16.8523	9.39446	16.9232	118320	673	124281
NCI0422	post_2weeks	14.7067	8.26569	14.792	0.0322427	0.112012	0.0304397	15.1967	9.30834	15.2564	37554	634	39141
NCI0422	post_8weeks	13.7978	8.26533	13.8608	0.0183227	0.105561	0.017139	14.0553	9.24079	14.1025	17024	605	17590
NCI0422	post_40weeks	15.7423	8.26949	15.9064	0.0328692	0.124076	0.0297054	16.2774	9.44087	16.3934	79428	695	86079
NCI0422	post_44weeks	14.765	8.28421	14.833	0.0214381	0.110889	0.0200969	15.0885	9.31741	15.1372	34840	638	36038
NCI0422	post_48weeks	15.1751	8.30896	15.3073	0.0251709	0.115143	0.0226048	15.5669	9.39017	15.6613	48542	671	51822
NCI0422	post_51weeks	15.3883	8.27849	15.5256	0.0307578	0.120387	0.0281542	15.8766	9.41151	15.9754	60163	681	64429
NCI0422	post_53weeks	12.6331	8.2273	12.6825	0.0201664	0.0988013	0.0191397	12.8931	9.12928	12.93	7607	560	7804
NCI0422	post_58weeks	14.0187	8.22208	14.1431	0.0472542	0.11841	0.0448808	14.714	9.32643	14.8077	26876	642	28679
NCI0422	post_63weeks	14.8494	8.24565	15.0042	0.051033	0.123481	0.047921	15.6479	9.40727	15.7594	51345	679	55471
NCI0422	post_68weeks	14.2288	8.27309	14.3827	0.0402873	0.117131	0.0371717	14.8261	9.37069	14.9379	29046	662	31388
CL0193	pre	12.0288	7.8129	12.1332	0.221696	0.169295	0.218134	15.4551	9.40514	15.5183	44921	678	46932
CL0193	post_2weeks	12.4165	7.9268	12.5088	0.169865	0.155259	0.166718	14.9571	9.3837	15.0115	31809	668	33030
CL0147	pre	15.8065	8.23951	15.8661	0.0372491	0.12334	0.0359298	16.418	9.39874	16.4574	87563	675	89983
CL0147	post_2weeks	16.5429	8.26532	16.6249	0.0325247	0.125475	0.0307913	17.099	9.45121	17.1531	140384	700	145744
CL0126	pre	13.7355	7.94713	13.8108	0.150719	0.153092	0.148371	16.1731	9.3837	16.2169	73889	668	76169
CL0126	post_2weeks	13.1642	7.84993	13.2284	0.168131	0.161898	0.166111	15.8248	9.36632	15.8636	58042	660	59622
CL0116	pre	15.076	8.35169	15.2037	0.039433	0.110184	0.0370487	15.6949	9.38586	15.7887	53044	669	56607
CL0116	post_2weeks	13.8098	8.29066	13.8565	0.0418343	0.106908	0.0410082	14.4128	9.28309	14.449	21811	623	22366
CL0196	pre	12.7725	7.50751	12.8488	0.214129	0.202306	0.212226	16.2527	9.41151	16.3102	78081	681	81257
CL0196	post_2weeks	13.073	7.5676	13.1397	0.18638	0.19574	0.184751	16.0677	9.40939	16.1174	68686	680	71090
CL0196	post_12weeks	12.3626	7.4292	12.4342	0.214828	0.208287	0.213009	15.745	9.3837	15.7996	54919	668	57037
CL0107	pre	13.045	7.75462	13.181	0.195322	0.175678	0.19033	16.2115	9.40727	16.2794	75881	679	79542
CL0107	post_2weeks	12.7527	7.56889	12.8951	0.224689	0.195239	0.21932	16.4485	9.40514	16.5178	89434	678	93835
CL0125	pre	14.5575	8.28456	14.649	0.0869854	0.119742	0.0850681	15.9444	9.41151	16.0111	63058	681	66041
CL0125	post_2weeks	13.303	8.05576	13.3795	0.124106	0.141516	0.122227	15.1879	9.3837	15.2425	37325	668	38766
CL0110	pre	14.1295	8.25424	14.2186	0.110686	0.123946	0.109298	15.8881	9.42206	15.9634	60643	686	63893
CL0110	post_2weeks	13.7506	8.19966	13.8507	0.110249	0.127777	0.108385	15.4545	9.40088	15.5344	44902	676	47459
CL0111	pre	11.0088	7.30495	11.0718	0.225193	0.21618	0.223377	14.2084	9.31967	14.2563	18930	639	19569
CL0111	post_2weeks	13.1496	7.93048	13.2087	0.112478	0.151101	0.111081	14.8161	9.34207	14.8593	28846	649	29724
CL0114	pre	11.6349	7.96458	11.7785	0.170454	0.142247	0.165758	14.0257	9.2854	14.1189	16678	624	17791
CL0114	post_2weeks	13.0304	8.19324	13.1148	0.0973334	0.118714	0.0951328	14.4355	9.29692	14.4937	22157	629	23069
CL0106	pre	12.5907	7.81063	12.6988	0.166954	0.166094	0.163293	15.114	9.36632	15.1771	35463	660	37047
CL0106	post_2weeks	12.2948	7.69365	12.3888	0.190398	0.178392	0.18711	15.1862	9.36413	15.2404	37283	659	38710
post refers to on treatment
Hcdr3 (aaCDR3 entropy)
Hvj (VJ entropy)
Htot (totCDR3 entropy)
CLcdr3 (aaCDR3 clonality)
CLvj (VJ clonality)
CLtot (totCDR3 clonality)
Hcdr3_max (maximum aaCDR3 entropy; log2(N) where N is aaCDR3 population size)
Hvj_max (maximum VJ entropy; log2(N) where N is VJ population size)
Htot_max (maximum totCDR3 entropy; log2(N) where N is totCDR3 population size)
Num_CDR3 (number of unique aaCDR3)
Num_VJ (number of unique VJ combinations)
Num_totCDR3 (number of unique totCDR3 clonotypes)

## Sheet: TCR Blood RNA-method
Supplementary Data 8: T-cell receptor sequencing
patient	sample_type	time_point	Hcdr3	Hvj	Htot (Entropy)	CLcdr3	CLHvj	Cltot (Clonality)	Hcdr3_max	Hvj_max	Htot_max	Num_CDR3 (Richness)	Num_VJ	Num_totCDR3
NCI0422	blood	pre	16.0774	10.4964	16.2352	0.0800903	0.085584	0.0762314	17.4772	11.4788	17.575	182456	2854	195252
NCI0422	blood	post_1	12.2922	10.1703	12.3142	0.0240223	0.0606826	0.0235381	12.5948	10.8273	12.611	6186	1817	6256
NCI0422	blood	post_2	11.0136	9.75411	11.0199	0.00993802	0.0384983	0.00976857	11.1241	10.1447	11.1286	2232	1132	2239
NCI0422	blood	relapse	15.8535	10.4439	15.9955	0.0501821	0.0857204	0.0461429	16.6911	11.4231	16.7693	105810	2746	111705
post refers to on treatment

## Sheet: TCR Tumor
Supplementary Data 8: T-cell receptor sequencing
patient	sample_type	time_point	Hcdr3	Hvj	Htot (Entropy)	CLcdr3	CLHvj	Cltot (Clonality)	Hcdr3_max	Hvj_max	Htot_max	Num_CDR3 (Richness)	Num_VJ	Num_totCDR3
CL0106	tumor	pre	11.765	9.72335	11.7759	0.148279	0.127732	0.148166	13.8132	11.1472	13.8242	14394	2268	14504
CL0107	tumor	pre	9.87971	8.89207	9.88404	0.197594	0.170402	0.197629	12.3126	10.7185	12.3185	5087	1685	5108
CL0108	tumor	pre	10.1674	8.77489	10.1745	0.245777	0.207384	0.245735	13.4807	11.0708	13.4893	11431	2151	11500
CL0110	tumor	pre	11.9273	9.91634	11.9452	0.147001	0.111177	0.146456	13.9827	11.1567	13.9948	16189	2283	16325
CL0111	tumor	pre	11.8237	9.80026	11.8374	0.183246	0.132395	0.183112	14.4764	11.2958	14.4909	22795	2514	23024
CL0116	tumor	pre	10.4314	9.30223	10.4356	0.175887	0.143343	0.176024	12.6578	10.8588	12.6649	6462	1857	6494
CL0116	tumor	post	9.69069	8.65867	9.69831	0.296511	0.225902	0.29654	13.7752	11.1855	13.7866	14020	2329	14131
CL0124	tumor	pre	8.07205	7.64824	8.07205	0.160769	0.15639	0.160769	9.61839	9.06609	9.61839	786	536	786
CL0124	tumor	post	9.46162	8.74288	9.46213	0.148556	0.132262	0.14871	11.1124	10.0755	11.115	2214	1079	2218
CL0126	tumor	post	12.7096	9.9062	12.7468	0.187979	0.13167	0.187496	15.6518	11.4083	15.6883	51481	2718	52801
NCI0422	tumor	pre	10.3008	8.91262	10.309	0.291733	0.211417	0.291845	14.5437	11.3021	14.5576	23883	2525	24114
NCI0422	tumor	relapse	9.48426	8.57542	9.48842	0.230417	0.19399	0.230413	12.3239	10.6393	12.3292	5127	1595	5146
post refers to on treatment
