# Supplementary material for: Notch signaling and efficacy of PD-1/PD-L1 blockade in relapsed small cell lung cancer
Source: Nat Commun. 2021 Jun 23;12:3880. doi: 10.1038/s41467-021-24164-y (PMC8222224; doi:10.1038/s41467-021-24164-y)
Supplement: Supplementary file 5 — Dataset 9-13 [file 41467_2021_24164_MOESM5_ESM.xlsx]

## Sheet: Data S9
Supplementary Data 9: Rochester validation cohort clinical data
Patient	Race	Smoking status	Pack years smoking	Electronic Record Diagnosis	Best Response	Days on nivolumab	Weeks on nivolumab	Number of prior therapies	Post-nivolumab	Biopsy site	Histology	Synaptophysin	Chromogranin	INSM1	Cleaved Notch1	Additional clinical details
2	White, caucasian	Smoker	unknown	Small cell lung cancer - UNSTAGED	Progression	62	8.85714	1	hospice referral	pleural fluid	SCLC	>50%	0.5	unavailable	negative
5	White, caucasian	Smoker	unknown	Small cell carcinoma of lung - UNSTAGED	cannot assess response	28	4	2	hospice referral	5A: 4R lymph node; 5B: station 7 LN	SCLC	5 (unclear A or B): <50% weak	5 (unclear A or B): <5%	5 (unclear A or B): 3+, 30%	5 (unclear A or B): negative, 1%	Referred to radiation for re-irradiation. Then stopped radiation due to clinical decline.
7	White, caucasian	Former smoker	50	Small cell lung cancer	cannot assess response	28	4	3	hospice referral	Right enbronchial mainstem mass	SCLC	90% moderate	unavailable	2+, 3%	unavailable
8	White, caucasian	Former smoker	34	Small cell lung cancer - Stage IVA	Progression	56	8	1	hospice referral	Pleural fluid	SCLC	>50% diffuse	<10%	3+, 90%	negative
9	White, caucasian	Smoker	unknown	Small cell lung cancer - Stage IVB	Progression	73	10.4286	1	hospice referral	Soft tissue, right neck, biopsy	SCLC	>50% weak to moderate	negative	2-3+, 80%	positive, 10%
12	White, caucasian	Smoker	unknown	SCLC (small cell lung carcinoma) - No stage assigned (Unsigned)	cannot assess response	14	2	2	topotecan	12A: 4R lymph node; 12B: right upper lobe, lung	SCLC	12A: 10%; 12B: >50% weak	12A: 5%; 12B: 5%	12A: 3+, 15%; 12B: 2+, 10%	12A: negative; 12B: : unavailable	Nivolumab discontinued due to recent hospitalizations
13	White, caucasian	Smoker	unknown	Small cell lung cancer - UNSTAGED	Progression	55	7.85714	2	hospice referral	Right neck mass, LN	SCLC	10% weak	negative	3+, 50%	unavailable
14	White, caucasian	Smoker	unknown	Small cell carcinoma of lung - Stage IV	mixed response	89	12.7143	1	skilling nursing facility	Bone, right rib	SCLC	negative	0.8	unavailable	unevaluable	Subcarinal node increased from 2.1 to 2.9 inches and RUL lung mass decreased from 16 to 12 inches
15	White, caucasian	Former smoker	unknown	Small cell lung cancer - UNSTAGED	cannot assess response	14	2	1	hospice referral	15AB: right upper lobe, lung; 15B: right mainstem bronchus; 15AAFS: unavailable	SCLC	15AB: 50%; 15B: unavailable; 15AAFS: unavailable	15AB: >50%; 15B: unavailable; 15AAFS: unavailable	15AB: unavailable; 15B: 3+, 50%; 15AAFS: unavailable	15AB: unavailable; 15B: negative; 15AAFS: unavailable	Received 1 cycle of nivolumab then went to emergecy room with pain, nausea and vomiting. Found to have pancreatitis and further POD
16	White, caucasian	Former smoker	45	Small cell lung cancer - Stage IV	cannot assess response	8	1.14286	1	died in ICU	16A: 4R lymph node; 16B: pleural fluid	SCLC	16A: 20%; 16B: unavailable	16A: 5%; 16B: unavailable	16A: 20%; 16B: unavailable	16A: unavailable; 16B: negative	Received 1 cycle of nivolumab then admitted to the ICU the following day with fever, chest pain and dyspnea. POD
17	White, caucasian	Smoker	105	Small cell lung cancer, unspecified laterality - Stage IV	Complete Response	785	112.143	1	N/A	Lymph node, right axillary	SCLC	>90% weak	unavailable	unavailable	unavailable	Subcarinal lymph nodes of 2 cm and 1.9 cm resolved. Received 20 cycles of nivolumab to date
18	White, caucasian	Smoker	45	Small cell carcinoma of lung - Stage IV	cannot assess response	11	1.57143	1	hospice referral	18A: pleural fluid; 18B: right lung	SCLC	18A: unavailable; 18B: >50%	18A: unavailable; 18B: >50%	18A: unavailable; 18B: 2-3+, 40%	18A: unevaluable,; 18B: unavailable	Hospitalized after 1 cycle and passed away in hospital.
19	White, caucasian	Former smoker	60	Small cell lung cancer - UNSTAGED	cannot assess response	14	2	1	supportive care	19A: 4R lymph node; 19B: lung mass	SCLC	19A: Diffuse, weak to moderate expression; 19B: 90% weak to moderate	19A: unavailable; 19B: 10%	19A: 2-3+, 80%; 19B: unavailable	19A: unavailable; 19B: negative, 1%	Had vertigo after nivolumab, no additional therapy given.
21	White, caucasian	Smoker	40	Small cell lung cancer - Stage IV	cannot assess response	14	2	2	hospice referral	12R lymph node	SCLC	>50% diffuse	0.1	3+, 5%	positive, 10%
23	White, caucasian	Never smoker	0	SCLC (small cell lung carcinoma) - Stage IV	Complete Response	299	42.7143	2	hospice referral	23A: Soft tissue, T2 spinal lesion, biopsy; 23B: Station 7 lymph node	SCLC	23A: >50%; 23B: >80%	23A: >50%; 23B: >80%	23A: unavailable; 23B: 2+, 30%	23A: negative; 23B: positive, 10%	Pre-nivolumab CT: 1.8 cm R PT node and 2 cm R PT node. First restaging: superior R mediastinal node decreased to 7 mm from 22 mm. Second restaging: No lymphadenopathy seen.
24	White, caucasian	Smoker	30	Small cell lung cancer, unspecified laterality	cannot assess response	41	5.85714	1	hospice referral	24A: Level 7 lymph node; 24B: Lung, right mainstem bronchus	SCLC	24A: unavailable; 24B: >90%	24A: unavailable; 24B: unavailable	24A: unavailable; 24B: unavailable	23B: unavailable; 24B: unavailable
25	White, caucasian	Smoker	60	Small cell lung cancer - Stage IV (Unsigned)	Progression	81	11.5714	1	Rova-T clinical trial	25A: 10L lymph node; 25B: Left upper lobe, lung	SCLC	25: unavailable; 25B: >505	25: unavailable; 25B: patchy, <50%	25: 3+, 20%; 25B: 2+, 30%	25: negative, 1%; 25B: unavailable
26	Black, African-american	Smoker	45	Small cell carcinoma of lung	cannot assess response	14	2	1	hospice referral	Right lung, core biopsy	SCLC	100% strong	unavailable	2-3+, 30%	positive, 10%
31	White, caucasian	Former smoker	40	Small cell lung cancer - Stage IIIA	Progression /cannot assess reponse	28	4	2	hospice referral	31A: left upper lobe, lung; 31B: 4L lymph node	SCLC	31A: unavailable; 31B: 90%	31A: unavailable; 31B: 10%	31A: unavailable; 31B: unavailable	31A: unavailable; 31B: positive, 10%
33	White, caucasian	Smoker	46	Small cell lung cancer - No stage assigned	cannot assess response	13	1.85714	1	inpatient hospice	4R lymph node	SCLC	90%, weak	0.9	3+, 40%	negative
35	Black, African-american	Former smoker	25	Small cell lung cancer	cannot assess response	50	7.14286	1	hospice referral	Liver, left lobe biopsy	SCLC	>50%	>50%	2+, 40%	unavailable	No CT scan post nivolumab

## Sheet: Data S10
Supplementary Data 10: Rochester validation cohort RNA-seq data (CPM)
Gene	Sample_12B	Sample_13	Sample_14	Sample_15AAFS	Sample_15AB	Sample_15B	Sample_16A	Sample_16B	Sample_17	Sample_18A	Sample_18B	Sample_19A	Sample_2	Sample_21	Sample_23A	Sample_23B	Sample_24B	Sample_25	Sample_25B	Sample_26	Sample_31A	Sample_31B	Sample_33	Sample_35	Sample_5A	Sample_5B	Sample_7	Sample_8	Sample_9
A1BG	6.96026	2.16723	5.54292	6.5738	5.93334	3.91262	3.43837	1.99204	1.91181	1.31555	3.18468	5.23813	4.05362	0.0771555	6.7912	5.06998	6.22559	8.87312	8.70663	4.25939	2.77956	2.67011	4.07892	7.62516	4.54174	4.67408	2.5713	3.82182	1.04843
A1BG-AS1	1.36481	0.847198	3.52124	1.99701	1.16879	2.60707	0.388374	0.836472	0.512837	0.393487	0.250611	0.209763	0.419703	0.051437	0.826574	1.9746	1.47917	4.00941	2.4166	1.10048	1.19086	1.40677	1.223	1.4319	2.60144	3.03445	1.47578	1.60707	0.0464662
A1CF	0	0	0.124911	0	0.0717931	0.0243937	0.0814201	0.156116	0.182993	0.0906652	0.221998	0	0	0.180029	0	0	0.0863666	0	0.0277546	0.0198213	0	0	0.0498067	0.356549	0	0.0296391	0.0419257	0.0813845	0
A2M	344.517	8.7562	544.502	251.473	879.141	1186.33	16.8252	64.5273	752.277	294.086	375.544	22.5939	88.4363	42.0754	156.309	1652.8	449.001	202.91	265.784	1496.64	2443.86	230.15	15.3039	49.5425	32.1442	16.5979	1014.77	268.209	211.155
A2M-AS1	0	0	1.95798	0.0243792	0	0.212103	0.0287685	1.87683	2.18219	0	0.0256531	0.0768512	1.68802	0	0.248799	0.130936	0.0659265	0	0	0.377199	0.296447	3.11218	0.186028	0.231757	0.0274646	0.0296391	0.363076	0.223807	0.049409
A2ML1	0.672733	0.0861265	0.145729	0.998387	2.65635	0.23174	0.21712	0	0.228741	0.0604434	0	0	0.920978	0.257185	0	0.0390855	0.403044	0	0.610602	0.0198213	0.0298236	0.0982379	0.0249034	0	0.623592	0.118556	0.0838514	0.217025	0.170376
A4GALT	4.79322	2.00962	10.7423	7.33698	7.82545	9.90383	1.46556	2.74765	4.43757	1.48086	8.13992	0.185631	5.3943	0.565807	3.30972	10.5531	5.81535	2.0612	5.16236	6.16442	13.6592	0.785903	3.18763	2.78108	0.132679	0.207473	15.8898	4.82881	1.30105
AAAS	77.1961	94.5095	74.1138	60.8784	62.2087	70.0342	51.9461	48.2712	55.035	67.6664	61.9621	62.4091	47.4962	48.2479	51.7571	82.3923	55.9656	100.116	68.3874	74.6073	64.2401	52.459	65.7947	67.0669	68.9268	76.8244	54.3776	54.8803	82.8492
AACS	37.8412	13.9812	22.1717	52.334	40.0965	51.8121	35.8249	13.0513	17.979	12.1491	21.2625	33.3022	15.3935	100.019	27.2766	34.1021	35.8421	67.21	81.5708	29.8508	42.6478	6.23811	73.5894	14.3689	28.181	23.0296	29.893	16.5482	30.2805
AADAC	0	0.0287088	0.312277	0.13931	0.0358966	0.853778	0	6.24465	0.182993	0.453326	0	0	0	0	0.0285321	0.0390855	0.0575777	0	0.277546	0.178392	0.238589	0	0.0249034	0	0.0132679	0	0.0838514	0.352666	0
AADACL2	0	2.23929	0.312277	17.019	9.36685	13.4775	0.16284	0.374679	0.411733	0.0302217	0	0.371262	0	0.411496	0.14266	0.0390855	0.690933	0.993795	0.444074	0.336962	1.52101	0.049119	0.199227	0.0356549	0.119411	0.503864	0.880439	0	0.108421
AADAT	11.8569	13.6941	18.7366	27.4672	26.4917	29.8335	11.426	3.71557	12.352	13.1464	12.7525	10.1726	6.97312	5.27229	1.91165	10.0254	15.7763	12.5881	18.2348	9.85118	16.9995	0.147357	13.5225	17.9344	27.1992	23.7112	32.3247	30.4921	28.143
AAGAB	21.5274	52.164	20.298	18.1799	18.2713	22.4056	61.4451	32.0663	28.8213	25.4467	20.1771	45.2939	35.3919	16.4341	40.915	35.177	27.9252	20.7961	23.9245	20.0393	31.1359	20.0897	19.9725	21.6425	42.8155	34.9741	41.2968	37.1113	42.2378
AAK1	48.4368	33.13	88.4369	50.8481	56.1781	57.7886	29.3655	133.105	107.051	67.3642	56.0421	37.3118	185.014	55.9634	145.485	65.6463	37.1089	59.5909	54.9542	79.523	64.4489	143.869	44.9007	72.0229	87.3559	81.9224	65.1106	65.1076	42.3772
AAMDC	1.59774	2.18187	3.51832	3.20946	3.41017	2.37838	3.12111	3.21163	5.16954	1.3902	2.78731	2.58584	1.97352	5.34482	3.99449	4.20052	4.05462	2.90777	4.14821	3.68676	3.18964	1.52269	5.2048	2.35322	4.36514	2.54896	2.89287	2.27877	3.74827
AAMP	18.8365	31.3788	25.5026	18.4818	17.6252	25.467	33.7622	25.9465	32.0237	34.211	21.6818	37.3489	24.2086	15.2511	31.3853	34.8252	18.54	23.7775	23.6747	28.1859	25.3799	28.0469	26.6964	22.7835	19.0129	18.4948	20.0405	24.768	35.2678
AAR2	7.82052	9.78972	8.20248	8.26571	8.328	8.13529	7.05641	5.68264	7.59419	11.182	11.0506	5.34617	4.21019	9.72159	8.44549	10.2599	7.11085	4.85855	7.68803	8.40422	8.38044	6.58194	6.82352	12.4079	10.8001	10.344	8.93017	7.27035	13.3668
AARS	334.18	402.182	230.44	502.258	449.066	378.687	172.665	134.947	222.199	528.638	275.499	285.537	115.385	308.056	157.269	216.71	490.591	322.578	336.414	474.938	197.999	133.653	270.6	231.436	185.525	188.119	373.893	207.856	365.178
AARS2	45.914	92.5286	32.5393	34.2934	31.5516	33.6998	21.4135	17.7036	29.3246	22.0921	33.571	29.1069	32.4974	31.8909	34.5523	33.4564	35.9285	49.6897	45.6841	29.0354	26.1852	26.9663	27.5431	69.848	62.2792	67.0139	24.3131	26.884	34.4779
AARSD1	7.98702	14.6731	12.3277	16.6192	15.5109	15.4025	9.52806	8.58952	7.63765	20.6097	10.2879	11.9208	10.8149	11.7577	13.8095	16.5171	13.4029	10.8581	13.0635	15.747	13.3097	10.8052	11.1784	17.0609	14.0283	17.0721	11.9119	12.3555	15.4469
AASDH	21.9479	87.7055	28.8752	20.1303	19.3482	20.6004	20.6807	22.4183	24.4752	21.3063	21.7805	28.6243	19.0774	61.853	29.4451	22.2397	14.4232	41.4449	23.6469	29.7121	19.8625	30.5029	19.5989	67.673	32.387	31.3581	24.7361	22.1095	24.4412
AASDHPPT	6.55914	12.2013	5.7459	5.84706	6.5181	5.91802	10.0111	9.24209	10.9338	9.42918	6.58594	10.581	6.97312	11.0589	11.156	12.1751	12.6066	5.55789	8.18428	10.3269	7.27697	9.3326	12.875	4.52817	14.3957	11.5856	6.66618	6.04958	8.57719
AASS	12.5296	138.865	118.853	37.8458	47.0245	41.1887	10.5846	15.0496	50.8719	2.29685	18.9192	13.7738	20.1299	2.05748	35.3227	78.0147	21.6492	30.2187	25.8951	41.5652	30.8376	28.5872	1.99227	73.8413	33.6872	23.237	49.095	53.6595	26.2689
AATF	44.5685	44.2403	51.4425	47.9226	38.6606	43.7988	41.28	61.4474	49.6367	77.0956	52.5148	30.8147	50.7854	35.2858	41.4285	23.9594	53.173	35.0405	41.4377	36.8676	52.6686	62.3811	57.1781	45.0321	49.1178	28.5128	51.8201	45.6838	64.7429
AATK	2.77502	0.200962	1.49893	2.43792	1.57945	1.45142	1.87266	1.68606	0.274489	1.20887	1.75132	1.5593	0.78941	0.642962	3.08146	2.5601	0.0575777	4.38006	0.999166	1.12981	0.387707	3.58568	1.27007	1.88971	2.01672	2.90463	3.43791	0.59682	3.90316
ABALON	0	0.138664	0.0807757	0.103089	0.0671266	0.100502	0.191337	0.763409	0.486303	0.0864341	0.174392	0	0	0.243811	0	0.0453392	0	0.0835524	0	0.620802	0.070682	0	0.105092	0	0.093008	0.258749	0	0.0585969	0.0655173
ABAT	63.6573	5.65564	28.2299	24.4256	22.0405	20.2711	95.533	35.1574	13.1013	5.43991	15.4165	59.2534	9.99919	57.8923	87.7075	53.5667	41.0529	40.4854	54.1215	20.2375	34.0884	20.7773	16.1857	13.2993	24.9304	15.5605	48.2145	9.49486	151.26
ABCA1	261.693	36.2593	327.017	103.67	201.416	232.252	54.9315	179.159	340.092	610.025	124.787	86.9124	164.592	116.016	127.11	269.612	262.756	210.059	57.4243	298.072	145.122	225.358	27.2692	167.721	32.5329	84.8566	182.419	316.206	119.108
ABCA10	4.70913	2.41154	18.237	6.8494	8.328	17.7098	2.65972	2.09196	19.8089	2.17596	7.47393	8.05638	5.13116	68.3855	2.88174	1.8761	4.43349	3.34946	4.10768	23.8054	44.467	3.8804	13.2237	15.6525	4.02018	5.36467	4.61182	10.5257	7.24873
ABCA11P	2.69598	4.86529	5.21336	7.41105	8.44718	7.42641	12.1962	6.71706	6.96104	2.16629	4.31564	5.80839	3.78127	9.808	16.3275	11.3676	7.51217	8.5032	5.4585	10.9863	3.1616	5.21496	5.48073	15.5873	8.69473	8.61815	7.93066	7.64689	4.85603
ABCA12	2.77502	2.84218	7.36974	57.6975	57.5422	39.6519	9.49902	8.02438	10.0188	1.57153	3.7493	41.4328	4.07862	22.3236	32.5836	50.4985	16.4097	13.8027	11.7957	2.77498	9.27515	0.049119	6.699	7.13098	6.31552	5.77962	7.29507	4.82881	6.4588
ABCA13	11.1842	1.89478	7.45301	18.3192	28.466	85.9145	34.7664	44.4307	117.435	1.32976	4.34129	4.52939	1.31568	6.78968	21.3134	0.977138	137.15	20.428	33.6664	32.4276	292.659	19.7949	6.77371	108.355	1.18084	4.4755	43.0577	2.6043	7.06286
ABCA2	58.1914	6.77529	73.3643	49.8729	44.404	67.0094	55.3657	56.4205	52.7476	27.5622	51.1828	24.6518	73.0204	55.0376	66.0232	80.2621	26.0827	58.1186	40.2997	72.2287	44.1986	63.7564	65.2468	8.84242	31.2857	37.9973	23.3945	18.3115	46.0325
ABCA3	68.0301	36.6899	36.3491	114.582	90.9978	130.494	50.5076	28.7566	22.2336	109.796	68.2767	55.6521	113.149	187.719	116.668	159.449	144.578	48.6591	125.701	102.436	85.6535	30.7485	113.485	24.1384	88.006	101.573	77.0594	55.1787	130.384
ABCA4	1.09319	0.0574177	1.76957	1.27701	2.01021	1.98808	0.379961	0.124893	3.06512	0.513769	1.72665	0.928154	1.57882	2.00604	0.456513	1.8761	1.84249	0.588915	1.35998	0.891958	2.17713	0	0.0996134	1.8184	0.623592	0.0889172	1.21584	2.95697	1.11519
ABCA5	92.5008	89.6003	91.0184	169.029	184.903	150.399	38.0503	55.8584	155.772	58.0559	89.7611	186.113	85.5194	339.767	83.4277	57.9247	76.5496	126.764	206.911	233.931	427.999	94.6522	298.591	267.162	169.59	181.658	68.0454	101.595	96.5877
ABCA6	13.9592	0.287088	92.5589	5.47952	12.0253	52.239	2.1712	5.9012	60.0215	1.51109	22.0025	2.78446	1.44725	43.1042	5.30696	23.7835	18.4537	1.47229	8.40965	52.011	72.0837	10.9044	2.29111	4.84907	1.32679	2.16365	18.1119	10.5529	9.15384
ABCA7	12.6137	9.33037	29.2708	32.0412	33.2761	28.565	9.17334	31.9726	23.6518	7.73676	24.2718	22.7955	40.3915	25.2556	50.9868	16.6309	25.1039	42.0706	20.816	27.3534	23.7694	92.9331	18.3289	3.31591	8.98237	10.5515	21.5498	13.8082	9.49459
ABCA8	3.27957	0.947392	38.0354	2.97194	7.68186	25.8092	0.651361	20.2327	24.8412	2.20619	6.73393	0.668271	5.26273	2.70044	2.79614	8.6379	9.64427	0.147229	5.46766	18.4933	67.1032	3.6348	0.971231	3.85073	0.238822	0.296391	1.84473	7.08045	3.93414
ABCA9	11.6046	1.14835	38.5966	3.69171	8.18442	33.1625	0.651361	1.43627	39.9839	0.755543	8.82984	1.81918	0	30.1163	1.45513	7.21128	12.9262	1.10422	4.69053	32.7249	34.8638	3.29097	1.19536	7.77277	1.76463	1.12628	7.16929	3.60805	5.76181
ABCB1	15.4729	0.229671	15.4989	5.88653	17.338	25.3084	1.19416	34.6569	16.9268	2.7804	4.16863	4.81749	32.3658	3.96065	34.3378	10.684	14.8838	9.7171	9.21454	17.2842	28.0912	70.4199	1.14555	1.46185	0.689931	1.12628	32.9771	4.49758	4.24391
ABCB10	16.7342	31.9529	19.0073	20.2464	21.2149	21.7104	14.6556	17.5163	28.3638	25.3862	28.8597	19.8625	21.7088	20.7034	20.5431	22.5523	20.4689	25.6914	25.7285	24.9946	23.6797	23.2333	31.0545	22.5696	28.6056	30.7061	18.2796	28.1319	37.9009
ABCB11	0	0.0287088	0.208185	0.0696549	0.215379	0.158559	0.977042	0.281009	0.228741	0.0604434	0.0739993	3.00722	0	0	0.313853	0	0.575777	0.331265	0.36081	0.0792851	0	1.52269	0.29884	0	0.0398037	0.0296391	0.0419257	0.108513	0
ABCB4	4.54095	0.373215	24.6391	5.0725	5.09731	3.63466	6.70359	8.99324	8.92089	5.10747	3.72463	4.01854	3.68391	1.6717	38.7328	6.20092	3.42588	1.98759	2.24812	4.95532	6.41477	45.3044	0.971231	9.8051	0.477645	0.118556	14.6086	5.05154	3.31459
ABCB5	0.168183	0	0.208185	0.0232183	0	0.0365905	0.18998	0	0.960711	0	0.0246664	0.334135	0	0.102874	0.427981	0	0.0287889	0.846566	0.0832639	0.0198213	0.805238	0.835022	0.0747101	0.356549	0.663395	0.800255	0	0	0.263308
ABCB6	8.07363	9.78972	10.8056	10.621	13.6985	11.1901	14.1606	6.15567	18.3907	18.2343	19.6221	13.0409	19.8668	9.83501	12.3393	19.8248	11.4283	10.0889	11.5137	12.4939	14.7925	3.37251	12.441	13.6081	6.7933	6.36054	19.2301	13.4157	17.1572
ABCB7	35.3185	80.9876	38.4725	53.0538	55.855	46.7992	61.9607	38.4983	45.9769	75.3427	70.62	48.8209	40.9177	85.3082	67.2786	74.3407	74.9374	50.6835	71.1351	49.2361	37.1304	43.372	47.1919	47.7419	44.7925	45.2588	38.362	75.0637	64.7429
ABCB8	8.40916	6.50944	10.2011	5.43308	4.08754	3.8664	2.98541	4.0278	7.18246	2.62929	6.63527	9.6038	5.3943	3.76261	6.30558	6.78134	4.46228	4.49048	5.41215	5.10834	6.02438	3.6348	5.927	4.10031	8.48655	9.08645	5.19878	3.14687	6.58271
ABCB9	6.85851	1.83737	3.1565	5.66526	4.91783	5.15926	5.23803	1.21771	0.777718	3.62661	3.79863	4.30664	1.57882	2.649	1.31247	4.10398	3.82892	7.47186	6.41132	2.3294	3.99637	2.03598	7.37139	5.98432	3.74155	2.25257	3.60561	1.36265	2.80346
ABCC1	88.3803	47.3409	96.8059	47.1331	49.6449	58.7277	34.1422	62.8212	109.887	71.3837	75.6519	35.8268	101.571	32.5082	48.6757	28.5715	72.4616	37.8378	33.6941	65.1525	38.1444	105.115	51.5748	113.561	127.664	128.811	54.2938	34.4528	60.3441
ABCC10	19.9297	18.632	22.6089	16.8797	17.0509	18.6368	7.05641	15.518	18.711	8.58297	13.2952	16.0014	18.288	14.068	20.4004	22.8455	18.684	18.1091	22.6478	17.5022	15.2995	24.756	8.79088	18.2197	16.691	18.5244	21.1305	11.638	12.9021
ABCC11	0.0840916	0.0864136	0.0208185	0.0703514	0.501475	0.182952	0.16284	0	0.548978	0	0.123332	0.853902	0	0.128592	0.171192	0	0.316678	0.0371753	0.111018	0.15857	0	0	0.0754572	0.213929	0.0265358	0.0592781	0.461182	0.135641	0.0464662
ABCC2	5.71823	2.9283	13.7194	4.22573	4.37938	5.07388	5.02091	9.42943	12.4435	2.99195	3.32997	6.20007	10.2623	9.8759	15.7782	3.59587	4.1456	7.98717	5.55092	11.2387	5.57702	15.4725	3.88492	2.78108	4.02018	3.14174	6.24693	4.34051	2.57113
ABCC3	7.82052	1.37802	25.4194	5.08481	8.83055	20.4663	0.977042	7.71215	24.2008	11.2727	3.72463	1.37367	3.02607	1.31164	2.48229	3.55678	4.89411	7.6559	2.33139	16.0949	9.12603	17.2408	1.39459	13.3706	0.278626	0.563142	6.58233	4.50328	3.37654
ABCC4	10.5114	12.6319	24.8573	13.3737	16.5124	15.1485	4.58667	13.3323	32.3897	25.1747	6.56127	4.71502	22.1035	10.5189	17.1192	12.7614	5.49867	26.9797	6.46683	25.4505	38.6514	24.9033	22.2138	12.7645	1.61868	2.90463	16.2672	12.6417	7.91474
ABCC5	113.019	92.2702	123.204	133.737	140.104	135.934	87.5267	62.1968	181.391	90.9069	110.234	89.9938	47.3646	77.567	47.0779	85.1673	62.9613	83.7732	81.9594	56.669	65.0155	55.1115	79.4417	243.701	138.65	163.193	75.8855	66.0028	73.4321
ABCC6	6.23287	0.229671	12.0318	2.62227	2.83583	3.55879	2.02166	1.70979	0.792815	0.598994	0.424509	1.25598	1.44725	11.2431	1.4266	0.56674	13.6171	7.14097	3.20982	4.45245	8.7598	4.9119	5.82664	5.07227	0.291894	0.237112	9.61272	0.174163	1.22888
ABCC6P1	0.830825	0	1.43772	0.0942663	0	0.0880611	0.230962	0.25728	0	0.0658833	0.389483	0.303321	0	0.269787	0	0	1.23648	1.43511	0.34277	0.522687	0.187292	0.147357	0.125264	0.775138	0.0398037	0	1.32988	0.0428625	0.227065
ABCC8	79.3825	7.52172	10.6591	91.0157	79.834	50.8364	64.539	22.0749	13.1755	17.2868	54.3895	39.2795	24.6033	34.72	30.5008	41.2157	166.975	62.4987	49.6253	16.4517	3.45954	0.294714	22.0146	9.16331	246.173	306.26	110.474	50.4313	134.008
ABCC9	42.214	6.45949	147.291	36.7778	114.761	53.4465	3.14825	1.37382	58.1916	1.3902	59.7668	12.6971	6.44685	10.2102	17.0907	539.204	46.2925	1.10422	31.6403	103.784	68.9821	4.46983	1.86775	6.31092	13.7456	2.75643	74.7954	0.0813845	26.6096
ABCD1	9.92281	3.15797	9.82632	5.50274	5.205	7.01318	3.96245	8.92986	3.88859	6.92077	5.05662	3.93537	4.07862	4.24355	5.36403	6.25368	7.36995	12.8089	13.461	6.58066	10.2892	7.95727	1.76814	3.60115	2.90567	2.96391	9.55905	5.56128	13.3048
ABCD2	0.672733	0.344506	1.95694	0.27862	0.179483	0.853778	0.24426	14.7686	9.28687	0.755543	0.468662	1.78206	14.7356	0.977302	14.7511	0.469026	1.0364	2.13482	0.777129	9.45475	2.11748	20.4335	0.398454	0	0.0928754	0.0296391	1.21584	1.16651	0.216842
ABCD3	121.681	118.367	129.699	106.386	115.407	115.284	123.134	102.881	129.193	181.542	218.15	176.98	81.8355	409.335	102.373	155.717	219.745	84.767	123.48	105.469	252.547	84.6811	148.798	152.211	234.656	165.356	154.79	235.31	126.171
ABCD4	23.4616	41.6565	26.8714	36.4848	35.5735	35.2337	21.6879	14.5813	16.3321	19.7435	33.8779	21.6293	23.4192	10.6989	21.1708	27.8289	33.3087	23.3251	26.8817	19.7618	14.2855	19.1564	17.8669	41.5023	27.7112	38.1529	33.6177	26.9562	38.387
ABCE1	21.5274	31.8668	34.4754	21.9181	27.9634	19.332	25.1045	36.0004	47.0222	69.6913	26.3171	22.7583	23.8139	25.4099	29.2739	32.7732	32.3587	20.8697	34.499	41.5254	44.2583	37.9198	23.2597	28.0943	20.3396	18.2277	30.6477	27.7792	21.0335
ABCF1	94.3508	204.493	101.199	123.209	82.4544	114.187	119.47	110.093	95.4306	119.055	94.7931	132.021	140.91	122.317	163.517	141.001	142.159	104.054	126.117	91.2175	118.281	86.302	117.718	108.106	232.361	122.409	80.8746	111.361	72.3943
ABCF2	32.7957	71.0831	1.82682	14.3489	19.1329	21.6982	22.5805	31.8165	1.71738	44.033	28.5144	33.6734	45.1279	18.8774	34.752	35.5678	26.5721	16.7473	18.4013	29.7319	34.7445	36.8392	26.4972	29.0944	52.7532	51.1867	32.4085	38.305	30.6832
ABCF3	34.9821	62.413	43.9062	35.5472	31.1941	31.9557	52.0275	37.1869	42.5	32.3372	38.3563	34.6387	26.1821	31.9681	21.4846	19.9532	29.7965	31.8382	32.806	32.9628	37.369	37.3795	27.2941	90.1713	42.8421	33.7589	27.6709	23.9813	37.4517
ABCG1	37.5049	8.38298	20.4229	36.4527	45.3733	34.3707	18.4824	22.6369	13.8617	9.42918	15.8358	17.1894	7.10469	18.1573	27.3622	42.4273	32.5602	30.4028	23.9245	31.6348	21.0257	25.9348	15.5895	20.8581	17.2217	19.5618	32.1989	9.65763	28.8555
ABCG2	3.0273	0.401924	10.5341	3.57562	9.76386	8.97687	1.00418	0.374679	1.28095	0.543991	4.58796	0.445514	0.131568	1.23449	4.451	14.1685	3.05162	2.98138	2.3869	4.45979	3.69813	5.40309	1.09575	0.962682	1.60542	0.62242	25.2812	0.135641	3.19068
ABCG4	0	0	0.333096	0.13931	0.143586	0.256133	0.0814201	0.0624465	0.0914963	0.0906652	0.246664	0.0371262	0.131568	0	0	0.136799	0.0287889	0.0368072	0.0832639	0.198213	0.178942	0	0.0498067	0.213929	0.106143	0	0.586959	0.108513	0.139399
ABCG5	0	0.229671	0.603736	0.626894	0.287172	0.280527	0.24426	0.0624465	0.182993	0.151109	0.271331	0.519766	0	0.102874	0	0.156342	0	0.257651	0.693866	0.218034	0.357884	0	0.996134	1.46185	0.291894	0.652059	0.0838514	0.0542563	0.12391
ABCG8	0.0840916	0.114835	0.353914	0.0696549	0.143586	0.0121968	0.1357	0	0.274489	0.0604434	0.0246664	0.0742523	0	0.205748	0.0855962	0.0195428	0	0.625723	0	0.0396426	0	0	0.124517	0.0356549	0.0265358	0	0.0838514	0.0542563	0.154887
ABHD1	2.77502	0.832556	1.37402	1.53241	1.47176	1.18309	1.00418	0.562019	1.09796	0.604434	1.10999	1.22516	0.78941	1.18305	1.31247	0.488569	0.604566	0.515301	1.7763	1.68481	0.805238	0.884141	1.14555	2.38888	1.02163	1.09665	0.964291	0.325538	0.60406
ABHD10	8.66143	19.6656	7.97348	13.7917	12.3484	9.79406	15.1441	11.2716	16.1948	20.2486	16.1318	24.3176	12.3674	20.3948	18.9168	8.59881	16.7551	16.9681	18.0128	16.1147	29.7938	12.9674	15.2658	15.5812	24.9039	19.3247	8.55284	6.80917	16.2167
ABHD11	7.06369	8.46911	4.78825	4.80619	3.01531	4.08594	5.48229	5.77631	3.20237	6.01412	2.26931	3.89825	8.94664	16.4341	8.1031	7.05494	6.53507	5.5947	4.57951	4.51925	7.21732	2.40683	7.59552	9.62682	4.71011	7.0541	5.32456	18.4743	6.78406
ABHD12	43.2231	64.8533	43.2816	42.2573	42.8246	48.6776	59.0839	42.4012	98.3585	104.567	81.9912	67.6439	45.6542	81.219	49.6172	82.1578	70.9646	48.3647	81.3488	66.3418	70.1154	26.1313	82.5546	52.8049	97.5987	101.099	100.622	89.3873	79.4417
ABHD13	7.9887	5.1963	7.8902	9.12479	10.7331	7.97673	5.61799	10.9281	9.8816	8.00876	4.98262	7.16535	6.57841	4.91223	7.78925	7.28945	7.34116	9.56988	10.3525	12.3685	17.2977	12.2306	12.626	6.48919	12.5249	9.75125	10.4395	7.46025	9.69594
ABHD14A	0.588641	0.542884	1.05529	0.835859	0.358966	0.493972	0.2714	0.405903	0.958881	1.01968	0.813992	0.111378	0.263137	0.977302	0.313853	0.938052	0.690933	0.956988	1.60755	1.33377	0.421706	1.27709	0.423357	0.748753	0.371501	0.408723	0.481307	0.482339	0.624196
ABHD14A-ACY1	0.0840916	0.623269	0.830241	0.0464366	0.0735879	0.140508	0.1357	0.0624465	0.371017	0.0840164	0.172665	0.0530904	0	0.128592	0.427981	0.0811025	0.0584414	0.110422	0.653066	0.22517	0.390988	0	0.153654	0.14262	0.0398037	0.082693	0.509397	0.396343	0.166968
ABHD14B	0.420458	0.459341	1.20747	0.742985	0.574345	0.7684	0.434241	1.03037	1.69268	0.815986	0.468662	0.259883	0.526273	2.0832	1.19835	1.44616	0.633355	1.0306	1.23314	1.38749	0.596473	2.30859	0.647487	0.891373	0.106143	0.502086	0.461182	0.732461	0.635038
ABHD15	0.420458	0.220484	4.01797	1.43953	1.22048	2.45156	0.147099	2.34175	3.08068	1.1182	1.35665	0.297009	1.44725	1.54311	2.48229	1.77839	0.748511	1.61952	2.22037	2.23366	1.52101	4.86278	1.13808	1.96102	2.71992	3.20102	1.17392	1.2479	0.402707
ABHD16A	28.8434	21.7039	18.9032	28.5121	28.1788	24.3205	18.0481	16.2907	15.9661	16.9242	27.3472	12.363	15.1304	14.9167	14.3231	21.6925	20.5198	14.4284	26.2004	13.8551	14.5241	14.2209	15.5942	11.2669	28.544	28.1088	27.3775	21.0515	12.1065
ABHD16B	0.779529	0.806144	0.497562	0.986313	0.531269	0.518243	0.437226	0.590744	1.34454	0.47025	0.513555	0.556892	1.05255	0.142738	0.726711	0.600744	0.876621	0.712956	0.578129	0.775805	0.14375	1.08356	0.527951	1.01189	0.365133	0.30054	0.991123	0.162769	0.51562
ABHD17A	11.8704	10.9863	26.0928	8.24064	8.91276	13.1773	7.5775	18.2834	13.0995	9.97407	11.0513	6.22754	19.1169	10.0006	17.5155	12.5851	9.78275	12.8299	7.83763	24.1203	13.6855	37.5755	6.9326	8.69267	8.17224	10.7199	15.3561	10.692	12.7097
ABHD17AP1	1.01583	2.15862	1.67381	0.948699	0.653317	0.563372	0.46518	0.632896	0.899408	0.385327	1.25083	1.80062	0.745992	0.526457	0.419706	0.698654	0.711373	0.806078	1.73772	1.09215	0.902165	0.920489	0.874855	4.84015	0.556323	0.994983	1.20452	0.807334	1.37339
ABHD17AP3	4.35258	3.10314	0.896652	1.17577	0.397734	0.799868	0.895622	0.377489	0.594726	0.580559	1.23677	2.25616	0.398652	1.16916	0	0.0787573	0.690933	1.51572	1.80405	0.435473	1.06948	0	0.634288	1.65047	1.67176	2.80623	0.670811	0.678204	2.01849
ABHD17AP6	0	0.0298572	0.336427	0.12979	0.302608	0.179415	0.397873	0	0	0	0	0	0	1.11155	0.5695	0.121947	0.272919	0.233358	0	0	0	0.699945	0	0.219634	0.028128	0	0	0	0.362901
ABHD17B	9.50235	7.26334	5.26707	7.6156	8.328	7.79378	14.0857	5.77631	5.76426	8.91541	10.8039	10.0241	4.9996	8.2042	5.44962	8.38384	5.52746	5.41066	7.2162	7.13566	12.2873	7.80991	9.01501	8.52152	13.3475	15.7383	6.49848	13.4556	9.63399
ABHD17C	1.17728	3.70344	3.4975	1.46275	1.57945	2.7077	2.63258	4.5586	0.137244	1.90397	1.84998	1.59643	2.10509	6.91827	0.97009	2.40376	3.74255	2.72373	3.99667	2.89391	2.41571	1.27709	2.56505	1.67578	4.51109	4.68297	2.05436	1.32928	3.9806
ABHD18	7.82052	15.9334	17.9663	13.5363	12.1689	11.8187	11.3988	16.7981	14.6851	9.97317	8.90458	15.6301	16.1829	12.5763	19.4589	12.7419	12.2641	17.9251	15.1818	19.4447	13.2417	20.8756	13.1988	14.3333	12.8699	10.3737	13.9193	16.7652	11.9263
ABHD2	15.4821	31.4095	25.1589	30.087	25.404	29.4974	46.1435	37.8532	31.4335	25.3382	24.2493	20.9867	16.125	63.5674	44.401	58.3693	19.6389	19.4401	25.5598	20.0546	24.6412	26.6927	22.8966	40.7906	48.817	44.7621	39.6231	14.8738	39.9137
ABHD3	9.58644	11.7993	8.84785	15.742	12.851	11.8065	7.92489	12.6142	8.92089	10.5776	6.19127	8.20488	16.5776	15.4568	14.1234	8.3643	12.7823	15.3854	11.1018	9.19707	11.8996	16.2584	19.076	10.4825	11.6625	13.96	8.25936	15.8971	7.5585
ABHD4	2.35456	1.45898	6.34839	4.12589	4.09221	3.67125	4.28813	3.12233	3.65985	5.5608	7.55187	1.40931	1.71039	1.46595	2.2255	3.57632	3.82892	1.87717	1.85956	4.95532	3.22095	5.55044	4.08415	1.24792	1.71156	2.15802	3.22828	5.50702	3.9806
ABHD5	8.66143	8.09589	11.3461	11.4931	11.81	12.1115	9.60758	20.2327	9.56136	16.4708	8.90458	10.0241	8.2888	19.5975	8.44549	8.38384	9.81701	21.8267	16.5973	10.1485	9.72251	22.7421	14.0455	9.62682	10.7868	10.6108	7.88203	13.9168	9.2003
ABHD6	0.756824	0.25838	2.78968	1.0216	1.0051	1.57339	0.461381	0.655689	3.38536	2.90129	1.94865	0.48264	0.263137	1.64598	0.827429	1.54388	1.09398	1.61952	2.47016	1.5857	0.894709	2.89802	0.323744	0.463514	0.464377	0.296391	1.17392	0.949486	1.5179
ABHD8	0.756824	1.46415	1.72793	1.77829	1.53745	1.98808	1.53477	0.881433	1.18945	0.664878	0.483215	1.00018	0.394705	2.16035	2.02578	1.54016	0.575777	0.902145	0.570358	2.22553	2.47536	0.387057	1.29497	1.4262	1.27372	2.4304	0.670811	1.31626	1.11519
ABI1	41.0367	23.6274	57.9378	40.4695	48.7116	51.1047	29.2298	67.9418	66.106	48.4756	30.611	36.9777	67.0998	34.1799	79.4332	71.3506	63.9113	54.0698	49.4032	56.8474	68.6242	97.8941	29.635	47.2253	81.4517	81.4778	56.8093	65.6502	29.3047
ABI2	24.3546	15.8711	27.0315	31.3305	22.6888	20.9021	39.6212	15.7372	21.5895	19.5389	26.0093	30.207	15.9816	25.4893	22.021	25.3931	19.3738	18.8689	28.1812	18.0152	21.8595	7.26961	36.8672	23.6902	24.5637	15.4849	26.9444	16.9882	36.6154
ABI3	3.0273	0	3.95551	0.81264	0.682035	1.70756	0.0814201	4.12147	6.49623	4.89592	1.55398	0.853902	2.36823	0.900147	1.94018	1.11394	0.748511	0.736144	0.638356	3.36962	1.81924	8.3011	0.547874	0.463514	0.159215	0.177834	3.77331	1.79046	0.619549
ABI3BP	10.4274	11.0816	149.435	6.05997	11.3792	80.4625	1.00418	141.785	140.172	38.5025	67.142	2.48745	45.9173	1.41452	7.36127	152.394	47.8759	16.3056	34.388	178.887	166.416	28.1943	3.13782	16.3299	3.31698	1.71907	90.6852	42.0758	20.9717
ABL1	48.5209	33.4745	71.4906	63.3627	52.4808	62.1794	83.4285	45.3986	46.3886	37.082	51.8735	48.1898	34.0762	44.0558	33.2398	45.9646	20.3825	19.3238	42.2148	44.0627	86.2798	24.2648	43.7552	40.29	64.7872	53.6763	37.7331	45.6838	45.8776
ABL2	42.3822	58.3364	73.8848	29.139	32.7736	37.7004	26.543	38.592	55.0807	53.8551	45.7562	24.5033	33.4183	25.8214	28.7603	52.8827	22.4265	33.3473	36.3863	47.0954	41.8426	25.4927	22.0644	53.8033	29.5211	33.1068	43.5189	53.1441	59.5232
ABLIM1	21.6956	16.8521	34.6628	89.0654	92.4695	79.5599	98.0841	80.5248	27.0829	20.5508	21.6078	31.6686	95.5186	29.139	78.8626	22.1419	29.7389	18.4036	27.7546	40.5543	106.649	67.6859	45.7724	33.7652	54.2525	60.6415	33.5825	14.595	25.1227
ABLIM2	15.8092	19.522	7.14074	22.8236	22.2918	25.589	38.9188	9.71044	3.29387	5.25858	18.9192	11.9918	10.9202	12.6535	38.1759	35.6851	7.54268	20.6488	17.763	17.9581	11.2137	0.736784	9.56289	10.3756	22.8208	24.7486	26.7486	19.1796	30.3269
ABLIM3	10.1751	0.143544	11.0338	8.77651	7.75366	8.90369	10.2047	7.08768	7.91443	8.37142	21.7311	1.67068	6.70998	0.540088	4.90751	8.9115	16.9279	9.23861	5.13461	11.4567	11.5417	6.92577	1.12065	1.46185	0.437841	0.563142	17.1476	8.21984	43.3065
ABO	0.840916	0	4.37188	6.17607	5.13321	5.59835	0.18998	1.12404	0.823466	0.18133	0.838659	5.94019	0	4.80936	3.88036	9.73229	2.67737	6.73572	7.77129	11.8928	9.57339	0.245595	0.921424	2.35322	0	0	0.461182	0.108513	2.06
ABR	73.3279	26.0102	95.3694	53.5646	51.7987	90.7566	112.333	105.878	85.4118	147.361	46.9895	37.7944	70.389	46.9105	137.41	141.45	70.9646	102.508	80.9325	75.4398	75.4836	100.006	51.525	69.5627	41.104	53.4096	58.2767	75.4977	101.172
ABRA	0.252275	0.315797	0.791102	0.116091	0.0717931	0.0975747	0.16284	0.530796	0.0457481	0.0604434	1.35665	0.148505	0	2.18607	0.770365	0.723082	0.345466	0.257651	0.416319	0.277498	0.208765	0.294714	0.199227	0.0356549	0.0530716	0.355669	0.0838514	0.108513	0.201353
ABRACL	3.86821	2.9283	2.85213	2.83263	2.1179	2.96383	2.00836	6.15098	3.93434	6.37678	2.36798	5.30904	7.8941	4.24355	4.39394	1.13348	7.773	1.80355	1.63752	2.21998	4.83143	5.50132	1.71833	4.10031	7.68212	5.98709	3.56368	5.56128	2.10647
ABT1	3.19548	3.21539	3.0395	3.36665	2.22559	3.03701	2.714	2.49786	2.24166	2.32707	2.51598	2.63596	3.15764	2.28895	3.70917	1.99336	2.70615	4.45367	3.52484	3.58765	2.41571	4.56806	2.31601	3.06632	3.63541	3.55669	1.25777	2.116	1.45594
ABTB1	7.56824	6.05757	11.4918	13.4666	14.3945	12.9652	14.8456	20.3888	9.19537	9.33851	18.8698	7.87075	10.3939	14.5567	12.9821	6.95722	6.2184	24.1455	9.13127	7.86905	6.35244	42.6353	10.061	11.8018	12.2595	13.1301	7.04351	9.84753	10.9196
ABTB2	8.32507	1.26319	2.68558	7.1048	7.53828	6.85462	14.927	6.02609	1.87567	5.50035	7.10393	4.8264	8.68351	11.2133	4.42247	1.13348	21.0159	5.04259	9.07576	1.24874	1.31224	0.442071	2.61485	0.427859	12.379	14.1971	2.47361	8.32835	4.15098
AC002400.1	0.420458	0.516759	0.353914	0.27862	0.323069	0.317118	0.379961	0.967921	0.823466	0.725321	0.764659	0.334135	0.657841	0.205748	1.11275	0.175885	0.287889	0.772952	0.610602	0.416247	0.32806	1.96476	0.572777	0.641788	0.504181	0.94845	0.0838514	0.325538	0.340752
AC004057.1	0.620596	1.29104	0.334553	0.184121	0.249481	0.469212	0.435326	1.18961	0.406701	0.216388	0.716806	0.386112	5.31667	0.445701	0.136383	0.513975	0.267161	0.288937	1.50874	4.02412	0.822536	5.2297	0.998375	1.65082	0.849942	1.25106	0.539164	0.607942	0.966342
AC005351.1	0.252275	0	0	0.0464366	0.0358966	0.0487873	0	0.18734	0	0.0906652	0	0.185631	0	0	0	0	0.0575777	0	0	0	0	0.0982379	0	0	0	0	0.125777	0	0
AC005523.2	26.8362	33.378	24.5864	24.9792	14.985	19.8838	35.9942	20.5868	24.3517	23.3037	26.8953	33.0211	13.6963	23.7356	17.6328	14.9535	16.646	11.2479	15.5814	14.356	21.3382	8.90821	18.4036	15.6935	32.5715	32.8911	13.8581	20.124	25.7542
AC005562.1	1.24119	1.19658	9.60689	5.99752	3.8377	4.41891	5.96403	4.15582	3.22845	2.5483	2.3179	4.2658	15.8014	5.04751	1.34044	2.6926	5.58648	1.80098	2.79212	3.57318	5.80815	2.45153	6.70822	4.85905	6.25423	3.47281	2.05897	5.53008	5.43298
AC005822.1	0.089978	0.148999	0.374524	0.171119	0.375837	0.214054	0.486078	0.548593	0.252987	0.450606	0.202758	0.40319	0.139462	0.62676	0.0938704	0.271644	0.304586	0.238879	0.201221	0.269966	0.0641208	0.15276	0.346157	0.605064	0.328779	0.156791	0.354272	0.0846399	0.255874
AC007238.1	4.21047	15.2476	1.68796	4.24941	7.47474	2.91529	3.50405	1.43814	1.05083	4.44833	8.60612	2.41988	0.53022	2.21385	1.02972	2.75846	2.85845	1.99237	3.53205	0.475909	2.74049	0.738258	8.60411	8.80676	16.4506	18.6762	3.82823	3.36769	3.79536
AC007560.1	1.17308	0.373215	0.0853558	0.496407	0.753828	0.219543	1.05846	0.588559	0.656028	0.574213	1.67732	0.220901	0.876245	0.295505	0.0285321	0.293532	0.575777	0.237775	0.280322	0.0594638	0.0894709	0	0.59768	0.392204	0.238026	0.456442	1.09007	0.786717	0.669888
AC007731.1	1.32108	0.142396	9.76387	0.13931	0.0717931	0.0374443	0.128101	0.0349701	3.31628	0.574213	0.197331	0.0371262	0	0.0234038	0.0895906	0.272426	0.115155	0	0.0832639	0	0.0894709	0	0	0.713098	0	0.0889172	0.754243	0	0.0774436
AC008065.1	0.168183	0.631595	0.249822	0.185746	0.251276	0.121968	0.16284	0.499572	0.457481	0.815986	0.0986657	0.408388	0.394705	0.102874	0.14266	0.175885	0.115155	0	0.388565	0.15857	0.0894709	0.147357	0.0996134	0.356549	0.0928754	0.296391	0.545034	0.108513	0.232331
AC008993.3	1.00405	0.65772	0	0.274672	0.0358966	0.190393	0.163112	0.0199829	0	0.390767	0	0.556892	0	0	0.256788	0.405512	0.244418	0.883373	0.187899	0	0	0.238718	0.0249034	1.60091	0.564815	0.324251	0.958002	0.026043	0.214984
AC009264.1	0	2.89959	0	0	0.0358966	0	1.03512	0.124893	0.365985	0	0	0.0742523	0	0	0	0.762168	0	0	0	0.0991064	0.0596473	0	0.29884	0	0	0	0.167703	0	0.0154887
AC009403.2	0.336366	0.889974	0	0.719767	0.358966	0.353708	0.597081	0.374679	0.358208	0.604434	0.34533	0.742523	1.05255	0.540088	0.456513	0.410398	1.20913	0.809759	0.194282	0.475711	0.238589	0.687665	0.697294	0.534824	0.530716	0.62242	0.419257	0.786717	0.294286
AC009506.2	1.87272	1.53535	3.36905	4.77624	4.71681	2.93663	3.14825	3.91634	1.67484	1.83748	1.44471	3.93723	2.01957	3.32694	2.20267	4.06743	2.73235	4.30313	3.57951	2.59401	2.08885	1.45048	4.34364	1.55883	4.95158	6.48769	2.21661	3.32456	2.00997
AC010522.1	3.04327	1.09094	0.90602	2.072	2.0978	0.939156	0.895622	0.84459	1.28415	0.847719	0.963717	1.07666	1.18411	2.00604	1.71192	1.93747	1.69854	1.80871	2.16486	0.812672	1.16312	0.839443	1.99227	1.35489	1.28699	2.37112	1.34539	1.38354	2.07549
AC011816.1	0.756824	0.0574177	0.666191	0.116091	0.287172	0.158559	0	0.374679	0.320237	0.0604434	0.0246664	0.222757	0.131568	0.411496	0.884494	0.175885	0.2591	0.147229	0.0277546	0.277498	0.119295	0.589427	0.124517	0.0713098	0.0796075	0.0592781	0.628885	0.0813845	0.263308
AC012066.1	3.61594	2.6125	3.06032	2.36827	2.83583	3.12239	0.922762	2.15441	2.4704	4.71459	2.12131	2.48745	5.65744	2.90619	1.34101	4.63163	4.03044	2.76054	2.22037	2.47766	1.37189	0.687665	3.18763	3.10198	0.995093	0.266752	1.34162	2.25164	2.36978
AC013410.1	0	0.200962	0.041637	0.417929	0.323069	0.243937	0.1357	0.0624465	0.182993	0.0604434	0.172665	0.222757	0	0	0	0.078171	0	0	0	0.336962	0.208765	0	0	0.0713098	0.0530716	0.177834	0.0838514	0.0271282	0.356241
AC016582.2	0.0840916	0.861265	0.538782	2.73976	3.87683	2.12225	0.895622	0.18734	1.11259	1.02754	1.30732	1.26229	0.920978	1.36308	2.82467	2.05199	0.834877	0.92018	1.19345	0.713566	1.43153	0.294714	2.51524	3.81507	1.60542	1.51159	0.0419257	0.569692	0.60406
AC016716.1	1.93411	0	0	2.1932	2.01021	1.30506	5.11834	1.47499	0	0.574213	1.16154	1.83849	0	11.6296	0.0861668	1.19934	0	0	0	0.636461	0	0	1.74323	0.216069	0.0801382	0	1.17392	0.0542563	2.77248
AC018442.1	1.68183	0.373215	0.312277	0.232183	0.430759	0.304921	0.488521	0.18734	0	0.423104	0.838659	0.0742523	0.131568	0.0257185	0.14266	0.117257	0.115155	0.404879	0.166528	0.138749	0.149118	0.245595	0.174323	0.14262	0.119411	0.118556	0.0838514	0.217025	1.11519
AC021224.1	5.1237	3.78957	0.27751	4.95966	4.1701	2.99457	3.29697	0.306613	0.654656	1.60538	0.674873	6.31887	0.302607	4.94438	1.36982	0.81806	8.27479	4.39515	0.922009	1.87985	1.32566	0.121815	3.32908	2.27621	1.04472	0.953489	0.654041	1.00808	1.40018
AC022182.2	2.53032	1.14979	0.104092	1.9378	2.84839	2.30666	3.02014	1.71978	0	2.27116	8.45466	4.03227	1.7367	0.398894	2.71054	0.961113	0.75139	1.21537	0.417152	0.87392	2.12165	7.88261	2.07246	0.500238	2.50153	3.35899	1.94242	5.05506	1.55058
AC022182.3	0.303571	0	0.395759	0.158349	0.471322	0.103307	0.621236	0.255094	0.687137	0.190699	0.421056	0.328567	0.394705	0.0257185	0.313853	0.164745	0.0863666	0.623146	0.176519	0.174229	0.536826	0.542764	0.200472	0	0.331698	0.387383	0	0	0.173319
AC023271.1	0.420458	0.114835	0.229003	0.255401	0.502552	0.195149	0	0.124893	0.182993	0.151109	0.295997	0.297009	0	0.617244	0.0570641	0.820796	0.2591	0.294458	0.194282	0.297319	0.119295	0.0982379	0.52297	0.392204	0.132679	0.118556	0.377331	0.135641	0.216842
AC023590.1	0.336366	0	0.374733	0.13931	0.358966	0.0487873	0.0814201	0.218563	1.37244	0.151109	0.0246664	0.668271	0.131568	1.26021	0.285321	0.175885	0	0.736144	0.804884	0.277498	0.0596473	0.392952	0	0	0.0265358	0	0	0.379794	0.232331
AC055733.1	0.576868	0	1.95694	0.116091	0.0179483	0.158559	0.0542801	0.0312233	2.05867	0.0302217	0.0739993	0.222757	0	0.051437	0.0733274	0.00977138	0.2591	0.0552108	0.138773	0	0	0	0.0249034	0.606133	0.0530716	0	0.125777	0	0.0464662
AC055764.1	0.33973	1.84196	0.605818	0.840967	1.041	0.280771	0.489606	0.250098	0.641389	0.457859	0.419576	1.01726	0.78941	0.286247	0.399449	0.117257	0.490562	0.294826	0.416874	0.297716	0.477178	0.392952	0.398454	1.03435	0.918139	0.59456	0.628885	0.0813845	0.232331
AC073869.1	0	0.11139	24.658	0.101696	0.247686	0.133555	0.288227	0.414645	13.9628	0.0906652	0.613207	0.451454	0	0.154311	0	0.51632	0.310632	0.0368072	0.206217	0.0198213	0.208765	0.0982379	0.0729668	0.0912766	0.0928754	0.148492	0.134162	0.147577	0.0154887
AC074367.1	0.168183	0.545468	0.166548	0.394711	0.287172	0.195149	0.24426	0.156116	0.137244	0.362661	0.369996	0.259883	0.657841	0.694399	0.285321	0.35177	0.546989	0.110422	0.416319	0.416247	0.32806	0.343833	0.124517	0.499169	0.623592	0.355669	0.377331	0.59682	0.216842
AC080125.1	0	0	0.149893	0	0	0.147582	0	0	1.01607	0.186468	2.07815	0	0	0	0.343526	4.70746	0.118034	3.66821	3.79322	0.701673	0.84729	0	0	0	10.0068	7.9077	0	0	2.97492
AC090286.2	0.588641	1.03352	0.41637	0.44138	0.430759	0.353708	1.00418	0.812117	0	0.483548	0.739993	0.445514	0.78941	1.00302	0.570641	0.469026	1.2955	1.17783	0.777129	0.693745	0.298236	0.442071	0.273937	3.06632	0.929019	0.71193	0.167703	0.379794	0.805414
AC092159.2	0.840916	0.511017	0.513384	0.381012	0.287172	0.365905	0.359334	0.343456	1.00646	0.372936	0.398363	0.312231	0	0.180029	0.306149	0.0390855	0.5182	0.257651	0.499583	0.689582	0.213239	0.147357	0.227368	0.820063	0.270533	0.965048	0.628885	0.587054	0.415717
AC097721.1	0	0.545468	0.27064	1.06804	0.789724	0.451283	0.10856	0.312233	0.182993	0.241774	0.789326	1.00241	0.920978	0.231466	0.770365	0.312684	0.345466	0.552108	0.693866	0.475711	0.447355	0.638546	0.398454	1.96102	0.597056	0.592781	0.461182	0.0271282	0.387218
AC108676.1	0.50455	0.25838	0.0208185	1.04482	0.538448	0.304921	0.542801	0.312233	0.182993	0.151109	0.246664	0.779649	0	0.0771555	0.0570641	0.136799	0.719722	0	0.0277546	0.178392	0.268413	0	0.846714	3.69955	0.225554	0.148195	0.251554	0.428354	0.12391
AC109486.1	0.756824	0.689012	0.0208185	0.232183	0.287172	0.170756	0.374533	0.218563	0.0457481	0.423104	0.394663	0.371262	0.657841	0.717289	0.242522	0.371312	0.719722	0.552108	0.242853	0.515353	0.59528	0.102167	0.249034	0.748753	0.557252	0.62242	0.461182	0.271282	0.294286
AC119403.1	0	0.200962	0.211932	0.0928732	0	0.0243937	0	0.0936698	0	0.0302217	0	0	0	1.6717	0.884494	0.78171	0	0	0	0	0	0	0.747101	0.106965	0.0265358	0.148195	0	0	0.0309775
AC124312.1	0	2.03833	0.559392	0.0928732	0.0358966	0.317118	0.02714	0.218563	0	0.664878	0.369996	0.111378	0.394705	4.57789	2.65348	5.41334	1.69854	0.478494	1.60977	0.277498	0.32806	0.196476	2.14169	0.677443	2.93221	2.99355	1.6351	1.32928	0.511128
AC125232.1	134.415	53.9554	76.4856	129.457	118.136	151.466	92.1679	105.988	90.7597	102.126	120.358	126.554	66.9275	133.309	119.104	58.4377	123.497	141.816	108.054	80.7725	83.7245	164.162	127.471	287.958	173.292	150.156	135.382	71.5584	137.378
AC129492.1	0.148842	0.343645	9.90959	0.319716	0.21179	0.610086	0.326223	0.65163	3.06512	0.184655	0.543895	0.0256171	0.082888	0	0.595179	0.392809	0.521654	0.566831	0.330835	1.13635	0.333727	2.2187	0.245547	0.44426	0.536024	0.205399	1.28209	0.597362	0.292892
AC133644.3	0.336366	0	48.002	0.126772	0.380145	0.224178	0.02714	0.150184	17.6748	0	0.182285	0	0	0.180029	0.114128	0.25601	0.22225	0	0.0832639	0.243604	0.0647173	0.109044	0.145934	0.0959117	0.0265358	0	1.13074	0	0.108421
AC138035.1	0	0	63.1732	0.278155	0	0.170634	0.542801	1.08314	109.972	0	0	0	0	0	0.171478	0.520619	0	2.26291	0.992228	0	0	0.229877	0.268458	0	0.0204326	0.243337	0.629724	0.226249	0
AC138035.2	64.1636	273.986	0.385558	139.24	108.904	168.66	102.717	335.291	1.71601	86.6115	125.288	143.761	70.239	219.379	347.983	297.755	106.571	489.321	70.8581	131.444	70.1828	304.24	165.362	19.0251	91.9794	159.123	122.179	179.919	115.247
AC138649.1	0.153888	0	0.171336	0.863721	0.376196	0.436159	0.832385	0.422139	0	0.140833	0.217065	0.56803	1.71039	0.555519	0	0	0	0.542906	0.42187	0	0	0.165531	0.842979	0.167935	0	0.409019	0.95926	0.802451	0
AC141586.5	3.78412	1.58013	0.41637	1.76575	1.65268	1.18248	1.47072	1.40661	0.137244	1.30105	1.50663	1.57081	1.31568	2.55076	2.57388	1.21282	1.87128	0.478494	0.833194	1.05112	1.66505	1.71916	1.12115	2.9237	1.43506	1.72499	1.17979	0.597634	1.72018
AC144530.1	6.7206	30.4589	6.68918	4.58747	7.6431	5.4515	8.29508	3.98378	6.72589	5.05005	9.32835	6.67677	6.18766	3.21507	6.69333	4.21303	5.06425	13.2454	8.59977	6.70831	7.39626	4.042	8.90942	28.7396	10.4306	8.85645	5.06001	5.20861	5.82237
AC239868.1	13.0451	31.5212	0.243784	9.05258	7.09208	2.8171	18.142	5.406	0.676615	38.8086	30.6384	13.5603	21.6601	7.3164	7.45029	5.42781	10.5246	9.15138	19.8113	11.7653	22.1074	5.7425	20.025	22.367	32.4282	33.2921	7.08041	16.25	32.5053
AC241585.2	2.09052	3.62736	2.03688	0.49246	0.164765	0.502753	0.21712	1.91555	1.97861	0.158362	0.377396	1.0477	5.28115	0.286504	4.42104	1.342	0.396999	4.4165	2.21565	2.5399	1.39336	7.32855	0	2.27478	0.0337005	0.452292	1.00286	0.148662	0.84553
AC253572.1	1.18906	9.25401	12.0793	0.496871	0.837467	2.23483	0.967543	8.55486	6.53787	1.49477	2.80359	1.05141	5.25484	3.88503	0.148081	0.0396718	2.40934	6.54727	1.62281	0	2.88245	7.45085	1.41252	8.52972	0.0946002	0.273569	2.58472	1.15349	0.935055
ACAA1	8.82962	9.98637	13.989	5.85194	6.49548	9.06908	4.63416	17.4004	13.5167	9.7873	6.5514	6.13658	17.2223	13.4423	12.7601	8.44032	8.23074	8.48517	6.41548	13.1821	5.25433	20.3991	4.92539	6.20181	5.19147	5.47345	8.9134	8.42927	8.02703
ACAA2	42.5503	42.001	19.7965	23.2645	28.214	27.4073	46.4909	24.0663	20.3122	55.1087	34.311	33.1258	14.9988	17.4629	15.6641	16.7091	73.8365	20.7593	34.4157	20.5348	18.9678	14.9813	34.4909	24.348	21.1889	19.3247	22.2625	50.9467	41.1689
ACACA	191.729	98.8445	182.432	282.868	286.921	238.753	77.1049	97.5727	145.891	212.156	193.237	94.1891	94.466	131.962	97.2658	138.187	218.939	139.205	251.734	191.711	275.6	68.128	216.286	289.767	246.319	243.9	302.997	229.83	234.871
ACACB	48.689	7.92364	102.927	33.6897	33.5633	49.8728	19.7037	19.2023	46.6173	18.9188	65.662	38.7226	49.3381	35.4144	23.8528	19.7186	27.407	21.9003	24.2298	25.4902	28.3026	63.0196	38.9488	45.2104	20.5387	20.4806	32.157	20.6445	16.1393
ACAD10	40.4481	25.5222	29.3124	26.4921	25.3789	21.1127	20.4093	17.9222	25.4817	18.1028	23.5071	33.4135	19.6037	22.7094	19.1165	20.7349	21.3613	34.2307	34.9153	23.9837	23.1431	22.5947	20.7445	31.5189	25.7265	22.2293	20.5017	13.0487	27.0433
ACAD11	44.9444	111.671	78.22	82.991	83.4426	67.8683	49.9504	26.3209	51.5417	38.5079	59.2172	45.8623	23.156	31.5535	20.8855	34.4468	41.7418	47.9609	50.2242	31.7154	35.3261	36.403	40.2936	138.054	22.9011	25.7137	49.2606	41.5142	59.8848
ACAD8	18.0797	24.948	20.4229	27.0261	27.5686	24.7596	16.3654	16.7045	11.7573	16.4406	19.4865	16.8182	28.6819	24.1239	19.5445	20.813	45.3137	20.1704	17.7075	19.524	21.6221	24.5595	25.0279	11.1956	17.3544	16.5682	27.7548	19.4509	23.9766
ACAD9	122.501	262.579	138.048	168.752	148.935	135.282	117.493	84.3278	102.324	152.994	170.399	156.818	71.8297	115.935	53.6668	57.7461	111.297	135.495	147.68	86.5314	179.192	79.3384	132.61	308.487	132.681	109.448	95.321	108.747	195.365
ACADL	1.68183	3.01443	1.06174	6.33859	6.246	3.81761	0.868482	0.0936698	0.182993	0.0906652	1.20865	0.668271	0.263137	0.720118	0.884494	0.762168	1.72733	0.441687	0.277546	0.634281	0.775415	0.294714	0.747101	4.49252	1.35333	1.8969	0.125777	2.76707	1.2391
ACADM	111.758	78.1455	77.3823	98.6081	102.018	82.2432	150.139	79.7442	90.0781	168.577	172.492	219.416	46.9699	167.736	117.495	92.9454	142.419	100.411	153.4	111.435	148.283	110.076	175.27	117.055	164.31	117.074	95.7163	144.512	124.762
ACADS	4.70913	2.66992	6.39127	3.64527	3.98452	4.43965	3.82675	2.71642	5.21529	3.50572	3.77396	3.04435	7.10469	0.51437	4.16568	2.79461	2.591	3.86476	3.94116	4.85621	4.11566	9.67643	5.10519	3.35156	4.08652	4.20875	3.31213	2.76707	4.75504
ACADSB	9.16598	13.2635	14.6978	12.236	11.9536	11.7334	13.5157	15.3619	13.4957	14.1438	14.2572	10.7295	16.446	10.8275	17.5187	13.934	12.0913	16.232	16.4585	15.5399	7.54538	26.3278	13.2237	13.0853	7.12487	5.30539	10.5653	13.9168	12.3755
ACADVL	186.347	97.323	259.898	136.036	143.155	164.852	120.393	170.136	206.873	257.459	211.885	100.946	144.33	146.364	240.497	243.561	174.576	241.897	225.229	210.423	129.166	202.96	83.0527	152.211	115.736	123.269	163.887	207.503	120.611
ACAN	59.0323	1.6077	990.252	87.4865	167.422	23.918	12.0502	13.9256	47.4408	2.14574	175.206	10.9893	38.1548	31.3251	277.731	1121.25	42.6651	0.846566	27.2828	12.9433	23.4116	5.20661	3.33705	3.81507	11.3971	0.681698	248.871	2.03461	10.1606
ACAP1	7.31597	0.889974	8.03593	1.25379	1.72303	4.07374	2.06264	39.4038	26.5797	3.56616	2.14598	7.98213	67.7577	6.68681	54.1538	2.22787	3.45466	16.0111	3.66361	26.2632	5.24896	127.12	1.96736	2.46019	0.756271	0.978089	5.82767	3.82507	0.774436
ACAP2	112.346	217.355	101.636	145.95	145.381	133.189	145.118	151.745	146.714	114.752	122.025	153.962	136.436	128.438	130.677	102.971	122.727	153.597	225.701	106.341	145.032	159.391	195.815	354.196	166.512	147.691	89.5113	107.4	114.446
ACAP3	52.9777	15.4749	30.3533	36.9171	33.8864	30.286	23.8026	17.4688	26.3971	37.354	34.4158	25.8049	23.8139	19.1646	34.6664	34.1412	15.6062	42.523	34.9986	17.7228	15.5679	11.3985	34.8398	10.0975	27.1744	31.4604	29.348	40.2872	23.388
ACAT1	26.8252	28.6801	31.4567	34.0612	37.9068	30.2847	27.1943	29.3499	37.1475	62.4381	35.6923	24.2434	37.3654	72.3204	38.4327	44.4207	55.0155	27.2741	33.5276	52.7246	24.5747	35.4639	44.2284	14.4402	46.6367	32.6919	27.5871	48.9121	37.9939
ACAT2	12.3051	23.334	10.6089	19.7627	15.8702	18.1617	16.804	7.74368	8.02651	16.9662	19.7425	16.7576	4.85092	14.3671	7.18694	4.01955	26.2157	8.10421	14.8643	6.0887	23.085	8.36201	36.7026	8.836	23.0383	12.9256	9.31127	15.5355	12.3492
ACBD3	32.3669	91.1285	41.8083	30.0851	26.8865	33.819	53.3514	42.0087	39.0232	51.5292	43.0429	41.3957	33.6815	45.4446	36.8634	47.1145	39.4465	29.4955	39.7241	46.5693	44.1801	35.4094	36.334	34.1574	35.875	33.4151	38.2668	41.6295	55.5624
ACBD4	3.36366	0.545468	7.01583	5.38664	6.31779	6.00084	1.41128	3.68435	4.8493	2.02486	2.26931	2.11619	5.92057	5.55519	8.64521	4.72935	6.41992	5.99958	4.13544	7.01673	2.83325	11.8868	2.36582	8.41456	1.92385	2.54896	3.47983	3.41815	3.08226
ACBD5	108.226	76.021	87.5209	94.1734	109.664	99.0749	82.2072	119.929	172.836	151.925	115.612	70.7996	143.936	102.308	189.71	151.75	153.128	127.059	115.82	129.473	161.913	125.794	74.3365	148.324	189.174	211.623	143.302	176.903	75.9722
ACBD6	90.5667	210.041	55.3563	57.3863	55.6756	59.2766	91.2562	60.0355	64.4134	112.288	121.69	83.3739	80.1251	96.5729	83.7416	69.241	54.9824	61.5417	99.4726	59.711	90.0972	53.5804	81.8257	191.853	107.325	89.7186	53.4552	110.954	148.676
ACBD7	8.15689	4.01924	2.1443	11.1448	9.08183	8.01332	14.5471	2.24808	1.82993	2.26663	5.72261	11.8432	5.3943	3.93493	7.33274	4.22124	5.182	9.01777	15.6259	2.33891	12.8242	0.294714	12.9497	5.38389	18.7874	17.8131	5.03108	12.696	7.51203
ACCS	4.37276	2.09575	18.4244	3.90067	5.02552	5.06169	1.11274	4.46493	6.03875	2.14574	2.78731	2.2647	2.23666	6.04384	4.90751	6.2146	6.27597	4.78494	4.38523	3.3498	2.47536	19.009	1.09575	5.063	0.305162	1.15592	5.40841	3.41815	4.12
ACD	6.64324	13.3209	5.12135	9.54272	9.51259	8.03771	6.78501	6.77545	5.71852	9.00607	10.5819	9.87556	7.36782	4.14068	6.44824	6.56637	6.70781	3.16542	4.2187	5.5896	4.44372	6.97489	9.71231	4.49252	7.35042	10.1069	14.4224	9.46773	8.84406
ACE	60.2937	6.14369	53.7949	20.0374	36.9735	32.6631	4.64095	16.2673	101.058	26.9578	15.4659	10.8037	30.787	13.1421	17.9467	26.5	28.7025	15.7535	33.25	60.7324	43.0355	25.8857	10.1606	10.3043	15.351	12.2409	90.5175	18.0945	21.1421
ACE2	0.252275	1.49286	0.0624554	0.0464366	0.394862	0.207346	0.2714	0.281009	0	0	0.271331	0.334135	0.394705	0.360059	0	0.175885	0.748511	0.0736144	0.305301	0.118928	0.268413	0	0.249034	0	0.0265358	0	3.35405	0.379794	0.0464662
ACER2	0.756824	0.373215	1.24911	3.13447	3.33838	4.15912	2.3392	0.951685	0.589693	1.08798	2.68371	1.01763	0.526273	0.411496	1.56926	0.934535	1.41065	2.4613	2.49792	1.22892	2.05694	1.96476	2.9635	1.85406	1.20565	1.2152	1.81999	2.62736	1.47143
ACER3	11.6887	12.718	12.0123	10.6804	10.3382	12.5505	8.8748	13.5509	14.7766	16.1384	9.59524	8.72465	5.65744	6.5325	6.50531	11.9993	8.40635	3.71753	10.0472	10.8819	9.54357	8.35022	10.8081	12.5149	19.7559	17.6945	10.4814	10.6071	13.0415
ACHE	0.252275	0.0287088	0.0832739	0.0232183	0	0.182952	0.2714	0.499572	0.503229	0.6951	0.246664	0.0742523	0.131568	0.051437	0.14266	0.175885	0.230311	0.809759	0.166528	1.03071	0.0894709	0.0982379	0.0747101	0.0356549	0.0530716	0.148195	0.0838514	1.13938	0.0774436
ACIN1	432.138	560.533	363.199	328.955	262.15	301.247	275.058	285.754	309.944	298.556	323.076	293.928	323.132	368.056	324.807	213.066	299.058	344.586	307.354	219.597	203.681	312.959	254.336	227.728	352.276	291.257	237.338	327.705	342.435
ACKR1	1.26137	0.0861265	0.895194	1.50919	1.0769	3.51269	1.0856	0.343456	0.823466	0.302217	0.715326	0.148505	0	0	1.08422	0.312684	0.604566	0.184036	2.24812	2.35873	4.62266	1.42445	0.249034	0.213929	0.0663395	0	0.880439	0.217025	0.820903
ACKR2	0.672733	0.172253	0.395551	0.371493	0.502552	0.609842	0.0814201	1.24893	0.137244	0.18133	0.937324	0.297009	0	2.00604	0.199724	0.21497	0.604566	1.14102	0.638356	1.10999	0.536826	0.294714	0.174323	0.570478	0.132679	0	0.251554	0.189897	2.35429
ACKR3	3.78412	1.23448	19.9025	2.73976	6.74855	5.58615	0.461381	1.96707	8.28041	4.23104	12.9005	0.631145	1.18411	8.64141	1.5122	2.40376	6.18961	1.10422	3.3028	4.63818	5.0402	0.736784	0.199227	0.677443	0.132679	0.177834	10.691	0.949486	17.6572
ACKR4	11.4642	32.3132	21.2215	18.7132	24.4463	14.6281	17.2068	11.3965	14.1751	14.8603	18.4978	10.5505	9.86762	12.2878	7.21918	8.12979	12.3389	10.341	15.7477	9.06982	9.74159	13.3343	11.0852	39.1872	8.99883	9.73614	31.6472	10.348	15.1274
ACLY	129.669	59.5708	123.724	101.464	97.8181	111.882	85.084	77.9645	119.22	184.957	155.448	63.4486	86.1772	82.3249	54.8101	71.546	104.907	81.8224	93.4498	81.2474	169.667	79.8183	91.9183	124.935	134.961	126.292	194.871	215.126	154.825
ACMSD	1.09319	2.41154	0.749465	1.23057	1.36407	0.243937	1.357	0.374679	1.00646	0.634656	1.13466	1.96769	0	0.051437	0.427981	0.195428	0.834877	0.478494	0.416319	0.178392	0.238589	0.343833	1.41949	0.249584	2.46783	2.31185	0.29348	0.520047	0.72797
ACO1	10.6796	8.03848	28.5838	20.8732	22.7943	22.1373	25.5388	23.917	22.9198	12.6629	26.2204	18.3775	11.8411	10.0045	16.1491	21.6534	40.3044	39.4205	30.7521	30.8221	23.68	21.8088	21.5165	27.7395	18.0974	15.6198	11.5296	21.4584	19.7172
ACO2	41.7767	41.5038	62.2893	50.4812	47.9987	53.5971	46.0596	53.2554	75.5896	76.5707	41.6786	24.3176	59.4018	59.7417	57.9029	67.3942	43.6851	32.0793	48.1296	66.6029	60.165	64.9962	49.7235	25.8872	29.8005	22.4397	56.2739	40.5715	45.6132
ACOT1	5.52734	5.64646	3.82893	4.97104	5.35254	7.46507	5.01168	3.25128	8.83213	9.62441	6.18042	2.40021	7.88883	6.88201	2.78701	4.98575	4.05376	0	1.68776	8.77587	2.85591	7.41107	7.68169	1.80093	4.32826	6.68805	4.49946	1.12853	4.30664
ACOT11	3.44776	2.03919	13.4714	11.4431	11.4571	10.5559	6.86426	2.68395	6.25972	3.74568	11.1329	11.0681	2.8945	8.43772	5.7318	9.49544	8.66142	9.27542	13.0733	5.1682	7.58803	2.16025	5.39158	8.93655	4.4011	4.94528	1.96338	3.58092	5.45157
ACOT12	0	0.172253	0.041637	0.0464366	0	0.0853778	0.1357	0.0312233	0.777718	0	0.0739993	0.148505	0	0.411496	0.0855962	0.0390855	0	0	0	0.0594638	0.149118	0.343833	0.0249034	0	0	0	0.0838514	0.244154	0.0774436
ACOT13	0.564255	4.88452	3.48147	1.66057	2.85055	2.57902	2.52077	2.47882	5.35253	5.77235	3.61166	3.14607	1.41831	5.3101	6.84769	6.76883	3.537	1.81644	2.83208	2.71988	3.57764	2.35575	3.82391	4.26468	3.78109	3.09817	2.0401	3.46671	3.44005
ACOT2	11.5433	30.2109	29.9178	25.2824	28.1749	31.7721	9.37254	13.5468	18.5252	41.0574	31.8305	13.9724	21.3193	13.5128	19.6962	25.4814	23.4972	8.79692	9.41409	16.0404	19.6908	25.2039	21.8039	21.4817	25.8828	21.9136	32.3113	23.4225	33.9041
ACOT4	0.588641	1.2919	1.1242	2.08965	1.50766	1.62218	0.895622	1.37382	0.777718	2.0853	2.19531	0.148505	0.394705	2.10892	0.399449	0.410398	1.00761	0.66253	1.33222	1.24874	0.417531	1.12974	2.09188	1.24792	0.398037	1.09665	1.25777	0.922358	2.6176
ACOT6	0.168183	0	0.208185	0.116091	0.0717931	0.195149	0.10856	0.156116	0.0457481	0.211552	0.221998	0.0371262	0.131568	0.33434	0.0855962	0.136799	0.0639113	0.0368072	0.305301	0.436068	0.119295	0	0	0.606133	0.199019	0.177834	0.209628	0.189897	0.0619549
ACOT7	12.6978	15.5889	11.7624	14.8829	13.6766	20.4907	28.7136	13.6758	18.5737	30.1298	22.1258	29.8097	26.7084	12.0877	15.7497	21.3006	21.1857	14.9437	21.038	17.8392	13.9276	2.89802	24.878	8.02235	26.0572	26.7641	12.5777	29.921	24.2089
ACOT8	5.03793	6.35872	5.50545	5.37318	5.02301	3.822	4.47729	3.55977	3.56835	3.29719	5.71274	4.20639	4.21019	7.67002	2.84465	4.28573	4.59442	3.38626	3.03053	4.38585	1.83445	3.16179	2.99911	9.04422	3.7584	4.6643	2.25392	4.9281	4.61115
ACOT9	8.74553	9.58875	27.1681	14.3953	19.1329	20.5029	2.36118	29.0376	23.789	21.2761	11.7906	5.5318	13.2884	9.69587	10.4427	20.8521	20.6128	12.6617	14.7377	23.29	11.0646	25.8366	15.2907	13.4062	1.52581	2.0451	27.8806	30.9261	7.96121
ACOX1	40.364	49.8098	62.6428	61.5981	72.3337	72.0345	34.7664	62.3217	81.5232	69.3588	58.3854	51.2712	43.8122	58.8182	89.2197	86.7699	47.991	77.516	62.4202	81.624	83.7448	77.0676	76.6027	71.1672	82.8448	92.1775	78.6526	76.3658	69.0797
ACOX2	2.10229	0.229671	10.7215	0.325056	0.574345	1.89051	3.01255	1.28015	3.52261	1.99463	1.99798	0.594019	0	2.52041	1.91165	3.45907	2.47584	6.03638	1.63752	2.08123	2.1473	0.835022	0.398454	0.392204	0.689931	0.711337	2.64132	0.29841	2.57113
ACOX3	9.33417	15.8186	17.4667	7.12802	8.90235	9.44035	8.41341	9.71044	11.986	6.76967	7.94259	8.83603	6.57841	10.6217	16.7198	14.1294	5.4411	23.5198	13.6553	14.9452	6.02438	11.6412	5.9519	15.8664	9.64577	11.826	13.1227	7.78579	10.7027
ACOXL	1.85002	1.14835	0.54128	31.1357	24.8763	27.699	11.426	8.80496	14.1819	8.97585	2.26931	0.96528	8.42037	1.05446	1.99724	1.79793	2.30311	4.34325	6.77213	7.80958	0.507002	0.982379	6.77371	3.99335	5.95729	6.57987	1.88666	6.37512	0.309775
ACP1	16.9024	17.455	16.5507	11.7252	12.8869	13.197	24.426	18.0471	28.2723	30.1008	18.1298	34.5273	9.47292	27.2873	13.3245	9.22418	25.766	19.6919	21.6764	18.3941	21.0555	18.567	27.3439	34.5139	25.6469	22.0515	13.6678	15.1104	14.0328
ACP2	7.31597	2.06704	5.20462	3.62205	4.164	5.15926	2.8497	4.62104	10.4306	8.34119	3.03397	2.45033	1.97352	3.54915	4.27981	7.9539	7.31237	4.26964	4.60727	7.39334	4.86125	4.17511	1.54401	3.56549	5.50618	7.70616	6.07922	7.65014	5.6379
ACP5	50.7913	3.10055	77.1116	5.38664	8.93824	17.6244	2.63258	5.52652	48.4473	36.4474	5.74728	7.35098	6.05214	7.40692	13.1533	3.00958	8.83818	10.0484	6.16153	39.0281	7.84362	77.4115	5.32932	5.4552	2.68012	3.52705	22.4302	4.82881	11.3223
ACP6	4.62504	11.541	7.80693	7.05836	7.39469	7.17174	2.60544	3.18477	3.52261	4.32171	6.43794	4.45514	4.47332	9.64443	5.79201	4.7098	2.73494	6.73572	10.1304	7.65101	2.11748	6.28723	4.4826	21.1077	0.119411	0.118556	3.64753	3.49953	6.52075
ACPP	3.36366	4.73696	1.64466	2.13608	3.23069	3.842	1.92694	14.1441	11.62	14.1135	2.78731	1.37367	3.28921	9.8759	4.02302	0.723082	2.36069	9.38584	0.915903	3.62729	1.78942	14.5392	1.99227	2.42453	0.199019	1.27448	7.8401	7.92143	1.19263
ACR	0.252275	0.0574177	0.395551	0.27862	0.502552	0.487873	0.515661	0.156116	0	0.120887	0.0246664	0.148505	0	0	0.0285321	0.293141	0	0.515301	0.333055	0.0396426	0.32806	0.049119	0.14942	0.0356549	0.159215	0.228517	0.377331	0	0.263308
ACRBP	5.0455	4.90921	4.10124	3.297	2.97941	3.76882	2.25262	2.62276	5.07804	3.50572	3.87263	2.63596	9.34135	1.20877	2.88174	2.16925	3.54103	5.18982	1.11018	1.94249	3.37007	4.07687	2.04207	15.9377	3.83443	4.53478	1.2997	2.57718	2.63308
ACRV1	4.62504	2.35413	0.770284	2.48436	1.22048	1.21968	1.51984	0.593242	0.73197	0.997317	1.80065	3.78687	0.394705	0.462933	0.0855962	0.371312	0.834877	0.147229	0.749375	1.88302	0.715767	0	3.16273	2.13929	2.28208	2.07473	0.419257	0.352666	2.69504
ACSBG1	0	0.19723	0.487777	0	0.217533	0.453722	0.404115	0.095231	0.350888	0.33939	0.186232	0.0742523	0.457858	0.566321	0.171192	1.17217	0.377422	0.220843	0.529003	0.387902	0.831483	0.548168	0.0249034	0	0.0598383	0.304097	0.0867862	0.0271282	0.146988
ACSBG2	1.76592	0.717721	0.624554	0.975168	1.0769	0.353708	0.705641	0.124893	0.137244	0.241774	0.591994	0.928154	0.394705	0.642962	0.427981	0.820796	1.1078	0.184036	0.36081	0.297319	0.417531	0.196476	0.622584	0.570478	0.424573	0.652059	0.838514	1.35641	0.436317
ACSF2	6.30687	1.49286	14.0038	2.34505	3.66145	4.82995	0.895622	3.30967	14.3649	6.98122	12.7032	2.04194	6.57841	15.7397	2.53935	4.63163	9.01092	4.0856	2.63669	7.92851	3.34025	10.5606	1.44439	8.87807	0.119411	0.503864	26.6647	9.65763	3.50045
ACSF3	58.2755	38.9866	35.3706	33.2451	31.5165	39.9154	15.3341	23.3853	28.3638	19.9705	28.7593	27.8818	45.2516	18.6973	27.873	14.5969	44.2747	34.4479	37.1865	34.1118	27.0784	62.4773	15.8883	39.4311	11.9671	11.8218	26.4912	16.113	22.0549
ACSL1	12.6978	7.09108	24.7948	16.2528	20.1021	19.8564	22.1734	136.914	48.3558	51.7094	13.8379	10.9151	24.077	33.1768	56.4649	42.7791	32.3299	113.734	21.4266	37.4424	42.5882	114.595	38.3761	10.4112	4.69684	6.78735	25.6585	40.5024	12.0193
ACSL3	36.2435	22.1632	52.7332	31.0429	37.6196	31.3459	30.2069	42.6822	47.5781	39.5905	35.6923	30.0351	30.2607	53.4687	25.85	56.6154	96.9321	32.0959	60.5606	34.608	65.4629	30.0608	43.1824	31.0554	40.6263	25.7267	45.9925	28.5117	38.505
ACSL4	38.7662	25.6944	48.174	39.564	56.2858	39.8349	30.7225	80.4936	49.9112	69.1775	39.9349	25.1344	36.576	51.7456	26.9343	37.6394	57.1459	48.1438	51.9844	50.1677	38.3234	58.206	50.504	34.7635	34.1516	27.7125	55.1742	46.8232	60.7313
ACSL5	8.74553	0.172253	20.8376	4.9448	8.17149	15.3175	1.7641	37.635	33.3943	13.8718	5.17896	5.33057	37.3588	2.59757	20.7693	5.42859	13.8713	7.10379	5.59866	30.1268	11.9223	55.7972	1.29497	1.31923	0.703199	1.00773	21.4223	8.13655	2.86541
ACSL6	1.42956	0.25838	0.562099	5.8538	5.81524	4.42745	10.6978	6.92532	3.43751	4.32171	11.5688	1.11378	16.5671	0.372661	17.4046	46.6476	0.403044	2.65012	0.249792	2.06141	0.924533	5.20661	2.71447	1.24792	0.544515	0.978089	7.91096	12.1534	1.80521
ACSM1	0.840916	0.401924	3.37259	0.580457	0.969207	0.46348	0.0542801	1.15526	0.594726	0	0.0246664	0.594019	0.78941	0.051437	2.08284	0.0586283	1.20913	6.66211	2.6922	0.495532	0.357884	1.52269	0.547874	1.71144	0.172483	0.0296391	4.02487	0.108513	1.17714
ACSM2A	0	0	0.447181	0	0	0	0	0	0.640474	0	0	0	0	0	0	0	0	0.0184036	0	0.15857	0	0	0	0	0.0265358	0	0	0.0271282	0
ACSM2B	0	0	0.760291	0	0.0358966	0.0975747	0	0	0.228741	0	0	0	0	0	0	0.0195428	0	0.0184036	0	0	0	0.049119	0	0	0	0	0	0	0
ACSM3	2.53452	1.87096	14.886	1.57118	1.85154	1.52546	0.392174	2.31864	0.48859	0.555173	0.880098	1.5192	7.36782	0.926123	1.86913	0.950169	1.68933	6.26569	5.22925	4.35335	0.964795	3.82784	1.44589	4.69504	0.604353	0.473632	8.50169	1.4188	3.85065
ACSM5	0.50455	0	3.68487	0.0696549	0.215379	0.646432	0.651361	0	3.06512	0.271995	0.295997	0.148505	0	0.591525	0	1.44616	0.0863666	0	0.0555092	4.33987	0.119295	4.37159	0	0.998337	0	0	0.712737	1.03087	0.449173
ACSM6	0.925008	0	0.395551	0.557239	0.717931	0.317118	1.38414	2.09196	1.46394	1.69242	1.72665	0.111378	2.63137	0.231466	1.25541	1.54388	1.58339	0.110422	0.610602	0.455889	0.268413	0.245595	0.498067	0.14262	0.384769	0.533503	1.34162	0.488307	0.0774436
ACSS1	6.0546	2.38283	10.3468	2.08965	3.1589	4.11033	0.678501	4.9645	11.0253	1.63197	3.20664	2.22757	7.63096	1.18305	8.8164	3.59587	5.09563	3.90156	4.7738	12.7649	8.67868	17.4863	3.03821	2.38888	1.32679	2.78607	15.3448	1.79046	3.5779
ACSS2	5.38186	6.63174	16.5091	7.94066	8.93824	10.5625	3.90817	12.2707	14.5937	9.09674	10.5326	6.57133	7.76253	8.22992	7.56099	9.4587	7.45632	10.2324	7.60477	17.0463	5.84543	13.2621	8.61656	16.2943	9.27427	8.09146	5.15686	8.00281	8.81309
ACSS3	6.44394	13.5049	23.055	37.0891	37.7854	21.1932	30.9994	11.8024	5.43717	1.32976	1.97331	4.23795	3.42078	0.591525	0.599173	7.0481	4.87137	3.53349	7.194	8.42682	36.5256	1.88961	40.7735	23.5394	2.44435	3.34595	11.5468	1.46628	4.21293
ACTA1	18.1638	2.72734	63.4139	0.928732	0.574345	0.792794	3.55535	0.999145	0.869214	1.32976	268.723	0.185631	1.05255	0.0257185	0	0.56674	0.0575777	0.0368072	0.693866	0.356783	0.357884	0.589427	1.64362	0.0356549	1.48601	0.859533	0.251554	1.11226	332.978
ACTA2	64.711	1.69382	187.211	124.526	256.432	239.993	13.0641	47.929	176.537	17.9813	667.001	7.29344	18.2814	31.9794	105.665	1589.04	87.5847	9.31811	107.728	209.754	264.867	34.7541	11.4035	98.2396	21.2369	8.98064	367.058	18.894	99.9802
ACTA2-AS1	0.964531	0	1.9128	1.45672	2.77696	1.35812	0.47875	4.99447	2.33864	0.877034	3.92591	1.54259	0.269715	0.425898	3.64126	4.27752	0.825953	0.509412	1.07022	4.91013	1.33849	11.958	0.176565	1.48717	0.0846493	0	2.5168	0.665454	1.23863
ACTB	6188.19	6377.37	5701.32	3604.6	4976.29	7102.65	8723.25	16480	6370.51	13002.6	7511.13	3964.83	9546.44	4106.86	8966.25	11053	3735.63	6012.79	5568.61	7835.09	6687.99	15750.1	3728.26	3901.57	9073.31	10102.1	6737.63	10460.4	6007.27
ACTBP2	0.672733	0.976101	0.645373	0.81264	0.969207	0.536783	1.57412	4.06902	1.92188	1.74863	0.887991	2.30145	1.31568	0.771555	1.68339	1.01974	0.843802	0.699337	1.16569	0.871938	1.07365	1.32916	0.74735	0.677443	1.82208	0.859533	1.54957	1.54631	0.41928
ACTBP7	5.29777	2.69863	0.749465	6.75652	4.77424	4.07374	1.357	0.624465	0.457481	0.664878	1.57865	1.52217	7.50071	0.668681	0.684769	2.07153	2.24553	1.10422	2.55343	0.436068	0.32806	0	4.75654	0.641788	7.49663	12.2409	2.59939	3.47241	5.4367
ACTC1	0.336366	0	0.916013	0.185746	1.18459	0.365905	0.759921	0.437126	0	0.0906652	44.6216	0	0	0.0257185	0	0.898967	0.172733	0	0.582847	0.0594638	0.119295	0.0982379	0	0.213929	0	0	0	0.379794	5.37459
ACTG1	2083.79	1787.52	1844.4	1486.57	1600.91	2737.79	4649.57	3209.04	1821.52	3487.49	2872.49	1972.01	2672.2	2543.48	2827.43	3122.45	2144.78	1515.94	1781.63	2591.12	3481.76	2448.87	3632.2	2927.37	3845.56	4215.78	2478.91	3573.94	2878.63
ACTG1P1	2.35456	4.96663	0.520462	1.71815	1.39997	1.46362	1.30272	0.530796	0.182993	0.664878	1.06066	3.34135	0	0.925866	0	0.547197	1.84249	1.87717	1.49875	0.991064	1.014	0.835022	1.76814	7.77277	1.12777	1.42267	0.167703	1.19364	2.78797
ACTG1P10	16.2002	18.1434	10.8758	23.7066	19.7162	17.7681	13.6908	6.36393	8.49589	5.50519	19.814	12.2754	7.18231	6.71047	16.223	15.66	18.3866	16.4837	17.7824	11.0101	27.9573	11.8819	17.1094	17.3179	15.4034	21.1982	10.6919	10.6956	22.2638
ACTG1P12	0.756824	3.96182	0.0208185	3.0416	2.082	3.51269	0.434241	0.124893	0.137244	0.936873	1.72665	0.371262	0.920978	6.32675	0.0570641	0.371312	0.863666	1.87717	3.66361	0	0.119295	0	1.12065	2.42453	2.01672	3.23066	0.167703	0.89523	0
ACTG1P14	4.20458	1.77995	5.26707	5.03837	4.52297	8.51339	3.28395	5.71386	4.80355	4.07993	4.68662	3.60124	2.76293	4.21783	12.6397	2.85324	4.89411	10.8949	5.21787	12.4676	7.33662	12.821	3.01331	6.66747	3.11796	3.40849	4.23449	3.39102	4.33684
ACTG1P15	1.93411	0.344506	0.437188	0.580457	0.0358966	0.439086	0.0542801	0.0624465	0	0	0.665994	0.519766	0.394705	0	0.827429	0.488569	1.35308	1.25145	1.19345	0.872136	0.477178	2.01388	0.124517	2.46019	0.902218	0.889172	0.545034	0.135641	1.11519
ACTG1P20	3.53185	4.93792	1.1242	2.11286	1.79483	1.75634	1.81838	1.62361	0	3.17328	2.12131	4.04675	4.07862	1.90317	2.19697	0.625368	2.44705	0.699337	3.16403	1.94249	0.387707	0.982379	2.1915	0.927028	1.12777	1.39304	2.68324	3.22825	2.69504
ACTG2	4.70913	0.344506	4.10124	12.2825	31.6967	13.3433	0.10856	0	3.65985	0.0604434	5.35261	0.111378	0	1.20877	2.91027	102.932	2.10159	0.220843	4.38523	6.38245	55.8597	0.294714	2.68956	4.92038	0.384769	0.266752	19.4535	0	0.774436
ACTL10	0.336366	0.344506	0.145729	0.162528	0.251276	0.23174	0.02714	0.0936698	0.0914963	0.0604434	0.123332	0.519766	0	0.565807	0.0285321	0.0586283	0.316678	0.0368072	0.0832639	0.0594638	0.119295	0.442071	0.22413	0.392204	0.172483	0.118556	0.503108	0.135641	0.0929324
ACTL6A	60.9664	142.941	45.0095	57.0473	59.5524	48.1287	147.506	50.6442	68.302	94.9261	101.576	114.646	29.0766	54.3432	20.7428	25.1906	69.6979	42.3651	70.9963	29.276	124.454	27.3101	84.7695	195.389	140.214	105.93	38.1943	64.7278	82.3845
ACTL6B	8.32507	0.48805	1.85284	4.15607	3.87683	4.15912	11.9416	3.34089	3.38536	7.3741	11.9139	6.34857	7.10469	5.34945	6.7621	7.03539	8.23362	5.15301	4.44074	4.16247	1.55083	0.049119	11.6797	1.17661	12.9893	15.027	7.25314	17.5791	8.99895
ACTN1	90.7609	108.823	230.69	107.288	120.686	183.333	35.7619	93.0607	107.935	83.9058	113.708	35.5331	75.5136	34.6523	84.6763	252.14	88.4368	94.0292	84.1617	103.255	121.211	97.7305	75.0346	96.5845	33.7467	30.3806	150.537	51.3471	59.6017
ACTN2	4.54095	0.114835	26.9599	1.41632	1.29228	3.95177	5.56371	0.967921	3.01938	3.77771	170.84	1.96769	1.31568	6.06956	12.7253	4.86615	0.7773	6.99337	7.02192	5.43103	10.5576	0.540309	0.273937	3.06632	0.0928754	0.177834	2.80902	0.922358	47.0548
ACTN4	360.921	172.196	543.071	450.441	425.257	587.582	306.843	416.269	330.361	372.18	473.712	270.496	275.767	479.057	247.886	793.943	407.967	464.102	590.591	331.798	458.767	275.508	354.25	387.818	311.396	278.044	494.758	366.393	640.566
ACTR10	22.2002	50.4701	28.0633	26.7475	37.9786	25.345	38.8917	29.9431	34.5398	52.0116	47.9762	27.7332	27.8925	66.5594	34.0387	39.1051	31.1783	29.7402	26.0061	22.6359	26.543	25.3945	39.7707	21.7138	33.0371	29.9651	41.4645	37.4098	35.1129
ACTR1A	32.7116	32.4984	35.2249	32.1341	33.3838	39.7617	37.2904	33.4957	23.2195	32.6999	31.9677	25.6542	26.4452	16.5113	30.7864	51.2802	22.6568	20.6054	23.1474	29.0778	31.4043	33.7938	21.4418	20.8225	31.7899	39.5089	38.6135	71.754	34.7412
ACTR1B	19.4252	17.8282	20.4021	17.4137	16.3329	20.7224	20.925	14.4564	8.41766	11.9678	16.0578	16.1128	28.6819	11.8305	20.3148	19.6209	12.8686	26.2804	24.5351	20.9709	20.8467	22.3491	19.4246	44.533	17.8321	22.6442	17.1476	14.812	18.6329
ACTR2	97.0417	78.2884	165.819	70.4441	107.043	103.685	107.556	267.208	207.055	243.828	123.184	114.83	120.513	96.8041	146.084	159.586	87.3739	115.685	110.38	157.142	146.613	321.925	143.194	119.551	144.142	120.601	129.422	137.16	71.0468
ACTR3	111.001	67.6667	142.149	87.3937	123.915	116.199	96.13	294.529	199.874	208.107	119.904	127.677	134.463	104.211	163.032	178.523	100.675	109.133	121.565	169.214	163.463	308.958	134.901	75.7667	246.796	169.12	147.998	124.437	76.5298
ACTR3B	18.9761	36.019	10.1511	9.92234	6.95675	8.82502	15.3792	11.8745	16.9565	20.2528	17.4912	21.2351	7.12311	29.8738	19.0828	14.2469	16.1531	12.2844	8.41853	8.54555	11.8904	15.136	19.961	20.7708	25.7038	23.6383	10.7531	25.9858	18.7564
ACTR3C	3.71348	12.6514	4.26071	3.63088	4.89378	5.10132	2.22467	8.63324	6.11927	5.24166	2.60551	9.3996	7.48097	9.74293	9.98108	5.31544	7.24328	9.06378	5.97363	11.2309	6.48098	11.0444	4.57674	3.58154	3.26656	5.46633	2.57172	5.74385	3.90053
ACTR5	3.86821	6.4882	5.07971	3.66849	4.09221	3.13459	5.02091	3.77802	5.21529	5.13769	6.51194	6.12582	6.84155	4.24355	6.7621	3.90855	3.31072	6.25723	4.524	5.23282	2.38589	5.74692	6.10132	11.6948	3.39658	2.75643	1.67703	3.82507	7.04737
ACTR6	12.7819	27.216	8.72294	12.2825	15.3996	10.0624	21.9834	15.0184	8.69214	24.6609	18.8698	27.8075	13.8147	15.9197	16.6057	12.9764	14.049	11.447	14.8765	12.9235	20.0713	16.7496	19.9725	11.1956	22.9933	19.0579	12.5358	12.0992	17.5023
ACTR8	12.0251	18.6607	16.5923	9.72846	9.26131	10.7698	10.2318	11.3653	13.7244	13.358	13.1472	7.53661	7.49939	14.5309	12.6112	11.9797	14.7687	13.8763	25.7285	10.8026	13.6592	14.0971	10.1855	9.23462	12.034	14.1971	12.8712	15.4631	14.2651
ACTRT3	0	0.287088	0.499643	0.13931	0.0358966	0.243937	0.16284	0.18734	0.594726	0.392882	0.0246664	0.0371262	0	0.102874	0.199724	0.527654	0.431833	0	0.222037	0.138749	0.835062	0.196476	0.0747101	1.14096	0.265358	0.118556	0.503108	0.108513	0.12391
ACVR1	26.8252	23.6274	60.7483	22.7307	29.4352	35.8831	10.5303	19.9829	24.704	19.0095	23.7291	13.5511	29.7344	13.5022	33.411	63.6508	22.1674	27.2373	29.6697	34.9647	38.0848	18.174	30.1331	33.5513	35.1865	34.1738	37.6493	15.1104	11.6165
ACVR1B	18.332	19.4072	9.90959	9.0087	8.43569	8.40362	13.0544	15.7678	18.162	13.902	12.0372	10.6181	10.657	9.8759	4.56513	9.3219	10.7095	8.20801	14.0716	8.68172	9.75233	6.43458	12.626	12.6218	17.3677	12.4188	12.1165	11.6651	15.752
ACVR1C	1.0091	2.41154	2.06103	3.99355	3.80504	3.13459	6.16079	1.46749	0.0457481	0.453326	1.13466	4.41801	2.4998	1.41452	26.1068	8.20796	2.36069	2.09801	0.832639	7.33387	0.775415	2.40683	5.00557	2.70977	3.14449	4.53478	0.125777	0.406923	0.402707
ACVR2A	49.7822	47.226	22.1296	46.8991	44.7982	31.5533	12.9189	19.4209	29.4618	16.7428	43.4376	38.2763	20.9194	34.6942	24.024	31.5029	20.5265	33.3473	64.9727	23.1314	30.9569	10.2659	40.5917	35.7975	37.3485	20.0953	23.5136	15.246	36.3993
ACVR2B	29.6002	24.3451	11.6167	20.6178	16.4765	15.429	15.8498	5.86998	12.1233	10.366	16.7485	12.1403	5.3943	21.9379	9.7009	10.9049	21.8508	23.6302	38.3291	17.3238	28.1833	6.58194	14.2447	39.4343	24.8641	17.2796	11.4876	14.5678	28.5457
ACVRL1	17.8274	0.344506	28.9169	10.3321	14.6099	18.9173	0.624221	0.843028	23.3315	6.64878	6.9806	0.445514	0.920978	2.31466	0.827429	15.5365	9.61548	0.478494	6.93866	22.4575	15.2399	2.99626	2.1915	1.49751	1.22065	0.414947	37.4816	1.32928	5.26617
ACY1	2.52275	1.70444	6.65005	2.08965	2.72634	3.14654	1.70982	4.74594	2.19271	4.1848	2.07198	1.13495	0.920978	3.88349	1.56926	3.51477	2.87802	5.0794	3.97224	6.46867	3.51173	6.13987	1.83861	2.2106	0.849146	2.20752	2.95031	3.0549	1.3153
ACY3	0	0.200962	0.104092	0.0696549	0	0.109771	0.1357	0.437126	0.182993	0	0.0246664	0.594019	0	0.128592	0.0570641	0.0195428	0.0863666	0	0	0.138749	0.0894709	1.0315	0	0	0	0	0	0	0
ACYP1	11.5205	35.7138	4.26779	26.8636	23.6917	19.2222	22.472	7.71215	8.14317	24.4191	21.3118	21.9044	16.5776	7.84414	6.50531	8.14933	23.8948	16.4896	14.0161	7.01673	13.182	4.56806	34.7402	14.3689	24.3864	21.6069	20.6694	22.7063	26.811
ACYP2	0.588641	0.803848	0.499643	0.626894	0.682035	0.634235	0.705641	1.09281	0.457481	0.906652	1.55398	1.00241	0.78941	1.36308	0.884494	1.42662	0.806088	0.331265	0.971412	1.12981	0.864886	0.687665	1.09575	0.748753	0.490913	0.533503	0.712737	0.651076	0.371729
ADA	14.2115	4.67954	16.3425	8.17284	13.9997	10.9406	2.00836	19.858	19.0312	7.01144	5.69794	6.94259	13.2884	5.19513	17.2904	7.6803	4.34712	6.95656	21.4543	27.393	8.61903	30.9449	4.80635	15.5812	2.1494	1.57087	13.3743	7.18897	3.79474
ADAL	2.94321	13.9525	5.22544	5.03837	4.88193	3.4517	3.14825	3.02866	6.13025	3.26395	6.7586	5.04916	1.84196	3.80634	6.02026	4.27986	7.34116	2.28205	2.9975	2.77498	3.81743	5.25573	5.87719	4.20728	6.32879	4.38658	7.29507	4.25912	6.50527
ADAM10	220.488	401.665	182.765	184.91	239.61	199.394	221.816	250.785	155.864	206.868	169.162	140.931	205.115	166.656	247.059	304.437	306.601	169.056	172.495	164.477	179.717	263.081	151.637	162.586	186.839	160.881	293.312	250.691	209.671
ADAM11	1.34547	0.48805	1.79039	2.01999	2.40507	2.51255	0.461381	0.156116	1.09796	4.35193	8.50992	1.29942	0.394705	0.540088	0.256788	0.664454	1.58339	1.84036	0.943657	0.356783	0.387707	0.147357	1.81794	1.96102	2.00345	2.07473	1.17392	2.73995	0.898346
ADAM12	30.4412	1.26319	78.7563	16.694	21.6456	23.8692	4.69523	7.05646	86.0522	2.62929	34.829	1.07666	1.84196	11.2904	8.64521	65.8396	12.8398	6.36765	8.93699	34.0728	11.2733	2.79978	2.2413	10.5539	2.90567	1.39304	117.853	7.56876	22.3038
ADAM15	15.4729	3.53119	35.4539	11.3512	12.5997	22.93	14.2757	23.6872	17.9333	11.9376	13.2441	9.61568	9.47292	6.14672	5.39256	12.6442	16.8703	14.2076	20.0111	20.5348	51.3563	9.97115	12.6504	8.12932	3.2103	4.29766	19.2858	6.70066	19.3752
ADAM17	45.1572	45.2738	65.6615	45.3221	47.4194	48.2507	32.3781	65.8187	87.5162	75.4032	39.639	61.2084	57.2322	36.3659	42.0562	55.8532	47.0698	54.3978	54.2325	56.5105	67.4244	63.4617	45.5731	84.2882	56.6938	50.6532	59.4087	65.3789	35.6241
ADAM19	63.4892	22.9958	38.8056	18.0871	19.8508	28.1991	15.4427	65.6938	57.5969	11.5447	31.573	11.2492	48.2856	9.61871	54.6103	28.2979	25.4782	26.354	36.8304	56.7483	20.8169	97.7958	14.2447	11.0887	1.43293	1.95618	39.6198	19.9392	10.1141
ADAM1A	19.9835	11.2074	16.0388	14.2667	13.7383	12.2682	14.6005	10.9247	23.8677	6.39189	11.479	25.1805	16.9578	13.6352	14.5419	12.9981	8.84452	17.5269	17.3589	13.2359	9.94768	16.6562	13.2745	35.8325	17.0081	14.6233	16.1464	10.5054	16.0167
ADAM20	4.12049	25.3786	5.95408	12.8397	11.2715	6.63508	7.87061	6.713	7.63994	2.0853	5.96928	2.93297	6.57841	6.04384	9.98622	6.15597	18.3673	3.12861	2.19262	7.21495	4.59284	6.23811	7.4212	3.88638	8.77009	12.1817	6.205	6.56502	7.89925
ADAM20P1	0.588641	3.30152	1.16583	1.99677	2.00698	1.35324	1.19416	1.12404	0.914963	0.543991	0.887991	0.160756	0	1.33736	1.52076	1.23119	3.16678	0.478494	0.111018	1.12981	0.238589	0.835022	1.14555	0.606133	1.31352	1.65979	0.545034	1.27502	1.17714
ADAM21	1.34547	12.9764	4.99206	6.4988	7.56915	4.53039	5.24644	3.42582	5.12974	1.29137	3.32824	1.98699	1.31568	5.85816	6.56237	4.48076	10.8523	0.699337	1.08243	5.87245	2.08706	3.71487	3.80449	3.95163	5.40946	4.8119	4.35734	4.08794	4.57614
ADAM21P1	0.168183	6.71787	0.608108	1.25611	1.51268	0.787427	0.697228	0.633208	0.588778	0.249934	0.39639	0.908849	0.131568	0.674339	0.14266	0.873952	1.87243	0.110422	0.138773	0.767678	0.388304	0.312888	0.429085	0.683505	0.428421	1.11591	0.673746	0.550973	0.550624
ADAM22	110.749	35.0248	30.2076	105.341	86.5107	56.3128	82.8857	27.0394	41.951	70.9002	76.1206	45.2939	53.943	54.4203	17.6328	66.6408	83.9771	25.8755	37.3855	25.4307	59.6473	7.22049	137.591	45.6026	157.079	91.8811	67.71	65.1076	97.0834
ADAM23	33.973	34.6803	12.3037	34.6185	26.384	34.3951	18.5638	9.89778	22.6911	29.436	63.4421	35.5669	41.8387	19.6489	36.0074	111.374	2.21674	26.3908	62.6144	10.3467	9.90145	19.3038	1.66852	39.9691	21.1225	13.96	3.1025	41.0721	86.1328
ADAM28	9.16598	1.09094	23.2751	54.4933	56.8602	62.0209	1.92694	20.5137	36.0495	40.9202	5.99394	35.1214	27.4978	61.9558	36.1786	20.0118	12.6959	54.9532	36.0255	74.5478	52.7282	116.314	58.6972	9.12766	40.56	41.2279	7.21122	8.30122	15.9689
ADAM32	0.50455	0.114835	4.08042	1.20735	1.25638	1.04893	0.1357	0.218563	2.88213	1.57153	1.33199	1.18804	0	0.488651	0.713301	2.85324	0.7773	1.69313	1.69303	0.495532	2.05783	0.147357	0.29884	0.606133	1.26045	1.15592	1.59318	1.9261	2.18391
ADAM33	1.26137	0.0287088	4.03878	0.232183	1.041	2.06126	0.18998	0.874252	0.823466	0	0.34533	0.0371262	0.526273	0.051437	0.370917	0.625368	16.1506	2.39247	1.74854	0.77303	3.22095	0.392952	0.124517	0.356549	0	0	0.545034	0.135641	0.216842
ADAM3B	0.756824	0	0.520462	0.116091	0.143586	0.219543	0.0542801	0.0624465	0.228741	0.483548	1.15932	0	0	0.0257185	0	0.21497	0.201522	0.147229	0.0555092	0.178392	0.0596473	0	0.0996134	0.0356549	0.0132679	0.118556	0.0838514	0.59682	0.0929324
ADAM8	1.68183	0.660303	2.7064	1.25379	1.72303	3.17118	2.79542	13.6133	5.76426	1.63197	0.542661	1.48505	8.94664	3.08622	7.24714	0.898967	1.06519	11.2262	1.94282	6.26352	1.6403	28.1943	1.99227	1.39054	0.172483	0.859533	3.06057	1.27502	0.72797
ADAM9	372.862	84.7198	449.554	352.639	425.267	372.662	74.038	548.905	526.881	668.202	267.433	182.438	206.299	231.029	65.3955	505.669	362.538	467.415	891.784	295.634	756.089	89.6912	183.488	160.376	317.408	217.758	469.274	467.364	197.264
ADAMDEC1	36.1594	2.18187	3.89306	0.742985	2.33328	1.02453	0.569941	1.46749	72.1448	47.297	9.96524	3.08147	5.52587	3.57487	5.62081	10.9439	6.93812	0.294458	2.55343	50.3064	2.89289	6.82754	0.273937	4.06466	1.61868	2.07473	23.5622	1.65482	5.52948
ADAMTS1	10.8478	13.0338	29.2291	9.28732	22.9738	36.0294	2.46974	52.3302	13.7702	6.83011	12.2592	0.185631	3.68391	13.888	6.36265	25.7378	22.8008	2.0244	13.4055	10.089	41.2461	4.07687	0.921424	1.06965	1.15431	0.385308	29.7253	19.5052	4.63113
ADAMTS10	8.40916	0.114835	59.9364	3.57562	7.46648	10.843	0.597081	7.02524	12.6722	2.26663	13.8625	0.519766	9.47292	0.617244	3.88036	12.5074	2.96525	0.809759	3.49708	8.50333	3.81743	9.23436	11.3808	2.60281	10.8797	13.8414	9.72676	4.0421	2.83444
ADAMTS12	44.2322	0.229671	59.8531	15.3241	39.9529	34.9683	7.38209	1.7485	52.1071	0.725321	31.3017	0.96528	0	1.10589	5.56375	65.4292	107.929	16.8209	33.3611	31.5357	26.5729	0.589427	0.44826	14.1193	2.04326	0.355669	119.32	0.813845	18.9892
ADAMTS13	7.48415	3.50248	17.3002	13.931	13.8202	8.8427	7.05641	2.90376	9.97309	4.89592	8.83058	8.16776	2.4998	3.62631	22.7115	17.2758	7.02448	15.6799	9.71412	7.49244	4.71214	3.92952	17.5071	15.3316	10.6939	13.2783	7.71432	7.40599	3.11323
ADAMTS14	14.2956	1.00481	36.4323	16.7868	16.7996	14.6362	1.54698	3.68435	7.96017	2.32707	2.44198	0.297009	1.71039	1.31164	0.485045	4.47529	2.67737	10.0852	6.63336	2.12088	5.21914	0.638546	5.50364	1.92536	0.185751	0.355669	7.04351	4.93733	2.1994
ADAMTS15	0.840916	0	1.60302	2.22896	1.86662	3.76882	0.895622	7.46236	1.96717	0.604434	0.369996	0.0742523	2.4998	1.31164	0.342385	0.469026	0.201522	0.441687	0.471829	0.634281	1.49118	0.245595	0.946327	0	0.159215	0.148195	0.796588	1.70907	0.325263
ADAMTS16	1.93411	2.32542	15.7804	3.87745	3.23069	2.13445	1.57412	0.562019	3.24812	0.18133	1.80065	0.891028	0	0.360059	0.285321	2.1497	1.15155	0.956988	1.91507	3.46872	0.208765	0.147357	0.124517	3.2446	0.0398037	0	1.97051	2.38728	0.774436
ADAMTS17	0.925008	8.23944	24.8573	21.2912	20.2098	11.6236	12.7558	10.3661	2.15016	1.26931	2.34331	3.04435	8.2888	13.8108	5.39256	1.17257	13.3005	10.122	14.2936	7.23477	5.96473	6.09075	18.3289	4.81341	0.212287	0.296391	4.9053	1.76333	0.72797
ADAMTS18	90.903	109.754	14.2815	62.9216	51.5475	52.9586	19.6223	1.12404	5.76426	2.75018	37.7643	37.089	0	19.4432	25.5933	47.9384	103.611	15.8503	29.6697	7.39334	4.23496	0.0982379	12.7505	18.291	22.3697	25.46	18.5311	5.20861	138.531
ADAMTS19	0	0	0.104092	0.0232183	0	0.158559	0	0.124893	0	0	0	0	0	0	0	0.0195428	0.0575777	0.257651	0.138773	0.0396426	0.119295	0	0	2.35322	0	0	0.0419257	0.0542563	0
ADAMTS2	81.0643	0.373215	511.718	26.2599	47.3476	92.8423	64.4305	42.1514	132.99	92.7807	295.158	3.37848	21.9719	3.29197	10.9848	312.645	65.5523	2.94458	32.0011	57.343	63.077	2.063	2.58995	26.5986	4.16612	1.42267	154.706	84.6942	44.2978
ADAMTS20	0.168183	3.2441	0.0208185	0	0	0.0975747	0.10856	0	0.686222	0	0.0739993	0.0371262	0	0	3.08146	2.44284	0	0.147229	0.111018	1.62534	0.0298236	0	0	1.35489	0.0265358	0	0	0	0.309775
ADAMTS3	1.34547	0.0861265	1.5822	0.417929	1.11279	1.31726	0.02714	2.46664	0.137244	0.18133	0.665994	0.0371262	0.526273	0.102874	0.14266	1.13348	0.604566	0.883373	0.277546	2.20016	1.90871	0.49119	0	0.891373	0	0	3.31213	0.840973	0.185865
ADAMTS4	3.95231	0.172253	12.7617	1.57884	2.51276	4.06155	0.325681	0.218563	5.21529	0.302217	3.0093	0.334135	0.78941	0.051437	0.599173	5.29609	1.95764	0	1.60977	4.02372	2.53501	0.294714	0.323744	0.677443	0.225554	0.385308	5.32456	0.135641	1.47143
ADAMTS5	1.17728	36.8622	30.5823	1.25379	3.19479	2.63452	0.922762	0.499572	6.58773	0.151109	8.60858	0.0371262	0.657841	0.797273	1.14128	3.49815	2.27432	0.147229	1.72079	4.04354	2.80342	0.589427	0.0747101	1.1053	0.185751	0.414947	8.38514	0.29841	6.4588
ADAMTS6	13.1183	1.83737	50.0476	4.17929	7.25111	9.70868	6.37791	2.56031	10.4763	1.05776	7.91792	3.67549	2.10509	4.93795	12.5826	14.6962	6.41992	5.15301	4.57951	5.68871	8.29097	12.6727	3.16273	1.99667	4.76318	8.38785	12.41	4.9102	4.72406
ADAMTS7	13.4336	1.39353	28.3645	5.9072	7.67002	7.88586	7.64399	5.115	8.4602	0.662762	8.64953	0.475215	5.3943	0.0257185	0.684769	11.2156	2.64512	1.43548	2.09797	2.96665	2.96626	0.638546	0.37355	11.0502	0.729735	0.474225	13.3743	7.5145	2.95804
ADAMTS7P1	0.0840916	0	0.0460088	2.33762	1.26751	2.28886	1.32986	1.59488	0.231943	0.0323372	0	0.365321	0.394705	0.231466	0.0285321	0.0390855	0.107382	0	0.243963	0	0.0298236	0.687665	0.0996134	0	0.0265358	0.0592781	0	0	0.0221489
ADAMTS7P4	0.0849325	0	0.12387	1.24961	0.935464	2.2186	0.439126	0.253221	0	0	0	0.384627	0	0	0.199724	0	0.0365619	0.515301	0.239245	0.0402372	0.36355	0	0.0249034	0	0.0530716	0.207473	0	0	0.0246271
ADAMTS8	0.672733	0.114835	0.187366	0.719767	1.75893	1.28067	0.0542801	0.0624465	1.2352	0.725321	0.517995	0.297009	0	0.0257185	0.399449	0.371312	0.374255	0.0368072	0.999166	2.33891	6.53138	0	0.22413	0.0356549	0.0132679	0.0296391	0.0838514	0	0.0774436
ADAMTS9	32.5434	3.33023	117.498	23.7755	58.3678	48.409	0.678501	86.2075	77.0399	10.8194	32.1404	1.93056	49.7328	2.26323	2.88174	30.2522	18.6552	4.15922	16.0144	41.4435	55.4093	6.87665	1.4942	4.67079	15.5898	9.45486	136.678	36.2975	12.8866
ADAMTSL1	74.5892	7.26334	13.9276	139.426	117.813	52.2024	5.78083	2.49786	9.6986	4.32171	107.496	1.96769	6.57841	9.79874	3.42385	8.65744	18.7703	20.7593	59.8945	8.12672	7.57521	1.91564	44.7015	10.8391	82.6989	63.4572	14.7998	63.2629	70.4272
ADAMTSL2	20.9388	11.2539	38.2019	23.079	19.6354	22.5519	16.284	6.713	17.43	1.54131	26.8371	11.6576	0.657841	11.3161	20.6287	44.8115	21.6492	12.9561	9.43657	10.8422	7.1875	2.25947	11.3061	16.8291	28.7383	25.46	27.2936	0.868102	19.1441
ADAMTSL3	1.68183	1.52157	19.4236	6.64043	14.574	16.7341	0.298541	2.52909	26.5339	0.0302217	4.76062	2.71021	1.44725	34.6942	2.82467	27.7703	4.4047	4.89536	6.68886	11.6946	10.647	0.884141	0.59768	3.49418	0.185751	0.0296391	11.278	0.515435	1.0997
ADAMTSL4	25.2275	9.04329	32.0396	26.9555	25.5903	21.0883	9.30904	76.7078	53.5253	23.326	12.5059	22.944	39.8652	31.7109	20.6001	17.139	8.66545	35.9606	12.4341	37.1847	23.8887	28.3416	22.7368	11.5522	15.3376	16.1236	19.0343	20.5903	8.81092
ADAP1	1.69192	0.230532	0.280841	0.116324	0	0.245766	0.841884	1.78597	1.66477	1.3089	0.0263931	0.844249	5.60086	0.445701	1.39151	0.142662	0.274358	0.943737	0.673605	1.57678	0.785256	3.61417	0.432571	0.249584	0.203132	0.259638	0.975191	0.69204	0.257268
ADAP2	15.3888	0.660303	46.8624	4.78297	8.00493	12.6481	2.19834	56.7951	59.3811	56.424	11.8892	2.82159	14.3409	2.23751	4.26041	27.9266	9.78822	2.83416	5.88398	20.852	7.21732	17.7811	1.19536	4.3499	2.06979	1.77834	15.9318	30.3564	5.88572
ADAR	564.507	1020.71	565.18	386.445	457.932	424.657	348.885	660.154	637.775	553.088	516.836	482.752	582.19	380.196	651.957	494.51	446.976	593.59	507.799	760.542	515.353	856.585	427.043	663.609	424.971	362.515	1020.6	541.288	817.789
ADARB1	25.1434	2.268	128.575	7.24411	8.3639	11.6602	8.46769	12.2083	20.9069	9.76162	17.7598	1.89343	19.209	2.7776	15.7782	23.4709	2.87889	7.36144	8.02109	18.1761	10.3488	13.3112	4.28338	3.56549	2.17594	1.95618	13.5001	5.99533	2.54015
ADARB2	18.0797	0.200962	0.936831	14.4186	13.3894	11.6236	7.27353	1.59239	1.09796	5.43991	6.11727	5.01203	2.4998	13.1679	2.99587	9.43915	25.6509	9.97476	4.88481	3.21105	1.40171	0.294714	10.1357	18.8258	43.8239	44.0436	12.7454	4.42189	2.55564
ADARB2-AS1	1.26137	0	0.0624554	1.09126	1.041	0.658629	0.434241	0.218563	0	0.453326	0.616661	0.408388	0.657841	0.874429	0.827429	0.469026	2.53342	0.772952	0.388565	0.237855	0.208765	0	0.722197	1.1053	2.58724	3.05282	1.21584	0.108513	0.170376
ADAT1	24.9752	26.258	26.2017	24.2167	17.9124	19.6374	13.7871	20.5021	14.7309	16.7428	16.0578	29.0698	21.5772	10.5189	14.9223	10.0219	19.4544	21.3482	20.7605	15.1256	19.5047	22.9877	8.29282	19.0219	12.6543	12.7744	21.3821	16.1659	15.7203
ADAT2	1.09319	8.84232	6.91173	4.73653	6.31779	4.53722	1.05846	8.5864	9.19537	12.6629	3.94663	3.74974	7.23626	2.90619	4.90751	2.73599	7.74421	5.0794	6.05051	5.15353	4.95072	7.95727	3.83512	7.6658	3.17103	3.82344	3.06057	5.53415	2.13744
ADAT3	0.50455	0.602886	1.10338	0.185746	0.323069	0.351513	0.379961	0.0936698	1.46394	0.271995	0.295997	0.371262	0.131568	0.411496	0.542109	0.156342	0.143944	0.220843	0.388565	0.297319	0.477178	0.392952	0.398454	0.356549	0.344966	0.409612	0.503108	0.569692	0.201353
ADCK1	2.77502	8.92845	3.8306	5.06159	3.76914	4.69578	1.24844	2.06074	4.07158	4.83548	6.19127	3.08147	2.63137	2.88047	2.88174	5.47197	6.10324	2.42928	2.66444	3.15158	3.07184	3.29097	2.44053	12.6218	2.28208	2.37112	4.69568	4.47615	5.59143
ADCK2	6.13869	8.27705	12.1124	5.54453	3.76914	5.28855	4.18174	5.25769	12.9925	2.38752	5.08819	5.24259	2.8945	3.50312	6.93329	8.27694	4.7231	1.65632	3.85317	9.04029	8.05328	8.84141	5.92227	7.13811	14.4627	13.9132	7.75625	6.48363	7.88376
ADCK5	1.85002	3.12926	3.2685	2.08965	2.15379	1.98808	1.70982	1.90462	1.1437	1.45064	1.38132	2.71021	3.42078	1.92889	1.65486	2.16925	4.05923	3.68072	3.88565	1.60552	2.1473	2.11212	3.01331	2.60281	0.716467	0.889172	1.34162	0.732461	1.30105
ADCY1	39.1026	64.3939	22.7754	135.525	94.2644	86.4999	36.3134	11.053	20.4037	16.1384	21.4845	54.0928	6.70998	25.3584	16.8054	30.9948	35.6982	14.0604	43.8246	20.8322	9.3348	1.42445	60.9634	30.7702	33.7668	25.9935	42.1772	25.609	97.8268
ADCY10	1.26137	2.69863	1.1242	0.650112	0.789724	0.658629	0.787061	0.749359	2.05867	0.785765	1.55398	0.891028	0	3.72918	0.798897	0.938052	0.345466	0.846566	0.666111	0.574817	0.178942	0.147357	0.37355	0.534824	0.942022	1.57087	0.29348	1.22077	1.19263
ADCY2	16.482	129.793	32.7683	58.6726	46.486	35.1513	160.696	35.3447	0.411733	2.71995	33.867	32.5596	1.71039	62.1359	10.3571	11.2566	25.6797	23.2254	7.18845	10.4062	3.19113	0.343833	46.9179	11.1243	10.0969	5.74998	10.5233	17.7418	97.3157
ADCY3	27.4879	8.72261	43.562	46.7252	46.0427	54.5261	10.4443	16.0769	50.543	35.9161	30.1786	15.1761	32.5395	8.60283	7.31733	24.8029	19.404	11.3359	16.9103	20.7905	27.4082	12.0351	35.6965	42.4126	35.6675	45.1868	65.9889	19.8763	18.9325
ADCY4	12.6137	1.06223	24.5658	8.19606	11.9536	20.3283	1.81838	4.5586	14.2277	1.42042	7.96726	0.668271	1.05255	2.39182	3.39531	17.139	5.87293	1.32506	7.29947	10.644	12.2575	6.68018	2.83898	3.17329	0.650128	0.652059	33.6663	0.623948	3.33008
ADCY5	8.40916	2.75605	15.135	8.56755	7.35879	9.89163	4.99377	2.31052	0.914963	0.453326	8.01659	3.48912	0.526273	30.8365	0.713301	1.27028	5.55625	12.9193	15.7646	4.69764	14.6434	0.93326	0.747101	5.63347	4.17939	5.1572	10.5653	0.623948	1.11519
ADCY6	21.4434	22.7661	43.0734	30.5321	30.0454	29.8944	12.3759	6.21343	6.67923	4.38275	18.4012	13.254	3.81548	22.7609	5.2499	23.8031	13.7035	21.9371	29.8085	12.908	26.9606	3.53656	14.7179	31.2337	31.9093	31.8027	48.3822	15.3545	31.566
ADCY7	13.2587	1.36826	45.3947	2.27562	3.15926	11.115	2.50774	48.3221	54.8886	14.8924	8.1599	4.72653	48.4855	5.3209	34.7458	8.8685	4.83883	19.8199	3.12378	41.3418	7.02406	103.486	2.65445	4.40195	0.894655	1.88416	13.9403	11.0271	16.5844
ADCY8	0	0	0	0	0.0358966	0.073181	2.36118	1.99829	0.137244	0	0.0493329	0.0371262	0	1.64598	0.941558	0.0586283	0	3.97518	0.305301	0.0198213	0.0298236	0	0.0996134	0	5.83788	7.32085	5.45034	0	0.0154887
ADCY9	45.9981	17.5124	40.2421	29.7891	27.8198	38.5298	14.3571	17.5475	19.3057	28.4084	22.2245	7.16535	15.5251	58.6381	11.584	23.1973	33.3087	13.2874	28.726	21.625	26.3939	12.5745	27.3937	17.4709	12.2595	13.7525	41.2129	12.6146	27.8023
ADCYAP1	1.59774	0.200962	0.229003	10.3266	5.67919	2.68855	6.32852	3.02866	2.34322	3.57795	6.05709	1.29051	7.8941	11.7307	0.114128	0.078171	23.6132	5.03891	6.19233	1.07035	0.149118	0.049119	4.1357	0.0356549	8.39593	8.52064	4.61476	11.5099	2.75002
ADCYAP1R1	0.0840916	0	0.707828	0.394711	0.682035	0.182952	1.54698	0.0312233	0.594726	9.1874	1.99798	0	1.05255	0	0.171192	0.312684	0.0863666	0	0	0.297319	0.238589	0	0.249034	0	0.305162	0.0592781	3.94101	0.244154	0.588572
ADD1	79.4666	141.965	190.697	71.7677	75.6699	88.0855	140.748	153.837	117.298	71.9881	77.3786	129.756	115.385	155.983	166.085	187.396	129.924	163.645	118.901	126.856	93.8848	173.537	86.2403	88.7451	166.711	126.055	119.446	94.9757	103.836
ADD2	31.4503	19.9239	7.4322	41.6072	30.3326	31.4068	42.5013	21.9187	15.8746	25.7489	22.2491	33.9333	39.2074	10.776	3.45238	2.54056	19.4037	19.5446	42.4923	11.9919	49.1494	4.17511	35.2881	30.3067	59.8383	47.7189	11.4038	30.899	41.0916
ADD3	26.5729	21.9048	104.53	49.8729	54.9569	45.3478	55.61	118.305	78.4123	32.2466	57.1521	43.6975	143.409	30.9136	102.544	69.924	37.6558	46.5979	31.1962	69.7709	43.9004	188.666	59.6186	55.2651	31.1398	21.1623	36.5173	84.1516	11.1364
ADGRA1	0	0	0	0.0696549	0	0	0.678501	0.218563	0	0.0906652	0.369996	0	0	0	0.684769	0.371312	0	0	0	0.15857	0	0	0.174323	0	0	0.0296391	0	0.461179	0
ADGRA2	11.5205	1.89478	52.0466	7.42985	10.6613	17.0141	0.461381	0.375304	17.979	1.14873	12.5305	1.44792	1.05255	0.97756	2.48229	46.2036	6.9957	3.055	10.5679	19.403	13.7305	1.5836	2.61485	6.5605	2.1892	1.2152	28.1741	0.542563	5.62876
ADGRA3	81.2165	304.117	75.5473	40.5217	42.6857	40.5669	163.508	54.3335	65.3119	75.7142	89.663	50.0832	30.7383	71.7265	38.8141	66.7272	46.9912	58.4105	70.9533	30.0804	31.7562	1.91564	37.5209	270.328	148.897	132.792	71.8028	100.654	96.8032
ADGRB1	34.8139	0.832556	40.9708	3.90067	4.37938	33.8828	30.804	13.7382	3.43111	6.13501	19.3878	2.00481	17.8933	2.3661	12.3544	5.56969	0.489411	36.0343	2.0816	2.55694	1.34206	4.6663	7.4212	2.10364	0.132679	0	4.15064	2.00748	4.95639
ADGRB2	24.9752	7.09108	6.079	23.7755	17.9483	19.0393	19.9208	4.62104	2.65339	7.25321	57.3001	20.4565	9.07821	2.10892	3.39531	5.98008	11.9762	22.9677	14.821	4.32104	1.014	0.638546	20.1219	13.7271	21.6134	22.8814	23.5203	3.63518	12.7782
ADGRB3	184.665	0.0861265	8.99358	57.6278	54.7064	34.2609	32.7038	9.42943	19.2142	68.9962	121.137	35.6782	26.9715	72.1918	11.2131	22.2006	233.91	62.9771	121.898	20.3366	12.1382	1.32621	2.56505	17.3639	0.212287	0.918811	23.3107	74.5482	33.022
ADGRD1	0.756824	0.172253	39.2845	1.1377	3.19479	10.9893	0.895622	71.9696	7.18246	2.29685	4.14396	0.371262	11.8411	0.411496	2.05431	5.02249	3.1092	0.404879	2.16486	8.9394	9.00674	2.01388	1.86775	4.45686	2.30862	3.70488	0.628885	5.12722	3.06677
ADGRD2	0.420458	0.0574177	0.166548	3.15769	2.36917	5.33002	3.25681	0.905475	0.137244	0.483548	8.26325	0.96528	0	0.180029	0	0	0	1.14102	0.138773	0	0	0	3.03821	0.784408	0.398037	1.3634	0.880439	5.80543	0.743459
ADGRE1	0.252275	0	0.978468	0	0.466655	0.46348	0.787061	3.84046	2.10441	1.90397	0.172665	0.742523	2.10509	1.20877	2.11137	0.371312	0.345466	2.46608	0.111018	1.34785	0.238589	9.97115	1.44439	0.106965	0.0530716	0.474225	0.712737	2.44154	0.12391
ADGRE2	42.3048	3.2975	22.2069	7.04234	10.6466	23.5528	15.944	154.318	58.881	92.907	17.1686	5.42933	69.001	13.2494	53.7758	29.9829	11.0446	43.4627	3.13155	58.1035	19.6812	120.194	15.5372	9.24603	0.860955	6.53067	24.4133	104.036	5.97896
ADGRE3	0.925008	0.995048	0.27064	0	0.323069	0.585448	7.09929	32.6542	0.137244	1.29953	0	1.5593	0.920978	7.30199	19.8443	0.195428	0.250175	43.1859	0.138773	0.575214	0.596473	68.1246	7.54572	0.106965	0.0796075	3.17138	1.17392	0.461179	0
ADGRE4P	4.0364	0.143544	1.43647	0.534021	0.358966	1.19529	0.16284	2.15441	12.535	11.3029	1.30732	0.556892	6.84155	0	7.21861	0.996681	0.719722	0.625723	0.0277546	3.19123	1.55083	10.8553	0.29884	0.320894	0.0398037	1.00773	0.335405	5.26287	0.402707
ADGRE5	27.9958	1.79373	41.7475	9.86058	15.7015	25.8853	14.8442	122.669	85.1798	121.637	15.5144	19.5195	118.484	29.317	79.4829	51.2368	13.4634	81.3027	8.66416	62.8057	26.9331	230.322	17.7835	2.94795	1.20884	6.15485	29.2096	94.4242	5.68405
ADGRF1	0.588641	0.0574177	0.187366	1.76459	4.1281	4.26889	0.461381	0.0312233	0.0457481	0.0302217	0.295997	0.297009	0.131568	0.797273	0.998622	0.0195428	5.98809	1.0306	2.88648	1.32803	6.97873	0.392952	1.09575	1.14096	0	0.0296391	12.1584	0.189897	0.201353
ADGRF2	0.0840916	0.0574177	0.145729	7.77813	5.38448	7.17174	1.32986	0.811805	0.0914963	0	0.123332	0.742523	0	0.84871	2.71054	1.19211	0.345466	0.66253	0.499583	0.77303	13.8978	0	2.9635	0	0.0132679	0	0.0838514	0	0.0154887
ADGRF3	0.948553	0.378383	1.41774	0.538432	0.287172	0.723516	0.21712	0.624465	0.881109	0.984019	0.419576	1.00501	2.20377	0.850253	0.754102	0.405317	0.376558	0.719213	1.17735	0.617433	0.448846	0.862038	0.704765	0.728786	0.236434	0.717562	1.13451	0.55667	0.517169
ADGRF4	0	0.114835	0.582917	6.31538	5.2409	5.35441	1.00418	1.09281	0.320237	0.271995	0.0739993	0.779649	0.263137	0.0257185	1.39807	0.644911	1.32429	0.110422	0.36081	0.416247	8.17168	0	1.74323	0	0.0796075	0.266752	1.50932	0.352666	0.0309775
ADGRF5	44.064	1.43544	86.3967	32.8307	86.6184	50.2266	3.33823	0.156116	85.4118	0.936873	69.066	1.5593	1.18411	8.69285	9.92915	182.197	39.4983	2.20843	28.7538	67.5311	27.8553	4.02775	1.12065	9.73379	5.49291	2.37112	201.034	0.461179	24.7045
ADGRF5P1	0.168183	0.229671	0.0832739	0.162528	0.0358966	0.170756	0.515661	0	0.228741	0.0604434	0.0246664	0.48264	0.131568	0	0	0	0.0863666	0	0.0277546	0.0198213	0	0	0	0.106965	0.0398037	0.148195	0.628885	0.0542563	0.0309775
ADGRG1	75.3461	20.2397	40.3254	62.0161	58.6191	86.0243	41.47	19.9204	35.2718	47.0552	106.534	50.1946	19.3405	68.0254	29.5877	34.8447	72.6055	56.0574	92.867	63.7849	94.6901	76.6747	37.3799	39.7909	64.628	64.3168	72.2799	62.2863	45.7692
ADGRG2	1.26137	1.57899	6.97419	0.67333	0.933311	1.03673	0.461381	4.27759	3.06512	0.815986	4.19329	1.33654	1.71039	0.411496	0.513577	5.23746	2.82131	11.2262	0.943657	2.97319	0.775415	2.94714	0.498067	2.03233	0.995093	0.800255	2.34784	2.82133	2.4782
ADGRG3	1.17728	0.0287088	0.374733	0.13931	0.215379	0.573251	1.46556	28.1634	0.182993	0.483548	0.320664	0.334135	1.31568	2.0832	3.88036	0.234513	0.0575777	10.1956	0.0555092	0.673923	0.536826	12.9183	2.31601	0.249584	0.106143	0.296391	0.167703	0.217025	0.0619549
ADGRG4	0.336366	0.0287088	0.0208185	0.0464366	0.143586	0.23174	0.434241	0.405903	2.24166	1.51109	0.517995	0	0.131568	0	0.0855962	0.078171	0.230311	0	0.0277546	0.198213	0.745591	0	0.0498067	0	0.0398037	0.0296391	0.125777	1.22077	6.10256
ADGRG5	0.588641	0.0287088	0.395551	0.0696549	0.179483	0.353708	0.02714	1.52994	5.12379	0.151109	0.419329	0.556892	1.44725	0.282903	2.53935	1.11394	0.403044	0.846566	0.804884	4.69764	1.31224	13.1639	0	0	0.0796075	0.0592781	0.670811	0.352666	0.201353
ADGRG6	4.9614	0.918683	11.3253	9.19444	12.2766	11.7577	5.91653	20.42	5.12379	5.31902	3.18197	0.96528	5.3943	1.46595	6.5909	26.5586	5.23957	0.625723	3.33055	11.2387	25.3501	2.50507	0.647487	1.88971	0.504181	0.414947	8.46899	5.80543	5.48301
ADGRG7	0	0	0.0208185	0.0232183	0	0	0	0	0	0	0	0.222757	0	0	0	0	0.0287889	0	0	0.0198213	0	0	0	0	0	0	0	0	0
ADGRL1	33.0379	46.8729	46.6871	73.7313	55.8227	65.7284	41.6735	20.4881	21.7761	47.9966	53.1969	21.4749	30.266	34.9445	32.2124	53.0768	29.4421	32.9771	36.8881	30.0574	49.3811	11.3087	70.5629	46.7664	69.1933	89.0423	40.5283	27.8742	54.0935
ADGRL2	61.6391	188.1	123.578	56.7223	99.254	114.333	42.7184	54.6095	105.083	193.238	281.518	47.076	51.9695	141.323	63.9974	263.065	175.065	48.107	38.4124	52.7246	127.824	5.50132	14.8424	74.7683	47.3664	40.5759	126.574	219.657	81.9199
ADGRL3	45.8299	46.939	15.593	56.5598	53.0551	33.1022	111.328	26.009	20.5867	21.9107	24.0498	24.8745	17.4986	19.0574	10.1003	15.0284	0.748511	13.2874	48.4041	2.87409	49.716	0.835022	53.592	7.95104	193.353	132.664	49.7658	37.0571	136.223
ADGRL4	19.4252	0.25838	29.7704	15.3937	48.9629	27.3209	0.542801	0	32.2067	0.0604434	22.8658	0.705397	0	0.84871	1.96871	22.8455	18.9719	0.331265	15.3761	21.3475	23.2923	4.22423	1.04594	1.78275	1.93711	0.533503	64.0205	0	8.82858
ADGRV1	536.504	657.777	121.33	1090.45	923.834	562.493	567.716	145.938	34.1281	46.0277	507.462	633.818	119.201	730.688	491.636	797.931	545.204	19.4342	13.9606	238.827	410.493	6.77842	1214.81	633.695	4.89586	8.83244	234.7	449.894	573.842
ADH1A	0.50455	0.516759	2.20343	0.185746	0.143586	0.424206	0.949902	0.358443	1.1739	0	0.652427	0.148505	0.131568	0.0257185	0.697894	1.24702	0.743904	0	0.667776	1.16589	1.11033	0.134586	0	0.14262	0.301845	0.474225	1.56257	0.744397	0.198411
ADH1B	2.35456	0.143544	15.6982	0.626894	1.18459	41.2399	0.02714	5.6052	15.8737	0.543991	16.2441	0.0742523	5.26273	0.694399	13.2257	14.2621	13.7657	0	4.78989	119.243	195.427	38.1256	1.04594	2.95936	1.15763	0.266752	2.29459	5.92913	2.07843
ADH1C	0.168183	0.0861265	1.31365	0.766204	1.50766	20.4423	0.895622	0.281009	2.12088	0	0.715326	0.0371262	0	0.488651	3.30972	2.09889	12.8686	1.0306	1.81404	1.23387	10.7965	1.57524	0.398454	0	0.106143	0.296391	3.52176	0.379794	1.36301
ADH4	0.588641	0.200962	1.18665	0.116091	0.143586	0.390299	0.02714	0.0936698	1.3267	0	0.197331	0.259883	0	0.205748	0.0285321	0.35177	0.719722	0.625723	0.0832639	0.336962	1.40171	0.049119	0.249034	0.356549	0.132679	0.444586	0.335405	0.162769	0.139399
ADH5	14.9683	28.1347	21.3598	14.1399	20.3175	21.2713	23.2862	22.0749	20.1749	28.4689	20.1771	17.7793	19.6037	6.04384	22.8256	37.9716	15.5172	13.4714	22.8698	23.7657	25.8273	22.2018	16.6603	17.7561	22.1707	23.8298	33.4148	26.1787	24.2399
ADH5P3	3.19548	0	0.27064	1.48597	1.97431	1.34165	1.19416	0.18734	0	0.0604434	1.35665	1.29942	0.131568	1.3888	1.54073	0.898967	1.18034	1.47229	2.10935	0.515353	0.149118	0	1.86775	0.820063	2.94548	3.43813	0.880439	0.406923	4.73955
ADH6	0.925008	0.172253	0.624554	0.0928732	0.323069	0.353708	0.0814201	0.124893	1.18945	0	0.493329	0.0371262	0	0.0771555	0.941558	0.449483	0.690933	0.147229	0.194282	0.515353	0.477178	0	0.0747101	0	0.265358	0.118556	0.838514	0.325538	0.356241
ADHFE1	3.70003	0.74643	4.3927	4.38733	3.26659	4.96411	3.60963	4.05903	3.24812	0.634656	1.70198	2.59883	3.42078	1.49167	2.45376	1.95428	3.3683	5.33705	2.22037	3.15158	3.22095	6.09075	1.86775	0.570478	0.968557	0.918811	1.97051	0.972545	0.805414
ADI1	3.36366	4.30633	4.64252	2.87907	3.123	4.15912	6.02509	5.96365	1.50969	4.89592	3.05864	4.49227	2.76293	3.08622	3.76623	4.74889	3.02283	4.38006	5.27338	7.49244	6.5612	3.68392	6.22584	3.6368	5.53272	6.46132	3.43791	2.71282	3.93414
ADIPOQ	0	0	0.291042	0	0	0	0	0	0.675242	0	1.03377	0	0	0	0	0	0	0	0	0	0	7.07313	0	0	0	0.0296391	0	0	0
ADIPOR1	17.407	38.6421	18.924	17.0887	17.7688	19.7345	35.7163	39.9033	21.4101	21.6992	22.9151	29.1812	17.1039	47.6306	41.7139	25.6792	22.0235	147.634	35.6092	36.2531	36.2059	83.7969	54.7127	18.3979	22.0115	28.1571	19.9985	21.8111	32.991
ADIPOR2	7.14779	11.3113	6.99501	6.38503	8.47159	6.52531	6.07937	5.71386	11.7573	9.82206	11.8892	5.75456	3.94705	9.51584	5.19283	7.03539	7.45632	4.56409	5.41215	6.60049	11.7505	8.49758	9.21424	9.37724	9.40695	8.41749	8.30128	4.20487	7.31068
ADIRF	1.17728	2.33633	8.04697	6.78206	5.17736	7.59899	4.33589	2.69332	3.23256	3.48849	3.7044	1.04325	6.49158	1.03517	1.36954	3.06059	1.08217	0.441687	1.43103	1.87589	2.71127	1.85915	1.44116	1.83444	1.14648	0.781286	3.54649	16.0355	2.40571
ADIRF-AS1	0	1.2362	0.692214	1.42723	1.24166	1.44008	0.648376	0.302554	0.275404	0.541875	0.71878	0.306662	0.613108	0.0846138	0	0.51417	0.429242	0.184036	0.1063	0.264019	0.28064	0.177811	0.316771	1.14987	0.445802	1.37911	0.252393	2.58667	0.779083
ADK	78.4575	116.271	125.702	110.914	108.982	112.223	104.412	80.5248	93.2347	102.452	90.8465	50.1946	92.6241	60.0012	124.314	93.7271	87.3454	73.0991	76.353	69.6916	78.5256	109.584	107.383	58.7949	49.4893	47.956	80.8327	127.855	64.9133
ADM	1.34547	0.775139	0.95765	0.928732	1.39997	2.11005	1.32986	6.21343	0.960711	3.8986	1.23332	1.00241	2.23666	4.4493	1.68339	0.625368	2.82131	2.0244	0.832639	5.80763	1.19295	1.0315	0.473164	1.74709	0.57052	1.18556	1.25777	2.17025	0.666015
ADM2	1.09319	0.287088	0.395551	1.25379	0.682035	1.09771	0.678501	0.312233	0.0457481	0.604434	0.147999	0.222757	0	0.128592	0.0285321	0.117257	0.2591	0.66253	0.72162	0.594638	0.0894709	0.49119	0.473164	0.748753	0.0796075	0	0.503108	0.189897	0.433684
ADM5	0.168183	0.172253	0.145729	0.394711	0.163329	0.302481	0.231233	0.156116	0	0.120887	0.295997	0.148505	0	0	0.0296733	0.117257	0.0287889	0.441687	0.669719	0.0806726	0.208765	0.147357	0.124517	0.178275	0.408784	0.414947	0.125777	0.222722	0.244722
ADNP	140.097	280.83	113.69	162.296	169.001	116.077	199.805	122.021	133.768	169.725	166.967	166.474	121.569	250.292	160.35	157.046	137.582	125.586	177.158	129.433	129.077	132.965	178.308	310.661	271.461	252.792	153.7	171.369	215.557
ADNP2	18.2479	15.5028	18.2578	18.6443	17.697	17.8562	18.8352	15.9551	14.3192	21.5783	13.8625	14.9247	14.4725	15.4568	12.9821	17.354	14.9126	12.036	15.4038	23.3495	17.3872	11.6412	18.0798	12.3723	23.6699	24.3929	12.7035	24.5239	27.0433
ADO	0.756824	0.287088	1.04092	0.185746	0.179483	0.487873	1.13988	0.874252	0.869214	0.423104	0.443996	0.594019	0.657841	0.0771555	0.485045	0.644911	0.230311	0.110422	0.333055	0.436068	0.566649	0.392952	0.124517	0.534824	0.185751	0.474225	0.586959	0.406923	0.449173
ADORA1	0.672733	1.09094	0.104092	0.208965	0.10769	0.207346	0	0.0312233	0.457481	0.151109	0.147999	0	0	0.205748	0	0.0195428	0.115155	0.110422	0.0555092	0.0991064	0.0298236	0.049119	0.44826	0	0.0663395	0	1.88666	0.0542563	0.170376
ADORA2A	0	0	0	0	0	0.0298822	0	1.00633	0	0	0.178092	0	0	0	0	0	0	0	0	1.08145	0	1.04132	0	0.196102	0.0141967	0	0	0	0.0906091
ADORA2A-AS1	0.336366	0.114835	0.353914	0.348274	0.717931	0.439086	1.03132	1.09281	0.320237	0.423104	0.369996	0.519766	0.263137	0.771555	0.656237	0.136799	0.431833	0.588915	0.499583	1.05053	0.149118	0.589427	0.772004	0.784408	0.25209	0.889172	0.503108	0.108513	0.216842
ADORA2B	0.168183	1.46415	1.76957	1.0216	1.0051	1.45142	0.325681	0.312233	0.411733	1.48086	0.789326	0.705397	0	4.11496	0.855962	0.449483	3.94408	2.35566	1.58201	0.872136	1.34206	1.8174	0.22413	0.998337	0.437841	0.444586	0.964291	0.732461	0.882858
ADORA3	2.60684	0.0861265	6.59946	0.185746	2.01021	3.03701	0	2.43542	8.69214	19.94	2.49131	0.185631	1.97352	0.128592	0.342385	12.4024	0.633355	0.220843	0.249792	2.43802	0.417531	2.69025	0.22413	0.285239	0.278626	0.94845	1.4674	3.87553	2.29233
ADPGK	17.1547	21.9048	19.4859	9.33166	10.9843	12.0383	9.85184	26.1298	22.1878	20.6414	8.97858	9.94981	22.3666	8.04989	20.486	15.2238	10.4791	10.6741	8.04884	19.2266	9.9611	33.4898	6.99784	11.6592	13.0689	11.5296	14.5063	14.4042	14.5749
ADPRH	0.588641	0	4.33024	1.27701	1.041	1.39044	0.298541	1.99829	5.07804	1.26931	0.665994	0.222757	0.394705	0.308622	0.627705	1.58296	0.806088	0.184036	0.305301	2.2398	1.19295	3.48745	0.0996134	0.927028	0.0663395	0.0889172	1.84473	0.840973	0.681504
ADPRHL1	6.39096	1.9522	0.999287	2.87907	2.47686	2.06126	4.04387	1.24893	1.2352	0.483548	1.25799	1.11378	2.23666	1.51739	0.199724	0.429941	3.22435	3.27584	5.32889	3.98408	6.11385	0	1.74323	0.677443	0.928754	1.00773	1.71895	2.19738	1.81218
ADPRHL2	6.47505	3.44506	4.26779	4.10964	3.33838	4.00056	3.85389	3.46578	6.26749	5.34924	6.65994	6.79409	4.21019	2.34038	3.22412	3.6545	2.90768	5.81554	4.88481	3.1714	3.45954	1.96476	3.08802	1.49751	4.65704	4.17911	6.75003	7.05333	4.07354
ADPRM	0.840916	3.73215	7.3281	3.22734	3.66145	4.11033	5.07519	8.55518	7.91443	8.88519	7.62193	3.63836	13.5515	5.88953	11.7837	4.33849	3.45466	8.31843	3.41382	5.49049	4.2946	12.9674	2.63976	7.02402	3.83443	3.7938	4.31834	5.07297	5.37459
ADRA1A	0	0	0.249822	0.0232183	0.0358966	0.0975747	0	3.216	0.503229	3.29417	1.99798	0.111378	2.76293	0.0257185	0	0.390855	0.0287889	0	0.0832639	0.198213	1.16312	0.245595	0.0249034	0	0.0398037	0	0.29348	2.19738	0.154887
ADRA1B	0.0840916	0.0287088	1.14502	0.0232183	0.0717931	0.195149	0.18998	0.468349	0.411733	0.302217	0.517995	0.0371262	0.263137	0.231466	0.0570641	2.63827	0.978822	0	0.111018	0.0594638	0	0.049119	0.52297	0	0	0.0296391	0.628885	0.922358	0.278797
ADRA2A	12.9501	0.315797	5.70426	0.232183	0.143586	1.80513	1.43842	0.780582	0.182993	0.18133	0.641327	0.371262	0.131568	1.59455	0.313853	1.09439	7.57147	0.478494	0.915903	1.70463	2.83325	0.196476	0.323744	4.67079	0.0265358	0	6.3727	0.0813845	3.31459
ADRA2B	0.252275	0.0287088	0.249822	0.13931	0.143586	0.243937	0	0.312233	2.74489	1.1182	0.863325	0.334135	0.131568	0.128592	0.0285321	2.77507	0	0	0.0555092	0.118928	0	0	0.59768	4.38555	0.0530716	0.0889172	0	0.0813845	0.712482
ADRA2C	0.168183	0	1.16583	0.859077	0.358966	1.51241	1.57412	0.18734	1.09796	0.241774	5.54995	0.742523	2.4998	0.0257185	0.342385	0.390855	0.0287889	5.30024	3.27505	1.01089	0.536826	0.147357	0.0996134	0.285239	0.796075	0.740977	0.377331	0.461179	0.712482
ADRB1	0	0	0.124911	0.0928732	0.0717931	0.0975747	0.10856	0.0936698	0.0457481	0.302217	0.0739993	0	0	0	0.0855962	0.273599	0.2591	0	0.138773	0.237855	0.208765	0.0982379	0.174323	0	0.106143	0	0.125777	0.0271282	0
ADRB2	3.78412	0.0574177	10.6382	8.35859	7.75366	9.55012	5.02091	19.9204	13.7244	7.04166	8.01659	3.56411	2.10509	7.68983	19.1735	4.78798	6.65023	3.20223	2.02609	33.7358	14.9118	55.4553	21.7904	3.06632	2.38822	1.48195	15.1352	5.5884	6.78406
ADRM1	14.6319	22.1632	22.8587	16.276	11.3792	16.7093	16.854	23.0428	21.5007	24.7211	20.67	18.526	31.4448	28.0072	13.5527	15.8883	60.6579	15.0173	16.3752	15.1831	14.9715	16.4057	18.353	14.9038	22.1041	21.0138	20.1239	14.5678	19.0202
ADSL	53.5546	46.4724	54.4561	54.9795	53.2012	59.3011	61.4358	63.792	67.3984	96.1039	59.5731	39.2895	51.8248	32.7674	61.0266	70.7557	51.731	27.802	46.4468	49.8931	59.5453	55.777	68.6757	37.1221	33.2901	29.6346	44.6328	43.2393	42.6902
ADSS	35.2344	108.72	38.7224	33.1316	47.3476	43.1646	48.065	51.6136	49.3055	83.835	63.5161	39.2041	41.8387	69.3628	54.3821	46.9417	43.0667	42.6596	54.8986	43.9834	58.2456	53.7361	84.0735	34.9062	52.3419	52.9946	41.8418	67.7928	77.5056
ADSSL1	3.36366	0	4.37188	4.20251	4.09221	5.09828	4.07101	2.24808	0.594726	6.43723	9.71857	6.49708	2.10509	3.54915	4.70779	4.7098	10.8246	3.93837	3.24729	5.80763	10.826	0.49119	6.89823	1.4262	1.59215	2.28221	0.838514	4.31338	1.30105
ADTRP	0.0840916	0.25838	0	0.116091	0.143586	0.329314	0.16284	0.780582	0.0457481	0.664878	0.172665	0.0742523	1.44725	0	0.855962	0.0586283	0.230311	0.478494	0	0.356783	0.0894709	0.884141	0.124517	0.0356549	0	0.0296391	0.0419257	1.51918	0.0309775
AEBP1	430.801	119.486	3789.21	444.537	849.564	1125.88	63.372	158.864	936.144	57.7537	743.175	42.7693	126.832	19.829	134.015	1652.89	645.994	91.6868	288.509	805.596	684.453	277.866	53.1936	420.015	204.114	121.728	714.665	76.0674	335.656
AEBP2	21.6115	41.3981	31.1653	21.5698	26.707	23.6984	28.7142	33.5026	31.5205	38.3816	35.125	17.375	38.5495	46.0361	39.0033	39.7695	13.6747	28.2679	26.9775	33.8547	37.2199	42.0458	38.3263	42.6433	40.8386	27.3272	21.1305	16.4939	28.9329
AEN	4.87731	4.30633	7.05746	1.60206	1.25638	2.45156	4.34241	7.74337	7.73143	3.92882	1.77598	2.45033	4.9996	3.67774	4.47953	3.36135	2.79252	2.31885	2.74771	3.78586	2.47536	6.63106	0.921424	2.10364	1.79117	1.39304	5.86959	2.73995	1.61083
AES	70.721	93.5908	54.1697	69.1192	65.942	84.0118	136.768	70.9049	45.8854	53.0391	85.1238	102.454	83.809	148.399	105.283	100.802	67.4523	56.2414	62.7663	102.077	86.4886	81.0527	110.725	43.2961	142.472	183.543	63.182	116.314	137.751
AF131215.2	0.336366	0	0.41637	1.32344	1.50766	0.96355	0.705641	0.718135	0.457481	0.664878	0.369996	2.33895	1.57882	0.488651	1.4266	0.820796	1.46823	0.147229	0	0.911779	0.357884	0.638546	1.91756	0.499169	2.06979	2.4304	0.503108	0.759589	1.05323
AF131215.3	4.79322	0.0287088	0.229003	9.68203	9.72797	5.12267	4.66809	5.46407	0	3.35461	1.84998	16.5954	10.9202	6.91827	8.01751	4.65118	12.4656	1.06741	0.36081	5.72835	2.08765	4.86278	11.082	2.49584	14.462	12.1817	3.14443	4.09635	7.74436
AF131215.4	0.588641	0	3.39341	2.22896	3.73324	0.987943	0.977042	1.12404	0.228741	1.14843	1.01132	1.89343	0.526273	0.360059	1.31247	1.77839	1.52581	0.257651	0	1.32803	0.477178	2.55419	1.99227	0.320894	3.01182	4.4755	2.09628	0.623948	2.18391
AFAP1	28.2354	45.2187	57.4132	17.7276	21.3513	23.9724	43.9522	42.9801	25.4776	20.6375	26.6634	9.83509	45.8831	9.46415	14.9939	40.3984	14.2968	27.9109	16.4957	21.0444	26.1473	6.04065	7.1388	26.7398	33.2466	28.8308	41.2624	53.1492	30.0102
AFAP1-AS1	0.355707	1.05189	0.513592	0.568384	0.324864	0.409082	0.445911	0.667866	0.0498655	0.427033	0.0996524	0.11472	0.560481	0.0259757	0.242237	0.660936	0.241539	0.320223	0.201499	0.164318	0.306289	0.0501013	0.207694	0.108391	0.241609	0.541506	1.16637	1.297	0.471632
AFAP1L1	15.1365	0.803848	46.1546	12.8165	21.502	17.0268	5.21089	2.71642	15.8746	5.16791	18.6972	1.29942	3.28921	8.30707	1.45513	7.48488	10.7958	10.8581	13.2945	9.79171	8.94709	2.40683	5.77758	3.13763	1.59215	0.740977	45.2797	2.27877	10.935
AFAP1L2	14.3797	0.775139	23.6082	9.33375	12.9228	16.0754	4.31527	2.81009	17.1555	0.302217	7.3506	2.93297	2.23666	2.16035	4.10862	37.0335	8.72303	5.55789	13.461	9.65296	14.6136	5.30485	1.31988	2.81674	4.97547	2.81571	44.3993	1.00374	5.4985
AFF1	67.8619	64.2791	203.209	68.3082	72.4034	92.3788	66.5474	182.656	216.068	131.283	107.496	59.2162	154.593	169.665	112.645	116.475	90.2243	200.415	117.291	186.835	118.847	165.285	82.2807	44.7469	142.179	117.756	184.934	95.2199	76.5143
AFF2	3.36366	0.0861265	19.7567	0.81264	2.01021	4.58601	7.54493	7.2438	5.67277	39.2882	84.2112	1.81918	1.57882	1.28592	17.4616	24.1353	0.921244	6.66211	0.693866	6.77888	0.685944	10.5606	0.647487	1.67578	0.517448	0.444586	7.08544	0.406923	9.44812
AFF3	14.6319	20.0962	5.12135	16.9345	14.574	6.16586	46.5612	29.4582	33.7621	23.6425	18.0065	30.9721	51.7629	4.73657	77.4825	20.4417	1.06519	4.38006	4.74604	8.44922	3.37007	188.561	10.9077	21.0293	231.236	213.859	11.0265	18.3251	23.295
AFF4	111.505	190.512	175.083	182.705	192.262	179.757	181.784	174.101	153.485	220.619	199.724	146.351	153.409	176.557	213.363	251.066	166.745	131.77	130.252	147.669	148.313	159.833	207.569	142.334	185.499	165.771	186.485	252.075	151.124
AFG3L1P	6.39096	10.0768	2.31085	5.68848	4.48707	5.09828	2.22548	2.40419	1.46394	4.98658	3.65063	7.83362	3.94705	3.70346	3.13853	2.36467	6.18961	3.49669	4.10768	2.02177	1.81924	5.94339	3.26234	3.13763	3.23737	2.90463	4.7376	4.09635	3.17519
AFG3L2	101.538	117.478	65.9452	124.823	118.028	117.828	98.2453	71.8544	53.9851	134.598	68.2239	86.1903	78.5936	121.6	75.8639	87.7202	217.268	86.6423	156.801	94.1778	68.4757	60.1982	114.576	103.355	132.715	129.436	97.5065	114.939	110.996
AFM	0	0.516759	0.749465	0.0232183	0	0.219543	0	0	0.548978	0	0.123332	0	0	0	0	0	0	0	0	0	0	0	0	0	2.68012	3.46777	0	0	0
AFMID	3.0273	3.64602	6.32882	5.38664	5.42038	6.37894	4.36955	2.2793	5.99301	9.51984	6.78327	2.48745	3.81548	7.30405	4.19421	3.2441	4.57743	5.1162	6.6056	4.95532	8.05238	2.11212	4.75654	7.6658	3.74155	3.82344	7.25314	2.71282	4.32136
AFTPH	40.6162	40.9678	59.9988	46.9966	47.0202	40.1251	44.5843	57.1074	68.6679	38.5913	44.3419	63.4702	37.8917	59.7698	55.1525	29.2876	41.6863	45.2265	54.7263	66.54	58.9998	96.9648	51.0519	82.1514	75.0455	60.1492	39.6617	32.0655	38.1215
AGA	13.1183	8.84232	14.2398	14.4882	17.0509	16.3072	5.97081	20.701	22.3251	22.2734	14.0845	6.79409	6.57841	13.7594	11.5269	9.69321	42.953	12.5513	26.9497	31.2383	17.0591	21.4159	8.49204	11.7305	5.24082	5.66106	29.2641	13.5098	24.3018
AGAP1	226.879	126.175	122.017	189.415	171.801	119.041	418.011	112.841	94.0582	83.0493	130.88	149.618	150.119	214.518	108.507	188.158	129.003	165.264	198.001	100.216	180.284	26.9663	167.276	177.597	105.997	94.7857	142.38	81.4116	329.414
AGAP10P	39.2935	37.1228	92.8167	111.954	106.462	105.994	104.099	76.1233	47.288	30.2628	79.563	90.9903	62.5976	35.2708	37.8469	26.0902	20.2458	0.539594	4.01221	48.6339	51.3656	99.4929	12.0751	73.443	43.9679	62.7189	46.0793	58.901	39.9377
AGAP11	9.00957	2.88524	36.9663	46.8726	42.5439	59.6741	10.1862	4.76967	8.1148	8.11725	16.9582	3.22961	12.7687	0.701086	2.58015	21.9969	7.05903	0.812335	7.95975	11.7899	14.5441	4.05723	0.93537	4.49323	4.89029	6.81283	26.5658	69.6703	6.80095
AGAP2	2.34027	0.808728	4.72892	4.9715	4.56891	4.42245	2.84183	17.2793	7.13671	2.10373	1.08409	2.04602	26.3584	2.46203	15.1828	7.69262	1.7066	5.95136	3.26034	11.2761	1.94987	29.5622	1.78756	0.684931	3.45921	3.20754	2.752	2.54788	3.37375
AGAP2-AS1	1.10749	0.655423	3.45274	2.69054	1.64119	2.46876	1.58199	1.67326	0	2.18775	1.75255	1.92648	1.66565	1.03568	2.70684	2.93864	1.20107	0.931591	2.59589	2.40056	1.77809	1.23534	2.4211	0.242097	1.2907	1.8311	1.14709	1.35858	2.24865
AGAP3	36.4117	27.4744	39.5551	13.397	10.6254	15.5754	18.7266	13.7695	31.1545	28.1969	23.4331	21.7188	24.6033	12.7307	19.2306	22.0442	18.3097	21.6794	18.096	24.3802	15.0311	14.1463	17.6316	25.5289	32.9973	29.7576	17.9023	14.8391	21.9785
AGAP4	648.398	914.795	598.331	969.926	868.745	769.701	690.752	584.45	371.378	282.167	418.302	617.973	1302.36	628.707	959.24	859.382	576.903	978.313	736.878	511.458	687.12	710.098	451.369	1394.42	602.463	596.382	1066.54	717.469	639.251
AGAP5	683.974	567.266	558.255	521.3	509.222	535.401	358.169	496.731	416.029	159.688	394.223	286.092	662.698	396.481	495.492	435.014	582.144	444.463	406.725	657.712	492.495	609.815	277.109	610.23	338.229	387.649	573.086	494.778	433.101
AGAP6	1532.03	1319.86	783.312	1501.08	1317.12	1445.93	804.419	960.021	821.807	447.807	726.969	800.236	1302.33	607.989	1255.58	1159.98	881.328	1297.8	1274.7	1018.3	2054.53	1248.79	821.425	1315.28	856.353	909.606	1710.58	1420.19	1014.44
AGAP7P	797.216	32.267	48.6045	58.0771	54.8363	49.7025	90.4054	128.478	39.1714	5.19481	7.92458	75.9787	115.008	31.2145	141.669	18.0188	26.7754	177.405	6.5265	50.968	79.3318	159.095	103.124	50.81	34.1635	71.3033	56.1523	325.935	32.5703
AGAP9	533.179	1321.99	265.698	1309.67	1096.31	1081.86	1158.39	1123.93	245.868	871.367	1358.35	1034.5	724.181	818.726	1301.05	1629.82	994.343	1068.11	1052.52	441.262	219.232	580.763	716.011	1491.39	177.912	157.972	1394.22	1191.78	1475.36
AGBL1	0	0.803848	0.145729	0.0696549	0.179483	0.121968	0.434241	0.124893	5.39828	0.120887	1.38132	0	0	1.64598	0.342385	0.390855	0.0863666	0.588915	0.138773	0.416247	0.0596473	0.147357	0.0747101	0.178275	0.0265358	0	1.42547	0.189897	0.774436
AGBL2	1.34547	0.48805	1.97776	7.82456	7.86135	13.197	2.76828	2.52909	6.49623	0.513769	1.89931	13.3654	5.52587	1.10589	6.04879	3.59587	11.7746	7.32464	5.24562	3.21105	16.3732	8.10463	4.00944	6.98836	2.41476	4.06055	4.5699	2.7942	1.44045
AGBL3	1.34547	2.15316	2.16512	0.95195	0.789724	0.817188	2.22548	1.40505	2.83638	1.66219	3.0093	4.23238	3.42078	2.0832	0.998622	1.46571	2.15917	3.01819	0.943657	1.44695	0.805238	3.43833	1.59381	1.1053	1.49927	1.83762	2.51554	2.7942	1.76572
AGBL4	11.5205	4.04795	0.728647	14.0703	13.0305	14.7826	10.9646	1.93584	5.48978	6.407	22.3231	18.7487	7.49939	30.5793	4.10862	5.37426	7.62905	12.3672	9.2978	4.0039	6.20332	0.0982379	17.9553	18.5762	7.19121	8.23966	6.3727	24.7138	10.4239
AGBL5	15.1365	12.5745	20.2753	18.2707	14.1038	14.3917	17.3135	14.8588	12.7157	12.9038	18.5455	20.2965	15.2619	22.8604	15.4358	8.6377	14.4808	18.6245	19.3716	17.9581	15.5381	12.7709	20.9895	46.6348	17.5655	16.3288	13.708	11.3087	13.2429
AGER	10.091	10.6223	8.05675	10.3786	8.72286	9.36717	6.45933	13.3323	2.4704	3.74749	5.10595	9.94981	5.26273	5.16942	13.5242	6.44911	6.79417	6.36765	8.46516	12.5865	5.45773	16.7004	8.74108	8.62849	16.5053	17.5167	5.49226	5.72404	2.52466
AGFG1	27.7502	24.8044	39.8674	28.9996	38.2657	35.4318	31.971	71.6262	48.31	64.8558	34.1137	38.2771	37.3654	38.2434	49.7884	45.8669	34.0572	42.3283	42.1315	42.0409	41.3952	57.9113	29.4607	33.8008	28.5658	25.1636	42.5126	40.1226	38.8767
AGFG2	12.4456	4.39245	7.53629	9.33375	9.94335	7.92794	3.90817	11.3965	15.4171	3.83816	7.57259	17.4493	17.6302	7.07258	18.4032	17.2563	20.4689	13.361	11.0741	11.4369	11.4821	15.9145	14.0206	6.20395	16.9033	17.9909	12.0327	4.50328	7.91474
AGGF1	51.1277	72.6908	80.1272	87.6258	83.0287	81.8651	110.433	88.799	56.9766	95.5611	121.112	76.1829	54.4693	121.571	108.165	93.2385	85.4742	72.8047	94.3102	80.1374	85.9816	102.61	125.065	99.3702	59.9444	48.4006	88.1278	106.478	77.0719
AGK	20.182	41.7714	20.8786	16.1599	14.6458	17.1853	22.2006	18.5154	19.077	28.6804	28.1197	28.1416	20.1299	17.36	15.4929	18.0184	31.4072	12.7353	20.816	19.4645	20.4292	18.1249	31.0047	20.1807	42.9217	32.4548	15.6383	23.276	28.5302
AGKP1	0	0.976101	0.582917	0	0	0.0121968	0.407101	0.156116	0	0.332439	0.369996	0	0	0	0	0	0	0	0	0	0.596473	0.0982379	0	0	1.26045	1.03737	0.712737	1.058	1.67278
AGL	152.038	245.374	129.158	144.929	154.427	134.58	118.683	94.3567	267.398	204.269	282.48	278.892	116.306	239.362	113.158	118.84	181.514	97.8704	130.641	140.176	222.962	172.408	156.542	226.409	151.904	125.284	93.7039	237.86	162.508
AGMAT	0.840916	0.689012	0.312277	0.348274	0.143586	0.475676	0.1357	1.31138	3.01938	1.84352	0.591994	0.816776	0.657841	0.385777	2.11137	0.332227	0.2591	0.552108	0.471829	2.31909	0.387707	2.35771	0.323744	0	0.25209	0.118556	0.209628	0.515435	0.340752
AGMO	0.756824	15.7324	0.624554	9.98387	12.2048	3.62246	7.68063	2.02951	0.777718	2.29685	1.80065	1.15091	0.526273	14.5052	3.79476	2.54056	0.892455	0.993795	0.388565	18.9293	1.10347	0.147357	0.0747101	0	0.0663395	0.0592781	13.2485	29.1899	21.6687
AGO1	56.2573	39.1014	44.1144	38.6933	34.6043	42.2132	50.8876	38.7481	82.8041	40.9807	61.5921	88.8058	32.4974	39.0921	62.799	70.0608	29.1631	52.5607	65.0568	37.2442	44.0793	36.8883	44.2782	36.7959	100.584	91.0512	41.8418	46.4434	48.139
AGO2	51.4641	93.7631	44.9263	59.1602	49.5732	59.5205	87.7438	56.358	54.486	52.5858	58.1141	43.9203	67.0998	58.7667	37.805	38.8119	39.4983	84.8774	72.7171	36.6099	82.015	44.0106	56.6551	38.9352	72.5887	78.8103	40.4583	51.9505	36.5844
AGO3	70.721	74.7291	73.7599	70.2586	58.3678	63.3381	77.7562	59.4491	136.97	56.8773	95.8044	105.587	70.1259	69.5428	86.0241	89.33	48.4517	90.0304	86.2891	52.3282	56.9632	53.3432	77.1755	52.8762	179.9	138.207	59.786	74.4668	77.3197
AGO4	36.4117	28.0485	47.0914	29.5801	29.5429	27.3819	21.5221	60.9166	53.2051	27.6529	41.8096	26.471	20.2615	32.6882	26.9913	23.0214	24.0387	44.0214	39.3283	22.3782	27.0799	41.3582	31.428	27.1334	54.3454	38.679	26.0778	34.8326	34.0442
AGPAT1	16.4004	18.8916	17.3295	15.8005	14.2427	18.0546	13.2699	11.2513	11.254	9.93479	16.4024	13.1308	12.1372	16.0491	16.7923	31.7824	22.7634	23.08	29.5318	20.6369	23.7271	11.8254	13.1059	16.531	32.7736	47.7364	18.7211	11.6909	16.0603
AGPAT2	2.35456	0.832556	4.12206	3.8078	3.80504	6.64727	2.93113	2.21685	2.05867	2.11552	3.65063	1.33654	2.10509	1.28592	1.4266	4.14306	2.30311	1.10422	2.77546	3.88497	6.29279	3.78216	1.74323	2.88805	1.79117	1.95618	2.51554	2.46866	2.94286
AGPAT3	24.9752	31.3501	24.8573	24.4721	21.7892	21.6128	14.0585	24.6976	30.8342	26.988	22.6191	19.0086	23.5507	16.1512	20.7999	22.0247	28.357	14.8333	20.3996	32.3285	20.1011	24.1174	17.8557	24.6375	22.7014	16.7461	30.2703	15.4902	24.9988
AGPAT4	12.2774	14.6702	5.49608	12.3521	10.3382	8.8671	11.9959	6.46322	6.22175	9.12696	11.5932	10.1354	10.657	5.09226	5.82054	8.89196	4.4047	7.58229	8.15986	5.70853	8.41027	2.89802	10.1357	18.6832	22.8473	29.1352	12.7035	13.6997	4.75504
AGPAT4-IT1	3.78412	1.72253	1.16583	1.76459	1.47176	1.35385	1.11274	1.18648	0.914963	1.51109	1.57865	0.853902	0.526273	0.488651	0.827429	0.703539	0.5182	1.80355	2.13711	0.654102	1.04383	0.49119	1.36968	4.77776	4.24573	4.38658	2.68324	1.87184	0.60406
AGPAT5	17.8274	20.4407	10.1594	35.9884	27.4609	25.1743	15.7412	10.5535	21.5931	24.812	23.4084	38.537	14.4725	11.6248	12.2403	10.2795	29.1055	7.72952	24.1188	13.5578	7.48573	8.98877	31.4031	18.077	36.5531	28.6906	15.3029	20.6445	33.022
AGPS	93.4258	78.2603	130.969	127.422	134.576	126.981	112.36	134.104	157.923	173.533	136.504	126.266	94.2029	29.0105	96.8948	135.744	134.329	100.962	135.72	105.747	139.843	102.806	141.974	119.052	143.479	97.1568	94.2908	112.175	101.73
AGR2	0.588641	19.723	1.29075	6.91905	7.57417	20.1492	3.20253	0.281009	2.79064	2.90129	0.69066	1.41079	21.8403	4.80936	1.76899	0.117257	12.4944	8.09759	13.9606	3.15158	26.6623	0.736784	13.9708	5.63347	0.729735	3.1121	17.3153	1.43779	2.1994
AGR3	0	0.143544	0.0208185	0.487584	0.358966	1.9393	1.05846	0.0936698	0	0.483548	0	0.148505	0.263137	0.617244	1.85458	1.56342	3.13799	0.809759	0.999166	1.96231	5.18931	0	0.796907	0.356549	0	0.148195	0.503108	0.162769	0.0154887
AGRN	45.5776	5.74177	119.956	23.079	35.5735	36.8832	8.14201	23.6985	42.2255	12.814	37.5916	20.3823	34.8656	1.49167	17.0622	96.424	23.722	62.3514	54.0938	25.4109	52.9668	6.77842	7.86946	11.1956	5.43984	3.28994	108.084	9.00655	12.36
AGRP	0	0.0287088	0.104092	0.232183	0.0717931	0.121968	0.0542801	0.156116	0	0.18133	0.0986657	0.148505	0	0.231466	0.14266	0.0390855	0.0863666	0.404879	0.166528	0.356783	0	0.196476	0.0249034	0.0356549	0.0663395	0.148195	0	0	0.0619549
AGT	1.76592	0.143544	5.82917	1.34666	1.61535	3.25655	6.18793	8.0556	0.823466	8.25053	2.07198	0.222757	0.131568	52.0028	0	9.38052	25.3054	11.7047	2.63669	0.991064	1.84907	0.0982379	0.29884	0.285239	0.0663395	0.207473	1.2997	1.57235	1.73474
AGTPBP1	85.9416	41.2546	47.7784	123.661	111.064	92.6593	276.367	161.143	71.3671	91.2696	85.8392	143.121	121.306	78.7243	112.559	71.6438	57.0595	114.323	70.469	64.7165	142.915	126.923	164.935	94.3072	180.988	190.727	42.7223	163.502	61.9394
AGTR1	0	0	0.562099	0.0232183	0.10769	0.182952	0.02714	0.124893	0.182993	0	0.443996	0	0	0	0.0570641	0.175885	0.0287889	0	0.0277546	0.237855	0.238589	0.343833	0	0.392204	0	0	0.251554	0.0271282	0.0464662
AGTRAP	1.42956	0.545468	2.85213	1.57884	0.969207	2.13445	0.732781	2.96621	3.33961	2.02486	1.18399	1.59643	0.920978	0.642962	2.36816	2.32559	1.06519	2.28205	3.38606	3.01283	2.29642	5.94339	1.17046	0.820063	0.344966	0.592781	1.97051	1.38354	1.42496
AGXT	0	0	0.582917	0.0232183	0.0717931	0.0121968	0.0542801	0.0624465	0.594726	0	0	0	0	0	0	0.0195428	0.143944	0.0368072	0.222037	0.0198213	0	0	0.22413	0.14262	0.0132679	0.0889172	0	0	0
AGXT2	0	0.172253	0.104092	0.0232183	0	0.0243937	0.02714	0.156116	0	0	0	0	0	0	0	0	0	0	0	0	0	0	0	0	0.0796075	0.118556	0	0.0271282	0
AHCTF1	281.287	566.371	157.699	207.178	214.787	179.945	220.386	203.69	218.188	321.8	275.227	269.111	196.151	236.716	222.74	216.171	238.364	222.856	293.849	179.036	270.321	227.755	271.256	247.915	353.752	333.331	183.754	234.904	326.134
AHCY	24.3866	60.5757	18.1537	23.2183	20.5328	24.9547	39.7873	17.4538	37.9252	66.0949	40.1569	26.8032	18.4196	14.6583	18.8882	24.7411	29.595	10.6005	17.4021	24.8757	25.9466	9.62732	27.6676	52.1988	22.2901	33.8182	19.5793	36.9486	37.6218
AHCYL1	51.0436	74.7004	85.8762	55.306	63.9677	66.4605	64.6747	57.0449	56.5447	103.721	98.567	68.2379	47.7593	74.1207	49.874	90.3071	57.4914	32.0223	41.7985	59.5035	86.9956	55.3079	78.1965	68.8853	109.739	91.5254	62.637	91.232	87.7901
AHCYL2	21.6115	16.6224	26.5852	10.634	11.7382	14.4045	7.78919	17.1104	24.704	16.9846	14.3065	14.9618	17.7617	13.4765	34.3241	37.2876	19.4325	16.1584	11.8512	15.7976	9.54357	19.7458	14.0206	17.2213	11.0787	7.64688	15.7641	19.478	22.5516
AHDC1	30.8616	25.436	25.8149	12.9094	13.6048	15.3314	19.3237	8.89863	13.9074	13.8415	41.3656	26.6937	8.02567	13.0393	9.27292	14.0512	16.7263	22.3052	19.1784	13.5181	17.9538	6.53282	13.7965	7.05967	7.84133	12.3595	17.7346	21.9467	21.4519
AHI1	173.565	102.175	147.561	326.635	254.435	257.646	139.391	74.2177	79.0985	147.331	229.792	162.761	131.7	235.941	70.1318	76.4708	144.29	170.601	201.277	97.4216	175.065	51.2311	339.109	253.863	233.303	201.664	169.841	315.175	115.871
AHNAK	3105.5	148.941	9821.66	1691.01	3638.08	7318.04	631.06	9376.72	4702.82	2472.65	2902.89	691.92	10698.7	1441.68	4985.66	10735.1	2998.1	2510.47	2357.98	8638.93	6297.26	13260.1	793.296	1550.13	192.146	318.916	5454.91	4251.42	1348.4
AHNAK2	430.465	5.28243	1018.75	567.71	581.955	1340.96	527.765	426.853	177.274	252.835	365.729	126.08	366.023	11.2133	200.352	327.107	207.597	346.245	212.045	426.395	640.433	343.931	226.197	148.859	12.2197	12.8634	333.267	235.391	402.506
AHR	71.9807	31.1775	118.99	45.6699	93.5816	89.6711	18.4552	160.862	117.053	227.026	35.4703	21.9787	50.5222	23.5581	41.3429	115.4	65.5517	31.691	40.3552	118.194	133.401	55.8483	17.8059	26.7055	32.5462	24.4226	137.683	89.8754	49.6104
AHRR	2.43866	1.77995	0.53441	0.917355	0.682035	0.658629	2.98323	2.52909	0.876077	0.936873	0.789326	0.928154	0.131568	0.617244	0.171192	0.605826	1.35308	1.61952	1.08243	1.22892	1.10347	0.49119	0.398454	0.606133	0.928754	0.889172	8.80439	0.29841	0.97579
AHSA1	50.6231	192.464	64.1209	66.4972	64.901	56.9348	84.8941	70.6583	119.448	167.912	97.3584	121.477	65.7841	49.971	77.4645	74.5752	74.6208	43.6902	61.1712	45.5097	75.6626	50.2487	96.5503	82.0063	129.269	83.019	66.578	79.1329	99.5151
AHSG	0	0	1.22829	0.13931	0	0.0609842	0.1357	0.0312233	2.24166	0	0.0493329	0	0.131568	0	0	0.0195428	0	0	0	0	0	0	0	0.178275	0.0398037	0.0296391	0	0.108513	0.464662
AIDA	32.8554	77.5047	53.0197	33.1971	37.1106	36.1187	73.0322	58.7513	50.9456	50.8066	74.5508	66.076	44.4398	50.4491	73.8578	67.1519	37.0187	65.6457	66.3163	48.2133	63.8521	61.5632	66.5116	48.4208	59.6841	61.023	52	73.057	63.5657
AIF1	7.40006	0.430633	15.4889	0.81264	3.48197	5.391	3.14825	69.2844	29.2331	63.6167	6.31461	2.33895	11.7096	3.16337	11.6125	9.96681	3.91529	13.2874	1.7763	13.3794	3.10166	37.2322	2.31601	1.46185	0.490913	1.45231	4.27642	36.0805	3.0203
AIF1L	4.0364	2.35413	1.74875	4.34182	3.84093	4.34207	11.046	2.34175	4.39182	1.35998	3.1573	0.779649	0.526273	1.9546	0.228256	0.78171	0.2591	1.14102	1.16569	0.138749	0.954357	0.147357	6.47487	3.20894	2.83933	1.83762	2.09628	4.42189	1.44045
AIFM1	26.7411	55.4368	30.7905	29.5569	35.5017	37.1516	37.4261	38.9666	32.3897	79.8156	47.3595	38.1286	26.8399	65.5307	49.9596	46.0232	63.4795	25.8019	54.7599	42.3977	103.011	34.7271	34.6157	40.9675	35.2926	31.0617	46.2859	60.6315	59.4922
AIFM2	3.61594	2.64121	3.87224	3.48274	3.1589	4.79335	2.00836	3.59068	2.88213	2.11552	1.89931	1.37367	3.42078	3.24053	3.33825	2.50147	2.38948	1.61952	2.60893	3.36962	3.63848	4.32247	0.473164	1.60447	0.756271	0.859533	3.73139	2.41441	2.57113
AIFM3	0.756824	0.229671	2.14659	0.928732	0.502552	0.561054	0.723825	2.18563	1.46394	0.785765	0.739993	0	0.526273	0.437214	0.171192	0.371312	0.604566	0.883373	0.915903	0.979568	0.536826	1.8174	0.0747101	0.606133	0.212287	0.177834	0.545034	0.732461	0.309775
AIG1	2.35456	3.58861	8.47312	9.47306	10.6972	6.86682	3.09397	4.12147	4.07158	3.17328	2.29398	2.71021	0.657841	4.47502	2.11137	4.63163	10.2488	3.64391	5.57868	5.56978	9.09621	5.30485	2.51524	6.5605	3.64867	3.1121	6.95966	3.49953	4.97188
AIM2	2.52275	0.287088	2.64395	1.97355	1.22048	1.31726	0.407101	5.65141	11.6658	3.4755	4.88395	3.67549	5.3943	2.21179	5.9632	0.449483	1.35308	5.5947	1.38773	7.98798	2.05783	63.4617	1.74323	4.67079	0.305162	0.296391	3.47983	0.623948	0.882858
AIMP1	12.0251	22.1345	24.8156	14.3721	16.1535	16.4169	22.6348	26.6647	26.0307	31.2493	12.3825	16.8553	16.446	23.481	30.672	24.233	13.8762	21.1273	27.6714	29.3157	26.2746	31.5835	15.7389	18.2197	18.6414	12.7744	19.5793	18.5828	22.3038
AIMP2	3.07271	6.63318	4.24489	4.49367	4.30364	3.14422	4.47241	3.81736	8.61803	7.96584	5.99468	4.81564	3.94836	5.56908	3.23011	4.93044	3.45207	4.31233	4.47876	3.63502	3.52784	2.8101	2.1382	4.25506	3.71953	3.53416	5.90984	3.55759	9.7881
AIP	8.40916	13.407	16.7172	9.63559	8.00493	10.8308	14.9542	12.2395	13.1297	9.79184	8.68258	11.3235	21.4456	11.0075	18.8597	13.2109	14.7687	10.3428	10.1582	15.421	9.63304	29.7661	15.1661	7.34491	12.2463	12.0631	9.34943	9.16932	16.3096
AJAP1	4.0364	0	0.874376	0.650112	0.646138	1.26847	1.70982	0.437126	0.777718	0.815986	4.39062	0.148505	3.28921	11.8819	1.85458	1.83702	1.41065	1.0306	0.832639	0.356783	0.208765	0.589427	1.12065	0.178275	0.106143	0.0296391	1.00622	1.35641	3.39203
AJUBA	2.18638	3.58861	3.35177	1.43953	1.54355	2.65891	0.0814201	0.530796	0.503229	0.543991	0.986657	0.0742523	0	0.308622	0.370917	2.09108	1.38187	0.147229	0.666111	1.40731	2.44554	0.147357	0.0747101	1.53316	0.185751	0.296391	5.15686	0.434051	0.433684
AK1	8.56641	4.9428	22.6101	11.67	10.6914	16.7572	18.811	24.7928	13.0666	11.4637	13.7192	8.22307	13.9581	15.984	12.1695	14.4439	5.6622	9.86433	6.97835	15.1298	15.7502	15.5162	13.4478	11.5882	12.98	12.067	7.0192	21.9657	14.9287
AK2	149.255	192.154	159.268	160.569	188.888	153.147	155.757	140.473	173.576	341.43	240.291	250.357	101.834	322.296	168.479	151.719	260.46	256.994	277.459	210.407	173.075	141.307	228.233	106.848	273.495	294.495	200.437	202.728	161.685
AK3	29.5162	30.5166	30.853	60.7855	55.2089	62.3014	44.9982	22.512	20.9069	49.9263	50.0482	38.9079	26.1821	45.8303	28.8174	22.8455	45.3425	46.8188	45.4066	26.838	49.895	18.8617	50.9025	77.0146	54.6107	54.4173	27.2098	43.1338	54.6442
AK3P3	0.168183	0.48805	0.124911	0.325056	0.394862	0.292724	0.21712	0.0936698	0.640474	0.211552	0.221998	0.185631	0.394705	0	0.114128	0.136799	0.431833	0.147229	0.0555092	0.0594638	0.0894709	0.147357	0.37355	0.14262	0.344966	0.533503	0.419257	0.135641	0.666015
AK3P5	1.93411	1.66511	3.51832	2.1593	2.65635	1.40264	0.949902	3.59068	4.25458	1.54131	1.52932	1.59643	4.73646	2.46897	3.53797	1.73931	2.41827	2.98138	2.16486	1.22892	2.50519	2.55419	1.31988	3.06632	3.8875	3.7938	3.22828	2.22451	1.27008
AK4	1.27146	8.37035	1.97484	0.895065	2.45999	1.62974	3.20687	1.85685	6.69753	14.4958	8.01684	2.41728	2.63137	9.22213	1.37981	0.870434	4.41333	6.35513	4.00277	2.80372	0.884271	0.596304	2.70625	5.33362	1.38159	1.74159	0.498916	1.5634	1.07461
AK4P1	0.746733	0.873897	1.43939	1.40355	0.806596	1.21066	1.46122	1.69293	1.90312	0.977673	0.659827	2.11211	0.920978	3.99717	0.674498	1.12293	1.05655	3.14113	1.27061	3.94939	0.666558	0.723031	3.44488	2.43915	1.73637	0.837007	0.842706	1.8005	1.48103
AK5	3.95231	0.114835	19.1114	0.208965	0.287172	0.585448	5.72655	0.936698	10.2476	25.0538	1.97331	6.08869	5.65744	1.00302	6.73356	11.1589	0.316678	0.736144	0.166528	0.198213	0.596473	1.27709	4.88106	0.0356549	2.79953	1.80798	2.09628	0.949486	0.325263
AK6	2.84734	4.39877	4.06522	3.92436	4.81229	4.14314	5.11101	4.72033	5.20522	7.39858	4.79515	3.60903	2.8945	5.96437	4.68297	6.06881	6.8077	2.72373	3.65306	4.9795	6.93608	3.30669	7.50189	2.91051	4.43679	3.75942	6.9605	4.37605	4.31516
AK7	4.12049	3.18668	1.54057	15.1848	10.3382	17.9293	11.2903	1.8734	1.41819	4.65414	12.6785	12.6229	9.60449	2.03176	2.76761	3.59587	27.7525	10.8213	10.8521	1.74427	15.0013	1.47357	36.5581	8.98504	4.76318	5.51287	4.61182	8.81666	4.30587
AK8	1.42956	0.0574177	0.791102	1.3931	1.32817	2.92724	1.79124	0.530796	0.0457481	0.513769	1.84998	1.48505	0.131568	0.154311	1.31247	1.40708	1.5546	0.846566	1.33222	0.61446	3.60866	0.049119	1.09575	1.67578	0.159215	0	0.586959	2.14313	0.774436
AK9	51.38	105.649	33.0806	83.6555	73.7315	80.8284	74.988	27.0394	11.2998	11.2123	34.0643	67.978	43.1544	83.4565	49.3319	27.1058	53.6625	45.1256	42.6866	29.9301	63.2559	38.1654	118.54	83.2185	88.8685	65.3838	38.1943	26.5585	19.7172
AKAP1	166.754	23.3116	74.4469	95.9148	72.5469	88.1221	42.0942	34.5642	53.3881	71.5046	47.5569	85.2417	36.1813	137.285	34.752	30.643	147.629	74.4242	103.913	51.1191	126.452	23.4789	81.2845	113.276	56.5744	38.1158	84.5222	46.986	121.648
AKAP10	17.1547	26.7566	27.4388	17.6459	20.8559	18.3562	20.3279	34.9076	33.0302	23.029	23.2111	19.714	37.1023	33.7427	27.9899	18.5852	24.9887	35.1877	24.1743	26.501	19.952	44.993	14.4688	43.7842	32.2808	35.7447	17.0218	27.2638	19.0511
AKAP11	126.726	56.0971	125.473	94.661	100.223	82.1579	96.4557	87.3315	113.455	77.7	88.3058	70.8739	81.0461	81.7334	102.344	105.16	100.934	102.103	139.883	99.82	80.3151	142.052	84.3477	66.1398	73.1593	51.9869	80.4554	74.5753	162.477
AKAP12	36.6639	37.6373	62.7885	167.427	129.443	112.93	64.6747	29.1938	38.6114	7.7972	47.9762	29.4039	68.4155	5.94097	18.3746	98.0656	22.225	5.33705	10.63	32.5267	133.073	5.6978	59.6186	55.3364	23.8557	13.4561	92.1526	39.9055	44.1893
AKAP13	206.024	374.762	464.042	150.001	186.125	197.668	224.068	504.722	352.581	222.046	171.328	142.221	446.806	311.568	344.068	273.847	192.357	250.841	189.869	288.342	227.39	688.443	117.741	123.651	372.315	279.893	303.944	242.65	98.4416
AKAP17A	43.8958	72.7482	28.9377	63.711	42.322	49.5557	74.8251	74.2177	17.5902	36.387	40.1323	36.6064	112.622	22.6837	63.8547	35.7828	28.7313	63.9341	45.5176	49.3352	25.6185	83.0602	32.2996	61.4334	61.1651	40.1609	55.3838	40.4481	60.9636
AKAP2	22.37	3.86565	48.0374	17.5909	17.6478	28.4996	10.4655	24.3207	29.992	19.4658	13.1886	7.03615	11.578	61.4245	19.2877	15.1427	16.3362	12.1291	27.9112	28.1466	15.3616	39.2672	10.5934	6.36797	5.47978	2.79141	28.3049	18.8617	14.7699
AKAP3	0.0840916	0.976101	0.333096	0.325056	0.179483	0.451283	0.379961	0.156116	0.274489	0.151109	0.567328	1.15091	0	0	0.285321	0.508112	2.61979	0.441687	0.666111	0.535175	0.447355	0.93326	0.473164	0.0713098	0.132679	0.237112	0.545034	0.271282	0.480151
AKAP5	2.94321	14.0673	3.12277	17.5762	12.8151	11.2333	7.54493	4.77716	11.2083	6.98122	10.4092	6.83121	7.76253	1.23449	4.73632	3.18547	7.31237	5.33705	4.99583	3.32997	4.9209	7.5152	8.39243	8.48587	8.27918	5.6907	12.6616	9.4406	6.93895
AKAP6	16.0615	32.6132	37.1818	45.9026	42.2144	23.4179	15.6055	13.5197	22.2793	18.9188	21.8545	18.1547	9.73605	18.9288	14.8081	31.542	10.4791	14.5388	14.2936	20.1582	19.5345	4.22423	9.86173	11.5878	27.385	19.0579	6.205	27.6707	10.1451
AKAP7	1.34547	0.0287088	5.78754	0.348274	1.57945	1.73195	5.42801	9.77288	7.13671	3.77771	5.15528	2.19044	2.63137	2.39182	8.41696	2.79461	1.18034	14.1708	0.638356	3.70658	2.2666	20.2861	3.08802	4.84907	0.915486	0.978089	2.80902	3.71656	3.40752
AKAP8	34.898	48.8337	33.5802	26.7939	22.5071	26.6257	37.9146	38.5295	24.9785	33.9088	24.4198	29.1812	48.6803	38.0119	36.7208	28.1611	25.7948	29.3354	23.6747	23.0918	28.75	29.9626	22.0146	17.1857	24.7579	24.4226	24.233	44.653	29.3202
AKAP8L	117.822	215.881	87.2567	115.274	96.2139	102.266	130.444	76.1152	68.7649	81.8295	63.3777	98.5236	126.75	86.0165	119.961	119.274	90.119	77.9739	82.8365	63.9417	66.6183	87.7805	82.3559	79.4659	101.419	106.68	92.8671	122.073	95.4731
AKAP9	1152.05	1601.32	1282.56	1039.46	814.313	753.337	920.319	1065.78	1291.29	576.056	915.174	1328.49	1006.23	1270.67	1276.27	1132.17	1482.31	771.074	1079.32	994.513	1109.95	1022.26	1246.49	992.561	2336.8	1317.46	849.917	1062.96	1054.95
AKIP1	3.27957	1.23448	4.35106	2.27539	2.33328	2.87845	3.55535	2.99743	3.29387	1.96441	2.31864	3.78687	2.36823	2.75188	3.30972	3.40044	4.05923	4.0856	4.13544	3.58765	4.56302	2.55419	2.34092	2.63846	4.08652	3.67524	3.52176	2.84846	3.23714
AKIRIN1	10.8478	15.3879	12.9907	7.6156	7.25111	7.85476	8.76624	16.3922	40.5786	29.8591	16.9705	32.5596	15.3935	22.6065	28.0755	20.9498	13.6747	18.1828	15.8479	13.8154	16.6118	18.9599	10.9077	7.59449	28.8046	25.3118	14.2547	17.6062	11.8334
AKIRIN2	7.82052	21.3594	7.26565	8.05675	10.1946	10.1478	9.98754	11.74	6.72498	13.63	12.1112	12.1403	7.23626	11.4704	8.01751	7.05494	13.0989	7.87674	9.13127	11.8135	13.7785	14.1954	11.5801	9.05635	14.4222	13.7525	5.95345	9.22358	7.66692
AKNA	60.9664	10.1342	45.4051	56.0257	51.0808	53.0074	38.7831	170.417	103.071	31.4004	28.7117	36.0124	235.902	22.658	150.649	23.5295	26.8888	67.6885	23.3416	87.0154	40.0532	405.084	24.5796	26.9908	30.41	43.0359	50.772	26.5856	47.3336
AKNAD1	0.336366	54.6094	0.229003	1.45347	1.85693	0.482263	0.18998	0	0.274489	1.34789	0.493329	0.111378	0.263137	0.249212	0.627705	0.312684	0.172733	0.441687	0.166528	0.0991064	0.238589	0.147357	3.96113	1.9193	0.477645	0.62242	0.251554	0.391188	0.170376
AKR1A1	41.6253	33.5606	38.2019	19.7355	21.2867	27.4917	30.234	25.6968	54.1658	51.5583	33.3737	40.2448	23.0245	26.5929	23.3107	31.0144	33.0496	41.2609	45.24	40.5345	36.1164	27.0154	32.0008	52.1275	34.4037	34.4702	29.4318	41.3433	48.4487
AKR1B1	57.9391	80.2986	44.7805	26.3528	31.8044	36.0172	71.5412	37.2494	73.38	117.2	61.1481	44.3286	70.2575	34.7457	53.9826	75.1419	36.5331	18.514	22.9808	82.5556	34.2674	69.356	56.3065	47.1001	44.7925	55.0397	41.9676	76.2302	77.6605
AKR1B10	0.420458	0.775139	0.562099	0.394711	0.143586	0.475676	0.02714	0.312233	1.46394	1.51109	2.71331	0.111378	0	0.540088	0	0.0390855	0.172733	0.110422	0.777129	0	1.04383	0	0.0996134	0	0	0	2.55747	0.189897	0.139399
AKR1B10P1	0	0.172253	0.374733	1.50919	1.0051	0.7684	0.624221	0.0936698	0	0.211552	0.320664	0.631145	0	0.205748	0.627705	0.371312	0.0575777	0.0736144	0.249792	0.475711	0	0.147357	0.273937	0.499169	0.225554	0	0.335405	0	0.294286
AKR1C1	6.13028	1.73315	12.6626	24.2599	24.9409	28.581	3.34528	3.00274	8.64914	1.33943	3.79345	5.5589	12.6292	1.64598	10.2384	14.1331	6.50686	0.92018	6.38412	4.15454	39.7475	5.99055	2.65046	42.133	69.6804	75.1033	10.1875	1.36292	1.81931
AKR1C2	3.37207	0.305175	12.4363	26.6353	22.9673	16.1019	0.756665	1.55586	8.04298	0.292546	2.43458	1.08668	1.05386	0	1.24742	15.8894	11.8797	3.41534	12.2662	0.675311	22.9755	4.63978	2.54487	21.2157	49.6025	61.4753	55.2845	0.291899	2.43235
AKR1C3	0	0	16.1986	4.65596	4.43502	4.30024	0	2.60995	4.76375	0.0906652	0.525395	0.07945	0	0.730662	7.45057	8.20171	2.99951	0.775896	0.693311	1.92504	5.82635	6.23565	1.0701	1.03221	4.46518	7.58671	4.13848	0.247952	0.612889
AKR1C3	1.26137	0.373215	16.1986	7.81156	7.60361	8.67134	1.57032	0.543597	4.76375	0.0604434	2.52116	0.588821	1.97352	0.323796	1.43545	12.0593	2.91171	0.667315	4.83069	2.1843	10.9005	3.32241	0.832021	1.93713	9.78017	14.8782	8.95826	0.186099	1.28433
AKR1C4	0	0	0.443434	0.139542	0	0	0.0814201	0.0624465	0.686222	0	0.0246664	0	0	0.334083	0.0570641	0	0.316678	0	0.0555092	0	0.119295	0.245595	0.0249034	0	0.132679	0.0592781	0.209628	0.0542563	0.0154887
AKR1C8P	0	0.0287088	0.041637	0.0464366	0.0358966	0.134165	0.24426	0.843028	0.0457481	0.151109	0	0	1.97352	0.411496	0.0570641	0	0.374255	0.147229	0	0.0396426	0.0298236	0.0982379	0.0249034	0.320894	0.0398037	0	0.251554	0.732461	0.201353
AKR1D1	0	0	0.312277	0	0	0	0	0	0.320237	0	0	0	0	0	0	0	0	0	0	0.0198213	0	0.049119	0	0	0	0	0	0	0
AKR1E2	3.11139	0.689012	5.43362	0.650112	0.897414	1.09771	2.98541	2.15441	2.97363	0.936873	1.89931	2.56171	3.68391	1.13161	7.4754	9.79092	0.489411	2.5397	0.666111	1.16946	1.6403	2.21035	1.22026	8.02235	0.106143	0.592781	1.92858	0.705333	1.88962
AKR7A2	50.2868	50.6114	31.4359	35.569	36.6863	44.1769	46.0254	20.139	29.8278	53.704	78.4841	68.8133	26.5768	40.3523	76.6334	92.8476	64.3129	62.6842	82.6533	36.7685	49.6564	37.3304	65.2468	42.9285	37.9104	42.7674	36.1135	60.5501	58.9346
AKR7A2P1	1.0091	0.143544	0.312277	1.34666	0.861517	0.853778	0.298541	1.09281	1.05221	3.95905	1.08532	0.519766	0.657841	0.745836	0.171192	0.0977138	0.546989	0.0736144	0.888148	1.18928	0.507002	0.196476	0.846714	0.392204	0.278626	0.237112	0.335405	0.705333	0.573083
AKR7A3	9.51665	2.4236	2.9481	4.49622	3.07203	5.22183	4.53347	1.71478	1.76862	2.99014	8.41199	5.1249	2.56558	6.07111	18.0317	17.4212	12.4022	13.8701	15.9867	6.59613	4.44372	0.872353	6.57025	1.5164	1.48561	2.92478	2.95995	3.90646	2.86572
AKR7L	6.46076	4.00919	1.23641	3.14399	2.9227	3.1208	3.31407	0.78308	3.21792	2.26844	7.32963	5.47462	3.61813	2.64746	7.02316	6.92908	8.98961	8.21279	7.99333	4.22629	1.55083	0.355621	5.88143	2.86915	1.32321	1.28574	3.64879	2.52292	2.50886
AKT1	83.9234	124.137	82.7951	56.1418	50.9372	82.5238	51.2675	52.6112	36.873	71.8975	84.6552	47.6329	83.4143	19.7518	43.4543	51.8665	50.1214	53.6649	46.6833	61.8226	52.3107	50.9364	90.8474	88.3172	39.7109	43.5991	152.232	60.4687	109.862
AKT1S1	4.20458	1.20577	3.53914	3.0416	1.86806	1.87843	2.79542	2.12318	4.30032	2.71995	1.67929	2.15332	3.81548	3.24053	3.88036	3.6545	2.61979	2.94458	2.02609	2.63901	2.98505	1.67004	1.29497	2.99501	1.64522	1.98582	3.60561	2.41441	2.35429
AKT2	86.0257	71.1979	91.7262	88.5081	92.1106	102.368	86.6853	74.9046	68.0275	74.1037	68.622	69.3517	67.0998	122.831	108.336	134.552	108.592	137.328	118.984	99.5028	101.49	97.5994	87.7594	113.24	82.9775	111.176	75.7178	124.139	176.959
AKT3	83.672	212.733	56.0433	135.202	130.736	104.418	220.759	62.6342	82.8974	167.459	267.139	133.135	98.5447	69.1069	89.6212	115.871	71.5406	76.2675	142.882	66.6794	129.288	76.2331	206.202	176.352	113.547	88.592	67.7112	129.293	159.581
AKTIP	9.92281	11.3601	10.0453	9.48792	10.8049	9.8748	6.92071	12.4365	15.0768	7.55543	11.3128	12.2316	23.4192	8.95029	18.4645	11.2914	11.7171	5.30024	8.37468	12.8505	9.27515	16.7933	7.24688	8.20063	7.8473	6.7005	13.7587	10.2002	8.77235
AL589743.1	1.93411	0.229671	2.96143	0.557239	0.430759	0.170756	0.732781	0.437126	0.548978	1.08798	2.46664	0.111378	1.31568	0.540088	1.96871	5.31563	0.172733	3.79114	3.21954	1.52624	0.864886	0	0.0996134	2.9237	0.0796075	0	3.52176	0.0813845	0.820903
AL591893.1	0	0	0.0453843	0.47435	0	0.140751	0	0.670364	0	0.0683011	0	0	0	0	0	0.0455346	0.2591	0	0	0	0	1.22847	0.0249034	0.0356549	0	0	0.192439	0	0.0154887
ALAD	7.56824	9.15812	14.0108	11.5627	13.4971	17.2219	9.11906	8.36784	9.28687	10.638	9.54591	8.27914	17.367	5.58091	10.8707	12.7028	6.70781	7.6559	7.68803	13.9344	17.2082	13.213	9.26405	8.94938	9.3008	11.5889	9.4752	6.29374	11.1054
ALAS1	15.5569	9.15812	23.4416	12.6308	12.4561	15.2094	15.497	17.4538	36.2783	18.4655	15.0219	13.8109	9.86762	26.3357	12.4685	11.3739	15.6611	20.244	24.202	29.1967	17.2381	22.9386	12.4766	13.4776	13.0556	12.0631	15.5125	11.2311	14.2496
ALAS2	0	0.574177	0.208185	0.0928732	0.287172	0.329314	17.3696	14.3939	0.137244	0.120887	0.123332	2.93297	0	20.9863	25.7644	0.273599	0.0863666	90.0304	0.305301	0.138749	1.49118	64.1494	59.8179	0.14262	0.0796075	2.5786	3.35405	0.29841	0.139399
ALB	0.840916	3.78957	100.949	0.255401	0.179483	0.341511	0.407101	0.18734	133.585	0.0906652	0.172665	0.779649	0.394705	0.51437	0.513577	0.449483	0.2591	2.5397	1.99833	0.951421	0.387707	0.0982379	0.473164	0.14262	2.60051	5.1572	1.2997	1.11226	0.464662
ALCAM	15.8092	85.2078	81.3586	232.02	234.764	121.48	115.861	57.0449	82.3466	94.0198	47.8529	287.357	41.444	61.4672	70.1888	217.648	30.1995	71.7373	245.573	81.7628	983.912	47.6945	369.217	477.704	814.849	564.446	70.6867	57.1048	25.1382
ALDH16A1	9.25008	3.81828	11.4085	5.00285	5.31269	6.84998	6.1863	8.68007	8.89664	5.31902	5.79316	4.71502	6.57841	4.14068	8.1031	5.42292	5.03805	6.05515	7.56674	5.17335	5.33843	12.7709	3.98454	8.30759	6.7328	8.2693	8.80439	6.94753	8.20794
ALDH18A1	43.5594	41.6278	80.1511	57.6742	66.4804	58.6302	37.4804	36.781	68.119	77.5187	52.6135	16.5583	33.5499	29.3962	41.1432	72.3864	39.2392	18.8085	43.214	76.9462	62.3612	45.0912	25.1275	64.4641	12.578	13.5451	48.6338	66.03	36.7238
ALDH1A1	12.9501	32.2113	7.72365	9.49628	13.3535	35.8587	13.2986	8.68007	35.775	17.0148	8.60858	4.34376	3.81548	176.017	20.9996	21.5752	77.9027	10.5269	13.572	50.7227	55.5913	20.63	21.6161	2.63846	21.295	25.3118	13.3324	25.8803	38.9851
ALDH1A2	0.475958	0.200962	1.89448	0.0696549	0.143586	0.634235	4.45097	51.9143	0.861895	5.10747	0.616661	0.3501	10.2623	0.976788	1.66713	1.46571	2.27432	1.51609	0.333055	4.103	0.119295	1.6337	0.606397	1.39054	0.0530716	0	0.377331	15.1519	0.0929324
ALDH1A3	5.55005	0.143544	22.6465	4.03998	5.77863	9.07383	0.379961	47.9352	13.4875	14.5953	8.559	0.259883	9.47292	0.102874	0.0855962	3.12684	3.48259	0.294458	3.91063	17.4976	12.3461	0.93326	1.07084	0.499169	0.344966	0.148195	38.0224	10.0081	1.65729
ALDH1B1	2.35456	7.72268	5.16298	3.13447	2.54866	3.67125	2.8497	4.34004	3.24812	6.89055	5.05662	2.11619	3.28921	2.52041	2.08284	2.34513	2.61979	1.25145	3.85789	3.23087	8.49974	2.01388	2.51524	9.84075	2.94548	2.48968	2.89287	2.17025	4.30587
ALDH1L1	0.0840916	0.287088	1.51975	0.185746	0.358966	1.25627	0.977042	1.06159	0.365985	0.241774	0.887991	0.259883	0.526273	0.128592	2.62495	2.57964	0.460622	0.699337	0.471829	0.336962	1.04383	0.884141	0.398454	0.927028	0.0530716	0	0.209628	0.29841	0.526617
ALDH1L2	17.6592	5.07745	58.9371	10.7717	11.3792	12.9896	5.50943	3.24722	43.8459	54.2749	15.7707	2.33895	7.63096	4.88651	3.33825	42.1928	13.6724	1.39867	5.74521	41.9815	10.9155	2.99626	1.79304	5.13431	4.73664	4.62369	23.034	3.52666	6.62918
ALDH2	5.05979	1.72511	20.2187	4.10035	5.64545	9.30679	4.62765	10.6262	18.6648	11.0929	4.41652	3.56931	8.79929	6.43348	7.98041	6.70922	5.52602	6.19576	4.71995	18.5297	10.0133	9.4667	6.03931	2.918	7.38903	6.12847	2.5973	6.84769	5.54868
ALDH3A1	0.252275	0.287088	0.27064	0.487584	0.574345	3.92738	1.24844	0.0936698	0	0.0906652	0.221998	0.111378	0.131568	0.462933	0.570641	0.0195428	2.27432	5.48428	13.572	0.297319	2.83325	0.442071	0.547874	1.74709	0.25209	0.148195	9.68483	0.0542563	1.05323
ALDH3A2	27.2457	39.2163	55.2939	29.6265	33.4197	55.2273	46.4366	47.7092	48.859	60.8968	81.0785	33.3764	39.4705	93.1524	31.3282	30.2131	104.043	65.3328	56.4529	38.3938	61.6455	36.6919	30.407	129.677	27.4115	25.8749	34.8402	42.6997	88.8433
ALDH3B1	2.69093	0.660303	4.43434	1.78781	1.79483	3.81761	1.13988	7.15013	5.58127	5.04703	1.06066	0.891028	2.4998	1.18305	2.42522	2.11062	3.51224	2.50289	1.91507	5.98603	4.83143	4.86278	1.64362	1.28358	0.557252	0.859533	2.05436	2.71282	1.11519
ALDH3B2	0	0.832556	0.041637	0.13931	0.143586	0.561054	0.02714	0	0.960711	1.26931	0.0739993	0	0	0.411496	0	0	0.230311	1.06741	0.249792	0.118928	1.22277	0	0.323744	0.249584	0.464377	0.592781	0.754662	0.135641	0.325263
ALDH4A1	2.48238	2.41154	1.64466	2.04321	1.68714	2.58573	1.44087	0.68379	0.777718	2.75803	3.48611	1.80396	4.21019	3.0605	1.92591	3.61541	9.24152	2.16169	3.32029	1.05826	0.864886	0.643458	2.62581	1.99667	0.371501	0.228814	1.4674	4.27947	3.02758
ALDH5A1	14.5478	16.1631	8.16084	23.3576	17.9124	18.6733	47.5494	8.1805	7.82293	16.9544	16.1318	31.5944	5.789	20.832	18.7456	9.1851	33.8557	20.9433	27.9489	20.2177	26.5729	43.5685	36.6079	7.80842	13.4271	12.5966	4.44412	6.07671	11.059
ALDH6A1	17.3716	74.3912	23.4651	22.7414	27.9329	23.4417	18.871	12.8986	15.7996	44.7695	39.8427	22.2059	20.576	11.7364	22.5691	24.2617	40.0704	17.6704	26.7086	19.4647	22.6988	16.0324	29.2039	40.3553	24.6248	26.2415	25.8702	27.954	41.6696
ALDH7A1	60.6679	183.198	94.5103	111.781	114.962	123.512	135.278	48.2184	77.5596	129.088	101.369	71.1115	31.4448	57.0853	69.4921	174.9	106.19	40.9407	79.7771	39.0297	34.2334	12.1815	91.3978	100.326	1.6967	3.76238	149.691	174.874	120.559
ALDH7A1P1	0.971258	5.41908	1.23391	2.45301	3.17326	3.04201	3.29887	1.17681	0.532508	0.985832	1.46543	0.393537	1.18411	10.3229	0.725285	3.54467	2.11339	2.38143	2.2101	1.50483	1.25677	0.638546	1.46681	5.78287	0.0148601	0.120335	2.03801	5.06754	2.23533
ALDH8A1	0.252275	0.344506	0.68701	1.11448	1.29228	0.975747	1.03132	2.31052	1.41819	0.634656	0.221998	0.891028	1.44725	0.84871	0.0285321	0.312684	0.316678	0.588915	1.33222	0.574817	0.447355	0.687665	0.547874	0.962682	2.61378	2.07473	1.88666	2.52292	0.960301
ALDH9A1	15.1365	27.8763	17.0295	11.5395	15.1125	14.3557	22.0649	20.0141	14.3649	25.9907	19.9551	18.4888	15.3935	18.543	25.0226	23.7054	20.0371	14.7597	16.7915	23.2107	22.1291	26.4751	23.6582	20.0381	12.2197	13.0708	17.4411	29.2984	28.4528
ALDOA	144.217	209.402	241.109	94.1966	114.869	143.752	253.624	286.286	220.414	653.212	248.934	200.184	224.192	592.4	232.964	229.08	328.826	684.725	346.35	336.843	132.864	246.43	245.921	223.271	167.295	158.48	162.839	167.408	189.505
ALDOB	0.336366	0.25838	5.26707	0.67333	0.897414	0.475676	0.841341	0.281009	7.82293	0.664878	4.71129	0.0742523	1.84196	0.0771555	0.998622	0.156342	0.0575777	0.0368072	0.416319	0.138749	0.178942	0.245595	0.747101	0.427859	0.517448	0.503864	0.628885	0.406923	1.28556
ALDOC	1.26137	6.40207	2.89377	3.38987	4.45117	3.34193	9.79756	4.34004	3.33961	16.1988	17.3898	5.5318	5.13116	19.8032	16.5486	9.96681	12.8974	13.5451	10.4635	11.1594	4.20513	4.71542	10.0111	2.74543	6.06343	5.51287	2.9348	7.75866	0.758948
ALG1	20.7277	11.8843	37.9689	18.3736	19.8817	21.9788	14.5872	20.934	21.5561	43.0551	26.7934	21.3665	28.9358	26.4864	27.3109	31.9172	22.419	16.0667	25.0624	25.019	25.6158	27.9669	14.8949	15.3113	21.9763	23.3479	27.242	15.3214	24.8239
ALG10	28.8527	40.9104	21.4043	30.6739	37.7068	25.8528	26.4252	21.1353	29.0093	38.996	40.9798	63.4839	16.8999	18.3877	21.5234	23.2893	46.2027	18.3646	27.2553	29.7914	25.9003	33.6819	49.8097	56.5337	61.46	53.5575	28.3535	15.5716	31.858
ALG10B	11.9048	2.2169	18.8784	29.3115	31.5269	19.001	16.5647	15.6788	13.3914	15.7253	16.4764	13.8239	16.65	17.5884	33.8573	26.1005	23.0346	23.522	27.499	14.901	27.104	28.6594	22.0001	37.0722	12.6318	11.3778	24.111	12.8859	32.4972
ALG11	68.9265	59.6997	174.168	89.0846	84.2507	60.6964	40.4588	45.4642	114.462	35.4498	40.0255	42.6056	23.9994	35.9706	48.8357	49.4508	108.24	35.3714	34.1848	52.9751	71.1204	44.2969	40.4114	79.4452	39.3789	28.6793	49.0589	28.4876	89.6886
ALG12	15.5368	9.31803	18.4878	17.7128	14.7449	15.1035	15.1118	11.8951	18.6177	11.1455	18.6868	9.29379	11.0373	11.2948	12.8023	19.1414	4.93096	9.8393	9.36302	15.1502	19.0364	11.1397	14.7201	11.5376	7.36714	12.9831	18.0188	13.219	13.839
ALG13	32.7116	31.752	91.289	44.3934	42.2144	49.141	37.0733	58.2002	82.3924	53.1298	48.9382	34.8986	57.3638	86.5941	69.3899	51.5733	45.0546	53.7753	37.8296	49.1766	32.5078	97.2555	57.6513	31.305	53.2043	50.4753	36.5592	51.652	57.3238
ALG14	3.19548	6.77529	4.60088	2.60045	5.42038	3.64685	4.09815	2.02951	6.03875	6.01412	3.79863	7.42523	0.657841	4.21783	1.71192	5.76511	8.40635	3.93837	3.24729	6.58066	6.20332	1.17885	5.10519	5.63347	7.00546	9.72161	5.03108	5.66979	5.60692
ALG1L	0.444845	17.184	1.61593	3.51409	4.38441	1.43288	2.73545	0.78589	0	2.2769	2.27054	0.670127	0.131568	2.22748	1.94018	0.438735	1.61937	1.82674	2.0061	0.963116	18.3281	0.196476	0.888801	4.21976	7.9776	13.5702	2.495	2.70115	12.176
ALG1L13P	0.695438	0.246609	0.58833	0.906442	0.924695	0.555078	1.14124	6.02203	0.102476	1.79668	0.295504	0.819003	0	0.205748	3.52143	0.254642	0.682584	3.54969	1.04718	1.92029	0.730381	11.2757	0.292863	0.784408	0.408121	0.117074	0.301446	1.06776	0.200734
ALG1L9P	7.73643	5.88531	0.0678682	8.33606	9.65725	10.4649	5.05755	3.68435	0.831244	2.46519	4.48929	3.86112	1.84196	3.16337	5.06159	5.35472	7.38262	0.993795	6.05106	3.11194	3.57884	3.6348	6.97294	4.52817	3.06661	3.31631	5.24071	3.1333	6.61369
ALG2	69.8801	50.6137	49.0067	70.6068	76.8545	50.6047	83.9442	76.9654	152.433	79.6947	93.0418	81.6776	60.7846	117.636	97.494	131.62	44.8819	44.3159	47.4604	95.9548	76.3783	45.3859	57.6015	65.6763	78.2807	86.635	87.2893	163.963	36.2901
ALG3	4.54095	13.3496	5.05889	3.97033	4.98962	5.62274	5.31945	4.77716	11.2998	10.0638	6.06794	3.67549	4.34175	4.16639	1.88312	5.15929	3.08041	2.39247	6.74437	6.38245	9.3348	3.43833	2.83898	16.4013	5.26736	9.51414	5.49226	3.87933	5.0803
ALG5	23.2934	20.4407	15.9261	23.7755	24.4097	20.2589	14.1128	20.9508	29.8735	36.4172	18.8205	14.6648	22.235	14.068	11.3558	20.9889	25.3342	16.8577	45.7951	28.9589	30.5991	14.441	21.9897	13.6558	20.0213	16.7461	25.0716	28.6474	15.0396
ALG6	31.0298	70.7099	33.2263	42.2341	49.2501	41.6888	31.1568	34.6891	59.1523	52.7067	79.9192	82.977	39.6021	57.7637	37.5767	27.438	58.4414	64.5599	71.2184	40.3759	59.7368	44.5509	63.2545	77.8347	73.1062	61.2047	28.8029	53.3882	58.5784
ALG8	22.8729	85.7533	18.9656	24.3096	31.6967	23.6131	17.0982	22.2934	38.6114	31.9141	24.4691	23.2039	20.7878	23.7896	24.3949	38.0107	44.7379	32.3167	32.7505	40.1183	39.8444	25.3454	29.386	43.5703	38.8617	47.3929	28.0064	22.435	32.4644
ALG9	41.5412	92.2702	27.7927	39.7033	46.9168	44.9087	34.6307	24.3542	33.0302	35.5407	43.6842	37.9801	39.4705	37.2404	30.244	42.2514	58.1823	30.9549	34.5545	55.9951	39.5163	21.072	47.3911	39.5056	68.0644	77.9507	33.289	55.6941	54.5499
ALK	13.8751	0	0.936831	0.394711	0.251276	0.756204	2.55116	6.43199	3.33961	2.84084	11.1986	2.45033	41.1809	0.745836	2.79614	1.01622	0.287889	6.07319	1.19345	1.05053	0.507002	4.32247	0.249034	3.67246	0.451109	0.414947	15.5964	15.8971	3.22166
ALKBH1	5.0455	10.45	2.93541	4.9455	4.30759	4.87873	3.66391	3.34089	6.176	9.21762	6.65994	5.75456	4.86803	2.26323	6.5909	3.30273	7.74421	4.26964	4.60727	3.82551	4.74196	4.9119	4.95577	4.42121	4.60396	4.89045	7.96588	6.04958	6.28842
ALKBH2	2.0182	3.2441	1.85284	2.55401	2.082	2.48815	1.87266	1.46749	3.38536	3.26395	2.81197	1.85631	0.78941	1.87745	2.53935	1.77839	0.892455	1.21464	1.02692	1.98213	3.25078	1.37533	2.09188	4.59948	2.64031	2.4304	1.67703	1.08513	3.09775
ALKBH3	4.37276	7.03367	7.3281	6.96549	6.246	7.45226	7.13783	8.46151	9.10388	6.34656	5.57461	6.68271	10.7886	7.12402	6.30558	6.4882	14.0778	8.98096	8.52067	6.56084	7.51556	10.4623	5.32932	3.28025	10.8266	9.57342	6.28885	7.46025	11.6475
ALKBH4	0.168183	0.74643	0.770284	0.534021	0.251276	0.256133	0.641862	0.811805	0.777718	0.513769	0.443996	0.705397	0	0.565807	1.54073	0.664454	0.546989	0.588915	0.333055	0.733387	0.238589	0.982379	0.52297	0.178275	0.703199	0.503864	0.377331	0.352666	0.619239
ALKBH5	12.1933	13.461	23.2334	6.31213	7.68186	10.5747	18.6968	14.3627	11.8488	13.3278	12.3332	8.04895	14.3409	21.5007	9.50117	8.5011	18.8279	9.05457	12.0455	16.0552	11.5119	17.4863	8.49204	34.5496	20.2601	16.8943	8.42706	6.86017	12.6388
ALKBH6	3.78412	1.80866	2.87295	3.15606	3.37428	3.68174	2.68686	2.40419	1.63641	3.00102	3.00782	2.56171	2.63137	2.28895	2.91797	3.01095	3.28193	2.94458	4.49625	2.7948	3.15206	3.19273	3.66079	4.49252	2.45974	3.38834	2.34784	3.39102	4.91364
ALKBH7	0.756824	0.689012	1.85284	0.464366	0.466655	0.744007	1.6284	1.12404	2.33315	1.1182	0.961991	1.89343	1.18411	1.64598	1.91165	1.36799	1.00761	0.441687	0.499583	1.74427	1.28242	1.37533	0.821811	0.855718	0.663395	1.09665	1.13199	1.13938	0.929324
ALKBH8	3.95231	5.1963	8.97276	6.2225	4.70245	6.20819	3.33823	5.65141	8.28041	5.83279	5.99394	4.64077	6.44685	2.7776	7.67512	7.87573	8.89576	3.23903	4.60727	9.5935	7.6945	10.0694	6.62429	3.70811	6.76663	6.55023	5.45034	3.30964	4.55369
ALLC	0.252275	0.0287088	0	0.510802	0.323069	0.073181	0.569941	0.0624465	1.3267	0.0604434	0.0246664	0.111378	0.394705	0	0.427981	0.35177	0.115155	0.220843	0.0832639	0.852315	0.149118	0	0	3.70811	0.159215	0.0592781	0.0419257	0.0271282	0
ALMS1	533.477	339.396	463.457	565.946	467.409	419.9	478.072	261.589	320.1	274.776	559.509	659.88	269.32	379.553	205.26	206.313	359.026	377.384	622.647	293.771	498.771	217.597	642.656	928.953	599.617	452.287	396.156	406.163	383.315
ALOX12	0.672733	0.289672	0.839193	0.802424	0.560345	0.316386	0.408729	1.57053	1.10207	0.114843	0.7062	0.8888	1.01702	0.373947	2.53793	0.470199	0.91635	0.92018	1.33194	0.38156	0.149118	3.40198	0.263228	0.0356549	0.805362	1.20483	0.401229	0.135912	0.205226
ALOX12-AS1	2.77502	1.34673	3.30368	1.31044	1.80883	2.00101	0.704013	1.83281	0.682105	1.39624	2.40177	2.15555	3.58787	2.86658	4.59509	1.30819	4.55354	7.10379	3.7194	2.6511	1.28242	5.19384	1.72904	1.92536	2.15338	1.93691	1.56928	1.38327	1.69989
ALOX12B	0	0	0.0832739	0.13931	0	0.135751	0.188352	0.218563	0	0.155037	0.271331	0.222757	0	0	1.02715	0.371312	0.143944	0.147229	0.159312	0.0868172	0.0894709	0.199423	0.0747101	0.0741622	0.117023	0.0592781	0	0.0897943	0
ALOX15	0.336366	0	0.041637	0.603676	0.430759	4.28109	1.07366	8.96108	0	0.18133	0.147999	0.222757	1.18411	0.128592	0.668221	0	4.74671	3.12125	6.01748	1.46677	7.33662	2.40683	0.284645	0.106965	0.0663395	0.237112	0.754662	0.480983	0.0774436
ALOX15B	0.168183	0.114835	0.458006	0	0.0358966	0.280527	0.0542801	0	0.594726	2.84084	0	0.148505	0	0	0.171192	2.44284	0.0863666	0.588915	0.0277546	2.45784	0.0298236	1.17885	0	0.106965	0.0132679	0.0592781	0.0419257	0.162769	0.0154887
ALOX5	5.71823	10.0768	50.5681	14.2096	12.5279	25.284	23.639	108.563	71.8246	32.0955	15.6385	9.72706	24.077	16.8456	36.7778	13.2695	10.3352	73.7249	21.0658	41.9815	27.5869	141.021	21.0682	36.8672	0.517448	3.08246	14.8836	17.6333	4.80151
ALOX5AP	0.840916	0.373215	6.05818	0.13931	0.825621	6.11061	0.895622	39.2789	9.56136	31.9444	1.28265	0.853902	7.49939	1.90317	9.32998	3.92809	0.921244	9.34903	0.388565	9.98992	3.13148	36.8883	1.29497	1.39054	0.145947	1.06701	2.38976	1.22077	0.356241
ALPK1	9.75463	7.40688	40.367	5.10802	9.4049	14.2093	3.12111	47.553	35.4548	10.0336	5.62395	4.75215	15.3935	9.23294	12.5256	7.60213	7.2548	26.9797	3.85789	33.2601	12.8838	33.2535	4.88106	9.84075	0.809342	1.80798	12.3261	10.2544	6.4588
ALPK2	7.34624	1.30654	54.0856	3.22734	3.69735	1.76854	0.325681	2.15441	16.2863	0.694495	1.84998	0.928154	3.68391	0.55269	3.76623	0.586283	0.7773	0.772952	1.2212	8.12672	1.37189	7.5152	0.174323	1.21227	0.650128	0.177834	7.98349	1.46492	0.913835
ALPK3	4.9614	4.96663	35.3914	48.9442	43.722	35.6026	34.1965	17.2352	6.63348	2.32707	9.44724	16.1499	0	122.214	2.68201	7.91482	11.9186	1.32506	2.52567	36.927	3.72796	1.37533	4.10905	1.56882	1.63195	1.15592	20.334	10.6342	10.5633
ALPL	0.50455	0.172253	101.199	2.18252	4.70245	2.92724	2.49688	14.3939	8.69214	1.69242	4.71129	0.334135	9.86762	2.57185	7.56099	5.00295	1.12277	18.3668	0.804884	1.50642	4.32443	10.2659	2.9635	0.213929	1.18084	2.90463	4.5699	25.7718	2.52466
ALS2	97.2099	81.7628	88.4577	85.3737	91.8234	87.683	71.0798	44.1185	77.6803	64.5234	90.7231	98.0502	56.4428	87.34	76.7798	94.0788	71.7131	99.2323	105.273	75.083	79.5695	37.8216	77.9475	158.522	69.5106	70.6002	94.5843	83.9888	121.029
ALS2CL	3.61594	0.229671	12.1788	2.64689	3.87683	7.92794	6.56789	4.77716	6.99946	0.634656	0.764659	0.556892	5.789	3.90921	3.93742	2.95096	2.38948	1.25145	2.66444	3.58765	6.29279	2.8489	0.52297	1.21227	0.185751	0.148195	7.58855	2.68569	3.54692
ALS2CR12	2.85911	3.44506	3.39341	2.39148	2.22559	4.25669	5.29231	10.3349	4.43757	2.17596	1.75132	3.56411	10.1308	8.04989	12.0976	2.77507	4.20318	31.3597	3.27505	3.01283	4.05602	22.4474	4.63202	1.4262	1.27372	1.71907	2.85095	3.74369	5.34361
ALX1	0.840916	0.459341	2.22758	0.0696549	0	0.0609842	1.43842	0.0624465	0	0.0604434	1.15932	0.334135	0.920978	1.56883	0.14266	0.0390855	0.172733	0.0736144	0.0832639	0.178392	1.34206	0	0	1.49751	2.29535	2.37112	0.461182	0.108513	0.960301
ALX3	0.333003	2.09	0.402005	2.07246	1.32063	1.42849	0.660317	0.250723	0.671125	0.129953	0	0.987556	0.623634	0	0	0.0281416	0.641128	0.818592	0.684429	0	0.0963304	0	0.830527	1.95852	0.962321	1.13429	0.137097	0.804893	1.86298
ALX4	0.336366	0	1.04092	0.27862	0.0358966	0.0975747	0.21712	0.218563	0.365985	0.0906652	0	0.148505	0	1.28592	0.599173	0.78171	0.0863666	0.110422	0.0832639	0.0396426	0.596473	0	0.14942	0.0356549	0.132679	0.148195	0.335405	0.325538	0.588572
ALYREF	8.9978	10.7084	8.63967	10.4482	7.50238	10.3429	13.1901	6.52566	8.96663	15.5037	8.53458	14.3307	11.8411	5.4266	7.19008	5.51106	7.48511	4.19602	5.57868	7.75012	15.5381	4.22423	13.3482	9.66248	15.3908	16.42	12.5358	15.0561	12.0038
AMACR	6.22278	8.14814	5.27769	4.44561	4.20995	4.72371	12.679	6.47196	2.67123	10.1231	3.55764	8.31775	1.57619	63.3379	3.99477	4.55288	23.2064	25.1706	24.0708	3.12482	8.26562	2.93093	5.97207	2.17709	5.05083	4.75707	4.23617	24.7135	5.94334
AMBP	0.168183	0	1.33238	0	0.10769	0.109771	0.0542801	0.0936698	1.2352	0	0.0493329	0	0	0.154311	0.0285321	0.078171	0.115155	0	0.111018	0.0198213	0.0596473	0.049119	0	0.0713098	0.0928754	0.148195	0.0419257	0.108513	0
AMBRA1	62.5641	49.7237	58.1044	54.7023	48.1732	50.7022	40.9272	41.6206	49.6825	27.6831	37.8383	42.8807	59.4689	50.2025	45.7654	46.8831	52.1079	53.5545	50.6799	51.2975	44.8249	56.4377	26.4225	47.4567	71.5671	88.3244	48.8015	36.7044	51.2367
AMD1	24.5421	34.3358	31.0403	33.4264	33.0966	36.053	16.6097	41.9616	30.7885	67.3038	39.6377	25.32	28.945	35.5172	21.4846	13.7972	30.3072	25.2866	38.4313	28.3642	44.7626	44.1579	33.2211	35.0844	31.6811	29.8465	29.2641	31.7386	15.9971
AMD1P3	0.463345	2.54504	0.356204	1.31857	1.38776	0.719857	0.774577	0.296621	0	0.0948962	0.510595	1.1045	0	0.800102	0.483048	0.217511	0.944275	1.95005	2.45157	1.04894	0.833869	0.337938	1.37591	1.44224	0.314847	0.745126	0.493884	0.138354	0.908414
AMDHD1	0	0.114835	0.728647	0.67333	0.287172	0.402495	0.759921	0.811805	0.320237	0.574213	0.295997	0.96528	0	2.41754	0.570641	0.0390855	0.143944	0.809759	0.166528	0.31714	0.268413	2.25947	0.0996134	0.392204	1.93711	1.63015	0.838514	0.352666	0.929324
AMDHD2	3.46541	2.208	2.83027	2.00026	3.64565	1.80977	0.890194	4.15769	2.53582	3.29628	4.37311	2.11322	2.01299	4.33151	2.36816	2.68205	3.23904	2.85514	1.16569	2.17202	1.25259	6.8516	2.88107	3.05776	1.9537	1.89571	4.05673	2.42634	2.82638
AMELX	0.168183	0.0574177	0.707828	0.185746	0	0.451283	0.02714	0.405903	0	0.120887	0.0986657	0	0	0	0.114128	1.8761	0.230311	0	0.0277546	0.455889	0.238589	0.0982379	0.0498067	0	0.199019	0.207473	0.461182	0.379794	0.0619549
AMER1	17.4911	27.015	10.0137	17.7388	14.933	13.0262	17.0439	11.5214	4.02584	19.6139	15.5398	13.8852	11.3149	17.7458	13.2674	11.1589	14.4808	11.447	24.8959	11.2585	9.93127	11.3465	13.4229	13.2636	13.0026	9.18811	9.4752	16.928	23.9766
AMER2	1.09319	0	0.0832739	4.6901	2.51276	2.12225	2.0355	0.437126	0.914963	0.120887	1.20865	0.96528	1.44725	0.565807	0.599173	0.801253	0.0287889	1.10422	0.666111	0.654102	0.298236	0	3.90983	0.463514	3.50273	3.34921	0.796588	1.7362	2.29233
AMER3	0	0	1.18665	0.348274	0.287172	0.585448	1.19416	0.530796	0.869214	0.543991	4.29196	0.668271	1.18411	0.771555	2.48229	2.24742	0	1.69313	3.27505	0.77303	1.75959	0	0.747101	0.249584	3.23737	1.95618	6.54041	0.976614	1.61083
AMFR	28.9141	15.961	41.8826	36.7778	37.8339	40.4926	14.6285	30.6613	28.7298	61.3492	31.9374	20.0823	33.5407	11.5643	21.0997	34.7861	25.0455	15.7535	21.8151	33.2779	40.9452	69.7759	17.6316	20.1693	11.3681	12.893	28.4256	27.0989	19.654
AMH	29.6843	8.52653	6.93255	17.6459	12.2766	10.0868	2.4426	1.93584	0.137244	0.846208	1.30732	9.54142	5.65744	1.02874	1.79752	1.75885	1.23792	0.220843	1.49875	1.64517	8.58921	0.687665	6.54958	0.748753	6.34206	11.4703	7.63047	1.058	8.85955
AMIGO1	2.69093	1.46415	0.936831	1.55563	1.22048	1.81733	1.43842	2.21685	1.87567	1.20887	2.49131	1.44792	7.10469	1.46595	4.22274	1.40708	1.90007	1.43548	0.416319	2.45784	0.954357	2.94714	1.31988	2.46019	1.7779	2.54896	0.377331	5.18148	2.80346
AMIGO2	3.95231	0.143544	5.80835	12.8862	12.5997	7.29371	9.11906	5.4953	4.02584	2.99195	3.03397	27.7332	2.23666	9.74731	28.7603	30.1936	42.953	7.32464	7.71579	10.644	40.2619	9.08701	5.37912	2.42453	7.23101	9.69197	6.83389	2.49579	17.5642
AMIGO3	6.30771	4.35772	8.47853	6.84243	4.59368	5.86277	3.20714	6.98465	5.96739	2.88859	4.15037	3.40039	7.25204	9.1707	5.53322	3.043	3.16994	11.775	11.6914	4.41935	3.40168	6.51268	2.90647	5.24484	3.069	4.99655	5.04785	3.61402	4.34583
AMMECR1	2.0182	6.43078	2.22758	1.0216	0.646138	1.35385	1.357	3.05988	2.3789	2.05508	2.91064	1.07666	3.02607	2.82903	0.998622	1.79793	2.21674	1.61952	3.71912	2.83444	3.3999	2.94714	2.26621	3.03067	1.43293	1.83762	2.47361	2.6043	5.17324
AMMECR1L	8.49325	7.7801	12.9699	9.7749	11.3792	10.8674	9.60758	10.5847	8.87514	9.42918	10.7546	9.54142	13.42	7.99845	13.838	13.9144	8.69424	7.76632	9.38106	12.9037	13.2417	11.3465	10.559	12.2653	16.2532	16.5386	13.542	7.24322	8.00767
AMMECR1LP1	0.0840916	0	0	0.301838	0.574345	0.585448	0.0814201	0	0	0.332439	1.13466	0	0	0.308622	0	0.0195428	0.0575777	0	0.111018	0.0198213	0.0298236	0	0.0498067	0.463514	0.172483	0.503864	0	0.0813845	1.76572
AMN	0.168183	0.229671	0.0832739	0.162528	0.287172	0.219543	0.298541	0.249786	0	0.18133	0.0246664	0	0	0.0771555	0.199724	0.0195428	0.143944	0	0.194282	0.33716	0.0894709	0.392952	0.174323	0.0356549	0	0.148195	0.125777	0.0542563	0.139399
AMN1	4.6242	27.6435	5.85832	11.559	11.792	9.13287	10.4446	7.64908	7.41028	17.5555	19.5837	39.611	18.288	16.2777	18.8103	15.8058	13.5011	11.2262	14.2154	14.3458	19.5324	20.3804	21.7847	33.1373	20.932	18.9776	18.7408	11.2576	16.4462
AMOT	44.1481	25.4073	45.072	44.9506	38.9478	43.9574	33.7079	9.30454	8.6464	4.56348	87.5412	16.2984	6.70998	9.593	10.3857	19.875	20.181	19.1029	17.3189	10.5053	7.0682	5.50132	21.2675	31.9468	114.675	92.6517	12.7873	23.6286	156.761
AMOTL1	96.2849	52.1065	107.09	180.731	134.827	141.849	115.807	40.9025	174.163	73.2877	108.804	54.3156	69.8628	76.3839	6.96182	57.2798	95.0321	78.3994	97.0857	46.362	84.9974	5.10837	217.406	49.7029	161.908	116.689	98.2319	77.3696	146.88
AMOTL2	43.3072	4.536	28.1882	5.85101	10.1587	8.37922	36.4219	14.4252	8.87514	3.4755	19.8318	5.04916	3.68391	2.80332	5.19283	13.6995	3.8865	3.31265	2.35914	6.83834	7.51556	0.638546	2.91369	19.8598	7.37696	6.31312	18.2796	3.22825	9.60301
AMPD1	0.420458	0.602886	1.18665	0.116091	0.179483	0.951353	0.10856	0	0.503229	0	8.23859	0.222757	0	0.0771555	0.399449	0	1.90007	0	0.610602	13.8947	2.98236	2.21035	0.0249034	0.178275	0.238822	0.32603	0	0	2.64857
AMPD2	28.423	36.6661	38.1549	13.4654	14.5381	14.7195	49.0616	38.1954	21.4559	25.4177	14.7976	33.6062	14.7356	7.07696	55.0318	36.8373	24.0646	30.843	11.5737	56.0128	11.6909	44.0096	39.2437	22.5696	8.88724	12.2409	14.7998	11.8539	14.3158
AMPD3	12.1933	11.5697	20.7352	11.0983	14.0715	19.088	21.2778	52.3927	32.3897	18.9792	15.0219	13.4397	18.9458	76.744	45.3945	21.7315	32.3299	26.5012	15.5981	52.7444	14.1066	62.7249	16.8347	16.0447	3.84769	5.009	13.542	11.4481	19.5623
AMPH	25.8161	8.35427	16.28	59.9961	53.5577	24.8693	70.8084	18.3905	11.986	11.2123	22.8164	55.5407	8.02567	79.1101	46.3646	28.7865	17.6476	45.1256	170.33	18.2158	2.2666	0.442071	96.9737	12.4436	63.9513	48.1635	96.2194	30.1937	198.596
AMT	14.8001	4.79438	41.4348	25.4008	25.3071	22.491	9.49902	10.772	22.4344	6.83011	11.4452	7.79649	14.0778	17.6429	23.1966	21.8488	16.7551	28.9673	31.5015	22.6161	12.7347	28.1943	10.8081	13.8698	4.07325	3.85308	14.2547	11.9093	9.3397
AMY1B	76.0373	0	12.2823	0.42118	1.37268	3.68844	0.53683	0.245103	2.08794	0.5316	1.21852	1.47168	0.906506	11.4398	23.1115	0.631427	4.87885	5.56893	1.92423	1.63129	15.0708	0	2.53939	0.154029	0.125912	0.0151159	12.3861	5.8841	0.54288
AMY1C	133.68	0	50.2937	3.76183	10.9359	37.8504	2.02085	0	0	2.98439	0.134679	0	0	7.08236	0	0	56.4507	0	5.95448	45.6226	50.8478	0.083011	0.276427	0	1.0203	0	10.4496	15.8222	0.984773
AMY2A	5.30618	0.0588531	0.448638	0	0.781827	0.149167	0.670631	0.693157	0	0	0.251104	0.154074	0	4.91532	0.156641	1.1327	0.291055	0	0	0.815051	3.74346	0	0.0500557	0	0	0.239484	1.53238	6.89707	1.58031
AMY2B	126.817	42.6025	434.849	196.624	265.714	315.969	336.945	546.966	362.569	253.328	329.83	197.592	740.876	2701.22	1350.69	647.248	144.018	544.977	175.797	607.335	562.954	863.337	288.583	144.052	179.039	153.29	288.762	872.054	318.358
AMZ1	0.168183	0.114835	0.124911	0.0232183	0.143586	0.158559	0.2714	0.249786	0.365985	0.0302217	0.295997	0.334135	0	0.180029	0.256788	0.56674	0	0.110422	0.138773	0.436068	0.0298236	0	0.0249034	0.463514	0.199019	0.118556	0.251554	0.0813845	0.294286
AMZ2	26.7411	44.7571	45.5069	35.9322	39.6898	33.4047	32.4595	41.8348	43.5943	51.603	46.0488	45.2568	36.3128	53.2115	39.574	34.8643	33.9674	28.5392	40.3275	56.428	42.6729	41.6038	51.5001	65.9616	41.1678	28.9574	46.9467	35.5848	46.3505
AMZ2P1	5.12959	5.97144	5.45673	5.14099	8.16037	4.66163	6.40505	6.28025	2.84004	5.54629	5.1834	6.71984	8.2888	6.32675	3.88036	3.22456	6.33701	4.99216	4.55176	7.25776	5.25373	7.31872	7.4461	8.87807	3.86348	3.20102	7.76631	6.30106	7.02367
ANAPC1	283.881	348.73	193.019	253.717	247.751	239.501	183.249	216.988	272.104	305.371	274.041	308.256	358.974	181.037	247.079	237.349	256.324	258.963	318.761	278.989	238.516	263.449	315.046	367.676	417.152	398.788	255.254	201.828	212.371
ANAPC10	8.22836	17.9551	9.09996	8.56244	9.83781	9.55658	14.1907	11.6619	13.2203	13.196	9.17221	8.90694	11.0465	7.80608	17.5381	12.6223	11.3633	8.93311	12.093	12.8394	18.2819	8.25198	12.4397	12.3009	10.6101	9.43648	12.1165	15.1598	9.41266
ANAPC10P1	1.1058	2.71528	0.799846	0.980276	1.79267	0.810723	0.573469	1.26454	0.503229	0.917531	1.13836	0.708739	0.663104	0.732463	1.26454	0.412743	0.872015	1.15207	0.31335	0.460647	0.298236	0.196476	1.05789	2.31757	1.70254	1.38177	0	0.547447	0.887349
ANAPC11	2.94321	1.9522	3.28932	1.85746	2.15379	1.85392	2.3069	1.24893	5.21529	1.8133	1.40599	3.22998	2.63137	3.29197	0.684769	1.62205	2.24553	2.24524	2.74771	3.21105	5.09984	2.21035	2.41563	3.20894	2.75973	2.40076	1.92858	2.30589	4.33684
ANAPC13	3.78412	7.4643	2.4774	3.01838	2.76404	3.8664	5.61799	4.1527	2.60764	7.13233	4.04529	4.8264	1.84196	4.57789	4.99311	4.67072	3.77134	3.20223	2.74771	3.11194	8.61903	4.32247	6.27565	6.84574	3.29044	4.44586	4.5699	4.85594	4.04287
ANAPC15	9.96317	32.3353	10.1034	19.1367	12.0634	15.615	29.9976	24.1059	14.0863	15.8422	11.9262	18.288	23.6336	24.7412	23.5133	14.8652	27.3025	7.51088	12.2184	10.3029	16.55	10.1106	21.1512	21.0617	27.7578	19.6649	12.1924	18.8487	19.2875
ANAPC16	4.62504	4.65083	5.05889	2.83263	3.94862	4.02495	4.93949	6.18221	5.76426	5.5608	3.0093	4.45514	6.31528	3.78062	7.21861	5.96054	6.53507	4.89536	3.55259	5.64906	5.27878	10.6097	3.81021	3.99335	1.59215	2.40076	3.2702	5.01871	4.19745
ANAPC1P1	0	0.0637336	0.672229	3.57701	3.48663	3.09129	2.38235	3.05426	1.26265	0.432171	21.7681	0.607755	3.27342	1.49013	2.59898	0.0691814	0.123216	2.65748	0.662225	0.77303	0.596771	2.68926	0.465444	2.29582	0.919864	1.50744	0.642301	0.329607	1.10868
ANAPC2	14.8842	16.3353	13.9067	14.8829	12.8151	14.5508	22.2006	12.2707	13.9074	9.00607	9.22524	15.4445	17.7617	14.5567	16.5486	11.8625	8.72303	10.4532	7.99333	13.6172	15.9258	17.5846	11.9038	15.0107	10.8797	15.1752	8.51091	11.5566	9.64948
ANAPC4	23.5456	65.6284	44.1144	28.6282	30.6557	29.931	28.1714	47.0847	38.9774	27.0787	24.1484	34.0447	41.9703	40.8667	47.7627	35.5287	27.0615	61.8729	48.6816	36.8478	31.3745	44.4527	21.8402	34.4426	38.8086	35.9225	27.5871	35.9177	25.417
ANAPC5	58.5278	62.6427	89.2072	80.1495	72.87	70.5587	61.4179	47.9589	59.2438	60.8363	65.07	74.735	71.8363	37.1889	52.071	78.8159	53.2249	55.2844	81.4321	57.9772	74.7977	60.0234	69.1068	83.5038	75.9588	82.3077	66.9553	43.812	70.3343
ANAPC7	61.1346	74.434	46.2476	53.0538	45.9124	45.8213	55.9139	43.6814	60.845	64.7068	45.9632	65.988	56.5744	53.0572	53.7259	54.9871	32.8046	50.5422	58.2137	51.0156	65.7778	41.7275	62.3259	71.9562	66.9719	64.8808	49.2627	52.4116	61.369
ANG	0.336366	0.114835	3.44837	0.255401	0.682035	2.41644	0.02714	0.718135	1.82993	2.35729	0.271331	0.185631	0	0	0.226544	3.16124	1.20884	0.625723	0.693866	2.39203	2.16788	1.57181	0.29884	0.784408	0.0530716	0.0889172	0.461182	0.461179	0.309775
ANGEL1	9.33417	15.7899	12.3287	8.27755	7.35879	11.2943	3.69105	3.99658	13.7702	12.7233	9.89124	5.20806	8.15723	5.29801	8.07457	14.4939	9.29881	9.79072	8.04884	12.5833	7.09803	7.26126	8.9154	14.2976	4.36514	4.74225	14.2547	6.8363	11.8944
ANGEL2	21.5274	58.8244	24.0453	21.1054	20.2098	19.21	17.6139	21.1382	31.2002	27.5924	28.1937	21.199	16.9723	27.5702	26.6775	19.0542	16.8991	24.624	28.3097	24.618	25.529	27.9487	23.8076	29.451	26.3235	27.6236	26.9582	27.3452	40.1468
ANGPT1	1.59774	0.172253	4.14288	0.650112	3.62555	2.84186	0.10856	0.780582	3.01938	0.423104	3.0833	0.0371262	0	0.411496	1.39807	4.94432	1.95764	0.588915	1.16569	6.08513	6.26296	2.79978	0.0747101	0.891373	0.0132679	0.296391	3.01865	0.271282	0.944812
ANGPT2	22.4525	11.2539	23.3583	27.5601	43.4707	14.8557	7.00213	5.77631	19.1685	2.17596	12.4565	11.9918	5.13116	7.94701	9.04466	64.7256	19.3749	3.71753	16.5695	14.0136	10.319	3.19273	7.4461	3.49418	7.92094	5.86853	115.841	4.69317	22.5361
ANGPTL1	0.50455	2.46896	5.72508	0.835859	1.93841	1.87831	1.41128	3.93413	6.31324	0.664878	4.16863	3.60124	1.31568	3.03478	8.67374	5.29609	0.950033	1.25145	3.10852	5.35175	4.65249	27.9978	1.44439	5.16996	3.13123	3.97163	2.05436	3.98784	2.46271
ANGPTL2	13.6228	1.32061	48.4446	8.01031	14.574	17.5147	5.72655	4.87083	18.1163	7.49499	9.22524	2.48745	0	2.34038	2.53935	11.5889	11.458	2.09801	6.32805	12.2297	14.7031	2.16123	2.86389	4.63514	3.52926	2.40076	20.4178	4.36764	4.60015
ANGPTL3	4.70913	7.03367	6.39127	3.36665	4.88193	3.21996	4.50525	3.0911	7.2282	3.71727	7.39993	5.30904	0.920978	3.98637	2.11137	5.23746	3.68498	3.42307	6.05051	3.1714	2.80342	1.37533	7.86946	12.194	8.62414	9.66233	1.00622	4.58466	3.2991
ANGPTL4	0.420458	1.77995	3.97633	0.557239	0.861517	0.707416	0.678501	0.281009	1.60118	4.56348	2.71331	0.222757	0.263137	4.19211	0.884494	10.4163	1.66975	1.76675	1.35998	4.22193	1.52101	0.982379	0.174323	3.60115	0.212287	0.296391	0.880439	1.84472	0.588572
ANGPTL5	0	0	1.02011	0.162528	0	0.329314	0	0	1.60118	0.0604434	0.542661	0	0	0.0257185	0	1.03577	0.316678	0	0.111018	0.237855	0.149118	0	0	0	0.0398037	0	0.0838514	0	0.0154887
ANGPTL6	0.422981	0.315797	1.21476	0.46692	0.361478	0.282235	0.136786	0.252596	0.322524	0.278644	0.346317	0.297009	0.920978	0.801388	1.15755	0.353333	0.433273	0.110422	0.196503	0.817628	0.0301219	1.63615	0.301082	0.442834	0.0829244	0.0889172	0.380266	0.24551	0.23295
ANGPTL7	8.24098	1.89478	0.874376	0.859077	1.11279	1.30506	0.515661	0.905475	3.11087	0.513769	3.0093	1.26229	1.84196	1.41452	0.427981	1.44616	1.23792	1.80355	1.63752	0.792851	5.0402	1.32621	0.946327	0.820063	1.84424	1.63015	0.922365	1.60056	1.11519
ANK1	69.6421	35.6595	23.0683	124.532	92.9613	115.328	61.2822	38.1889	57.9835	43.3192	127.137	19.0457	108.018	78.4671	43.5684	21.5408	66.2374	212.957	95.4268	27.6969	61.4367	53.2597	181.66	18.8971	60.601	63.5835	155.886	187.191	141.464
ANK2	65.4233	234.723	172.648	373.072	275.865	219.543	45.1068	17.8285	142.368	248.725	43.9309	60.6642	126.306	692.856	511.58	677.137	382	249.038	994.587	198.728	360.061	17.4863	688.852	511.612	117.514	66.0062	727.159	195.214	545.699
ANK3	52.6413	67.2935	78.6314	89.3904	83.6189	105.557	37.1547	96.6791	53.1593	20.1881	44.4736	81.8632	324.184	108.686	360.881	513.676	279.509	48.2543	129.558	95.4563	91.3987	99.3677	80.8861	60.3994	208.71	169.773	61.9242	73.7585	30.2815
ANKAR	11.7728	5.97144	17.2377	13.6059	12.5279	11.2577	6.89357	9.1172	13.8617	6.55811	11.1739	5.64318	11.578	8.77	13.5527	8.65744	6.76538	11.1158	10.4635	11.318	7.45591	17.7811	11.605	11.6592	13.8915	12.3891	7.79818	6.1581	9.83534
ANKDD1A	2.35456	0.545468	2.14097	2.11519	2.0418	2.11005	2.82446	3.68154	3.46908	0.967095	1.19632	1.24447	3.15764	0.437214	4.16568	2.65117	1.78491	2.28536	1.80405	3.14881	0.892622	0.736784	1.69343	1.14096	4.32401	3.8596	1.17392	2.34225	3.27896
ANKDD1B	0	0.114835	0.707828	0.232183	0.0717931	0.573251	0	0.437126	0.0914963	0	0.147999	0.0371262	0.394705	0.0771555	0	0.332227	0.546989	0	0.333055	0.77303	0.566649	0.245595	0	0	0.291894	0.148195	0.419257	0.189897	0.216842
ANKEF1	5.88641	34.4506	6.34964	6.26894	4.45117	5.92766	14.8727	7.99316	3.24812	12.3909	18.8205	16.8182	7.63096	9.82446	9.41558	6.09734	10.2776	5.92596	7.63252	7.96815	7.6945	5.79604	14.4938	18.8258	13.8517	10.6108	5.24071	9.30496	12.8402
ANKFN1	0	0.0574177	1.10338	0.185746	0.897414	3.03701	11.2631	0.718135	1.96717	1.78308	7.2026	0.668271	0	23.7124	0.370917	0.0586283	47.0986	1.28825	2.77546	1.4866	7.60503	0.687665	6.77371	0.0713098	0	0.148195	20.7532	0.0542563	0.263308
ANKFY1	34.4776	34.7951	54.8567	29.4872	31.9838	36.7005	28.0099	43.3498	43.0947	40.498	38.307	22.0529	47.1014	25.3584	45.0247	46.3359	33.5678	43.3589	44.1021	34.5088	35.103	47.4489	21.89	40.9318	52.9127	58.656	45.2382	69.3125	38.6289
ANKH	75.7665	43.1207	336.51	54.9113	56.8243	86.7683	81.5287	64.5385	74.6609	141.105	78.2172	36.5693	78.2831	26.1043	64.5966	154.466	27.4358	46.009	78.9342	82.7538	107.127	67.7842	66.1184	37.6516	148.946	151.189	53.6229	72.595	73.2307
ANKHD1	131.17	226.384	222.569	262.145	245.983	226.163	149.581	223.071	209.05	229.48	222.25	142.337	289.573	275.937	203.798	178.914	244.445	180.447	193.389	188.076	176.025	263.579	328.728	159.603	172.105	142.662	195.998	195.316	156.737
ANKHD1-EIF4EBP3	99.2693	35.1388	96.0523	96.6661	87.1787	97.8241	70.2059	115.895	104.562	72.2214	73.9941	75.9535	48.2303	55.0201	110.341	64.9132	76.3659	72.2194	57.8065	81.474	61.9956	142.376	136.047	74.318	57.7654	35.9148	77.0321	93.5287	51.2262
ANKIB1	72.3188	98.2991	121.622	51.1035	49.5014	50.751	82.8314	75.2793	95.9796	49.1405	76.2439	100.575	73.4151	85.3082	82.1152	91.9878	88.2091	49.5425	58.3125	71.2179	71.0101	66.5071	78.3709	84.7517	107.988	83.1968	98.5673	81.493	101.002
ANKK1	0.168183	0.0574177	0.520462	0.348274	0.358966	0.73181	0.624221	0.374679	0.594726	0.18133	0.221998	0.742523	1.05255	1.85173	1.34101	1.21165	1.41065	0.993795	0.749375	1.07035	0.924533	1.96476	0.348647	0.463514	0.650128	1.06701	0.670811	0.217025	0.72797
ANKLE1	0.50455	0.344506	0.499643	1.16091	1.47176	1.40264	0.841341	0.749359	0.594726	0.453326	0.197331	0.48264	1.97352	0.308622	0.313853	0.293141	0.604566	0.294458	0.499583	0.416247	0.32806	1.17885	0.647487	0.356549	0.650128	0.800255	0.419257	0.678204	0.356241
ANKLE2	79.3825	52.0491	64.8287	82.7036	67.9522	72.2662	57.6455	70.0338	102.75	67.606	70.324	89.3627	71.8363	82.9421	52.071	56.0682	69.9282	63.0876	69.1923	59.8801	68.6242	62.8231	71.6968	74.2335	97.2803	105.426	71.7768	63.9682	74.1755
ANKMY1	32.3273	17.8282	17.7465	31.0559	27.7786	23.3436	9.6833	15.4549	16.3321	13.6602	20.2391	31.852	24.2033	10.776	17.305	14.1593	20.9856	32.3454	38.2126	26.0343	30.2382	33.3636	11.53	35.902	6.06343	8.73404	17.2654	14.9707	31.9948
ANKMY2	6.30687	10.1629	7.80693	7.40664	7.89724	5.74471	8.82052	7.49359	11.4828	6.04434	4.88395	6.86834	8.55194	7.68983	11.3843	11.7647	6.9957	5.74193	4.38523	10.1089	6.71032	6.82754	4.53241	5.8474	5.28063	4.23839	6.0373	12.2077	14.6059
ANKRA2	7.9887	13.0625	11.2628	14.8133	15.2919	13.9288	12.593	10.6159	11.071	12.27	12.2345	11.5462	8.81508	13.8623	15.8353	13.7581	10.9686	13.5451	8.40965	11.6549	9.90145	17.3881	12.0532	12.087	10.2561	9.57342	9.4752	12.8588	9.06091
ANKRD1	0	0.574177	8.28575	0.27862	0.861517	1.42703	0.515661	0.124893	2.74489	0.332439	21.3365	0.185631	0	0.360059	0.14266	1.19211	0.172733	0.0368072	0.0832639	0.277498	2.62448	0	0.124517	3.28025	0.0265358	0	0.545034	2.03461	3.77925
ANKRD10	128.492	48.7189	110.38	116.672	114.761	114.687	62.6121	56.5766	65.9231	31.0981	42.6483	44.9969	49.4697	62.7788	52.5846	61.0907	117.113	146.014	128.698	136.291	134.564	58.1568	103.498	84.6447	120.99	132.22	114.164	74.7652	140.158
ANKRD11	526.05	991.504	435.086	525.622	412.888	433.294	242.794	564.512	470.737	624.902	424.358	477.331	921.241	329.334	457.145	352.172	583.165	389.69	428.367	319.897	322.822	513.792	310.604	443.351	338.951	267.014	492.641	419.051	393.128
ANKRD12	179.282	151.725	166.444	189.624	187.092	143.423	178.636	284.972	181.025	126.931	136.06	208.946	300.239	239.721	291.769	170.706	260.223	220.029	203.08	218.629	115.746	309.842	213.87	127.145	253.457	149.529	109.929	169.524	149.095
ANKRD13A	36.2435	7.98106	48.288	25.8777	23.0693	32.2403	32.0524	64.5969	36.9645	40.5273	21.8545	30.889	60.7714	36.7003	50.7431	23.764	28.1927	50.0041	35.4188	44.3672	50.2552	117.966	32.3495	28.8644	30.1114	24.9857	30.8082	33.0692	25.8363
ANKRD13B	8.15689	2.66992	12.3662	12.5611	10.4818	9.70868	5.50943	3.52823	8.73789	12.7233	8.33725	2.45033	8.68351	3.65203	5.62081	10.3772	2.24553	1.32506	3.74687	3.40926	7.1875	1.08062	10.1606	11.8731	15.8153	14.2267	11.1942	7.84004	9.43264
ANKRD13C	27.0775	33.9339	27.6678	27.9548	31.7326	27.5161	33.0566	29.6309	27.1286	40.9504	50.0975	47.2987	41.7071	45.4188	38.3471	30.6821	30.1707	49.2112	46.9886	30.4851	39.4567	26.9663	37.3301	50.1308	35.7836	32.0398	26.3713	41.7231	30.6212
ANKRD13D	9.58644	17.0531	17.8831	11.3073	11.092	11.2943	9.0105	26.9769	16.9268	6.86033	9.15124	10.9893	22.235	8.64141	18.0608	12.6833	9.84579	19.6551	12.4341	12.091	10.9155	30.6011	10.6586	12.7288	12.6709	12.152	7.25314	6.91768	11.6785
ANKRD16	2.35456	1.72253	3.06032	3.20412	1.93841	3.0736	1.46583	1.28015	2.05867	1.66219	1.75132	1.22516	2.63137	0.462933	2.25403	2.99004	2.50463	1.5632	2.94199	2.99301	2.23349	2.79978	0.722197	7.80842	3.33025	5.48323	1.39906	2.30589	3.20617
ANKRD17	374.46	1311.56	545.819	435.088	531.377	495.655	387.668	501.945	500.027	478.954	381.244	340.224	515.748	524.194	841.838	974.48	296.468	599.774	687.454	789.323	1085.52	601.756	534.003	388.567	908.799	872.248	578.532	520.888	514.861
ANKRD18A	45.1118	94.6189	21.0031	289.49	195.82	224.806	322.936	117.068	78.7449	390.336	623.814	103.723	91.4913	142.112	86.3006	50.743	217.21	55.2808	116.781	27.3593	181.452	17.2899	163.263	107.664	97.4724	64.7308	80.3183	236.069	337.721
ANKRD18B	51.6777	2.84763	16.091	334.351	260.875	230.209	25.5152	5.22709	51.1016	74.8924	11.6919	85.0757	9.81631	129.261	4.80223	1.06488	128.065	114.177	92.5961	24.7647	35.2366	2.35771	33.0465	100.81	77.9273	67.6369	8.4715	3.74369	217.615
ANKRD18CP	3.61594	3.12926	0.31311	8.85731	6.87347	9.0137	2.49688	1.91086	0.321152	3.05662	5.05662	5.77906	3.68391	1.85996	0.684769	0.801253	8.74174	0.408192	0.892311	1.53218	1.41125	1.8174	1.37342	0.892086	0.466367	0.20777	0.721541	7.0262	1.12742
ANKRD19P	11.4718	0.172253	0.143231	11.5056	10.0338	2.35728	45.9679	10.8879	0.228741	0.672131	0.223725	26.9451	0.260505	0.278788	2.00466	0.332618	3.18952	0	0.0832639	0.602567	1.47508	0.379198	6.01192	0.116948	0.758261	1.24958	0	0.500786	0.198875
ANKRD20A1	43.5241	5.63813	94.2873	977.609	691.477	634.29	680.348	192.622	2.8739	38.4239	353.136	110.408	236.678	280.878	108.426	163.163	478.392	158.155	62.6519	106.604	191.768	28.0283	748.109	479.257	369.726	295.1	68.8063	527.081	22.7661
ANKRD20A11P	1.70958	0.114835	4.49138	2.99864	2.24892	7.12283	1.49677	1.39412	17.7635	0.339088	2.92544	4.24241	13.1739	2.57185	24.107	20.4816	12.9628	34.834	4.9814	43.0655	22.8959	46.3226	3.13757	152.759	1.94919	0.301133	4.15064	2.86935	0.63194
ANKRD20A17P	0.420458	28.8831	15.4259	0.824714	1.26643	0.377614	0.406829	0.586373	1.78097	1.16082	1.69828	0.406903	0	8.33176	23.8939	30.5506	1.94958	6.33931	3.15404	1.3976	1.08618	0.576165	0.236831	4.10531	1.02654	0.708374	2.48074	0.163312	1.08684
ANKRD20A18P	1.51365	3.2441	0.333096	2.40634	1.68714	1.02453	0.895622	0.156116	0.594726	0.0906652	2.63931	1.81064	1.57882	0	3.30972	0.440103	2.29534	1.43548	0.971412	0.615252	0	0.049119	0.946327	1.81911	2.8526	2.84446	0.712737	0.406923	1.56436
ANKRD20A2	17.2842	5.4877	39.7298	644.857	464.301	380.54	605.571	124.233	46.6576	146.592	585.273	246.517	22.9455	204.53	338.962	80.1941	459.638	220.914	74.2023	37.4238	29.1985	17.8479	407.714	206.434	608.254	409.021	106.988	493.471	231.235
ANKRD20A3	12.623	5.13429	18.7839	108.819	75.5213	69.4492	53.9674	19.252	16.9904	31.3411	114.382	12.3712	7.83358	27.4856	37.2977	10.8572	43.4479	1.82196	7.10047	5.18168	11.8048	11.2217	78.8943	57.8911	80.0002	72.2073	9.13435	76.0801	63.9618
ANKRD20A4	0.710574	137.877	41.0809	535.218	380.142	410.678	350.554	111.012	17.699	265.713	532.6	12.1948	137.643	466.946	4.61221	11.5707	52.5066	7.50278	2.24563	4.06554	608.856	68.4242	14.2255	138.743	265.172	172.063	69.1853	156.797	2.21752
ANKRD20A5P	3.75637	0.200962	8.02969	62.9857	41.29	43.0159	28.2181	40.9734	4.47234	2.71995	2.33838	5.01092	68.6444	3.08622	40.3121	1.49131	8.17143	23.4686	29.625	46.1844	20.9699	57.0777	3.33481	14.175	2.94667	1.12243	7.79818	5.40475	28.9071
ANKRD20A7P	6.02684	60.1663	2.62396	1.44302	1.08623	1.26164	0.628563	0.488644	12.4334	0.48929	2.11046	2.90364	55.5666	0.309651	0.157782	31.6071	3.21399	1.16164	2.97585	1.88124	1.28689	2.62001	0.128003	301.439	0.340587	0.34322	58.5916	76.4515	0.834688
ANKRD20A8P	0.435594	0.514462	6.55137	7.95993	4.50681	10.1048	2105.43	170.007	0	2.00642	34.3968	276.909	1.4012	6.06879	5.99316	0.575925	11.2832	6.72762	15.0211	2.16984	7.73327	2.96728	2.08167	0.429998	0.573704	1.48344	5.90565	56.645	1.46074
ANKRD20A9P	4.13226	0.0861265	0.161968	1.29024	0.937618	0.161364	0.818001	0.781519	0	0.0840164	0.234824	0	0.544693	0	0.0918732	0.27653	0.033683	0	0	7.11683	0.0345954	3.43342	0.174573	0.750179	0	0	0	0	0.0195158
ANKRD22	2.18638	0	1.29075	0.0232183	0.358966	0.317118	0.02714	4.62104	3.6141	1.05776	0.123332	0.371262	3.28921	0.308622	0.456513	0.996681	0.431833	0.441687	0.305301	2.00195	0.268413	0.785903	0.14942	0.0356549	0.0530716	0.0592781	0.29348	0.0813845	0.108421
ANKRD23	6.9796	2.71356	5.26957	5.17745	3.48663	4.41037	2.75879	3.44393	6.5095	2.77133	11.3295	4.17855	7.42045	4.10776	6.05992	3.23921	3.5275	3.95494	4.68082	4.43957	3.42584	5.73955	4.18177	7.6954	5.90462	5.82022	4.40429	3.29472	7.42065
ANKRD24	1.68183	13.608	1.06174	14.256	8.97414	16.4779	3.93531	1.40505	3.79709	1.29953	2.68864	1.74493	2.4998	1.92889	3.6521	2.36467	1.2955	7.21421	3.83014	1.34785	1.84907	1.47357	17.1584	0.820063	0.650128	0.266752	8.72054	1.41067	3.82572
ANKRD26	150.86	121.783	173.543	249.875	204.969	201.919	103.756	77.6523	145.571	99.2179	159.542	121.959	185.248	178.126	238.927	208.58	301.477	271.6	215.515	112.347	129.792	142.887	147.851	311.909	325.09	262.81	156.005	334.056	105.819
ANKRD27	28.8434	55.81	32.0813	28.3728	28.3942	28.5528	26.4615	30.911	31.3832	27.9551	26.6644	28.55	26.4452	40.3523	47.1635	42.5446	29.5374	40.2303	39.5781	32.824	59.2894	38.5584	32.0008	44.2834	31.2725	36.0115	24.9458	28.8101	47.7827
ANKRD28	59.2005	44.0394	78.3399	68.7958	71.7213	71.3637	48.5807	68.9722	63.0409	76.5214	55.5735	44.3658	55.2587	109.201	54.7815	58.9996	76.6936	91.2819	96.9469	95.8359	80.2256	60.7602	59.1704	58.7949	62.2398	59.5152	85.2768	91.6661	59.1515
ANKRD29	0.168183	0	1.02011	0.13931	0.251276	0.439086	0.0814201	0.343456	0.274489	0.271995	0.591994	0.0742523	0	0	0.456513	0.21497	0.201522	0.257651	0.249792	1.74427	0.65612	1.57181	0.0249034	0.0713098	0.145947	0	0.29348	0.217025	0.232331
ANKRD30A	0	0	0.0832739	0.510802	0	0.243937	0.0542801	0.624465	0	0.271995	0	0	0.263137	0	0	0	0	0	0.138773	0.118928	0	0.540309	0	0	0	0	0	0.569692	0
ANKRD30B	0	0.0287088	0.041637	0	0	0.121968	33.0834	2.43542	0.0457481	13.2976	0	0.0371262	1.71039	0.0257185	0.485045	4.80752	0	0.478494	0	0.0198213	0.268413	0.049119	0	0	157.022	136.491	0	0.786717	0
ANKRD31	0.420458	0.172253	0.874376	0.975168	0.933311	0.524464	0.298541	0.749359	0.686222	0.604434	0.616661	0.891028	2.10509	0.231466	2.59642	1.30936	1.41065	2.31885	0.999166	1.18928	0.775415	3.34009	0.249034	3.81507	0.358234	0.177834	1.59318	0.759589	0.774436
ANKRD33B	0.420458	0.114835	1.24911	0.13931	0.323069	0.317118	1.03132	1.18648	1.41819	1.57153	0.295997	0.16187	0.526273	0.051437	0.884494	0.469026	0.230311	0	0.0555092	0.426157	0.0596473	1.67004	0	0.249584	0	0	0.461182	0.162769	0.232331
ANKRD34A	0.336366	0.229671	0.520462	0.626894	0.0717931	0.243937	0.24426	0.343456	0.594726	0.241774	0.221998	0.222757	0.526273	0.0257185	0.570641	0.605826	0.287889	0.0368072	0.444074	0.654102	0.208765	0.589427	0.44826	0.463514	0.185751	0.0592781	0.29348	0.0542563	0.139399
ANKRD34B	0	0.0574177	0.520462	7.45307	4.30759	4.54942	2.00836	0.967921	0.320237	0.0906652	0.813992	0.0742523	0	10.8018	0.256788	0.0390855	0.806088	2.5397	1.19345	0	0.178942	0.245595	4.33318	0.392204	1.39313	1.39304	4.65375	0.569692	0.309775
ANKRD35	9.67053	3.21539	3.47669	8.96226	7.07162	17.4903	0.977042	0.468349	0.503229	0.392882	0.69066	1.48505	0.131568	0.308622	1.16981	2.0129	4.89411	9.09138	11.9067	2.00195	22.9642	0.589427	15.4899	9.4842	5.58579	5.24611	1.25777	0.515435	2.18391
ANKRD36	1212.8	1719.12	1510.62	5626.43	4510.53	4380.05	3550.73	2658.22	2407.7	2709.43	4285.67	2114.04	4248.53	5032.53	2918.04	2644.05	1157.89	2673.51	1873.86	2511.46	1052.83	2121.59	4861.65	4776.9	3601.02	2807.89	1619.67	4803.9	3025.73
ANKRD36B	441.457	638.322	622.149	1948.73	1483.43	1519.8	1404.23	878.524	1102.8	1129.12	2182.42	1039.17	1376.02	1463.73	1562.89	1346.74	687.254	1596.1	1081.27	1698.96	559.018	1031.06	2445.02	4599.64	1569.69	1118.36	1822.43	2664.06	1242.65
ANKRD36BP1	50.9822	65.188	31.4419	42.4637	67.7519	60.8766	33.8415	49.4564	55.6279	85.7753	119.314	44.8473	39.7968	40.2759	27.52	69.9514	37.7569	56.6956	78.5023	68.1374	122.416	96.9692	65.2378	58.0526	91.6936	109.717	54.3508	67.8888	88.0338
ANKRD36BP2	52.9045	14.243	9.20281	8.03632	9.04665	13.9901	215.392	92.5861	54.3794	12.1198	21.6332	68.9091	18.4196	68.6722	89.1153	1.3291	108.04	283.139	64.8101	641.337	86.7155	282.805	149.278	96.8562	33.5328	22.2017	3.39808	29.8988	8.6122
ANKRD36C	1046	1394.4	1241.95	3619.89	3157.11	2968.16	1483.36	1670.36	1334.43	1282.97	1978.21	980.676	2787.27	3947.65	1622.64	1478.32	959.247	2778.73	2211.84	1247.11	942.524	1498.21	3036.9	3491.83	2355	1759.59	1095.8	2298.97	1403.47
ANKRD37	1.04946	4.33704	3.65135	1.70469	2.4302	2.33886	7.86111	3.24066	3.07427	3.88138	2.54237	5.27006	3.16159	5.61589	5.39684	4.89429	4.74268	6.55168	4.42631	10.7045	4.00353	2.83809	1.73228	2.90124	2.59056	2.48286	2.10509	5.93564	2.2739
ANKRD39	1.26137	1.24826	3.28745	2.8598	2.4722	3.04189	1.20366	1.4269	3.50934	2.06414	2.311	2.61554	1.78933	2.35556	2.55676	1.90053	1.9136	3.62735	2.6464	3.38984	1.76347	3.93688	2.2682	3.28631	3.32189	3.93103	2.13611	2.4022	3.20462
ANKRD40	18.7524	23.7709	23.7331	19.573	19.6354	17.4293	14.1942	14.1129	21.4559	27.6529	20.0785	27.8446	14.4725	18.8259	19.3162	18.4875	14.5672	12.2568	17.6797	21.1889	30.3306	17.5355	21.4667	26.349	23.869	26.3491	23.4784	20.5632	21.5913
ANKRD42	4.14487	6.92974	12.035	5.60791	5.00972	6.3798	6.96495	6.37142	7.77718	3.64413	4.73127	7.84327	5.92057	5.11952	12.1196	11.9377	9.4154	6.71143	5.34193	6.36541	8.40639	10.3602	4.33244	6.64536	6.24003	3.71377	6.44146	6.80375	6.04246
ANKRD44	46.5867	22.0197	81.1921	44.2773	48.7116	51.7268	32.6223	192.679	107.966	34.8154	29.4764	37.2747	190.116	51.5656	186.286	34.4539	39.6711	77.2952	27.144	119.265	35.2515	434.212	63.5285	25.5289	32.2808	31.6842	42.4288	41.262	26.0211
ANKRD45	0.336366	0	0.791102	0.534021	0.502552	1.34165	1.70982	0.468349	0	0	0.0493329	0	0	0	0.114128	0.449483	0.719722	0.809759	0.582847	0.31714	2.83325	0.049119	0.0996134	0.0713098	0.0265358	0	1.55125	0.271282	0.960301
ANKRD46	3.95231	7.26764	3.64323	4.90185	6.19718	4.17241	10.4296	4.09025	3.84284	5.15885	4.81686	7.53216	5.28905	5.43586	8.04604	6.64297	4.85697	4.15922	5.02386	4.86315	3.71453	5.88396	5.85129	3.5662	10.7421	9.69197	4.26216	4.19157	6.63661
ANKRD49	2.52275	11.2826	5.95408	9.12479	8.25621	7.53764	7.40923	10.8033	12.2148	5.13769	6.06794	9.46717	17.6302	9.97877	12.7253	4.63163	12.7535	6.47807	5.57868	7.98798	5.57702	12.4271	11.4057	5.63347	10.8531	8.09146	6.24693	8.84378	9.92828
ANKRD50	60.7141	82.0786	95.7025	47.0403	68.1317	54.6174	54.5244	37.0932	43.2777	19.6139	53.0822	53.8329	13.42	44.2358	85.7388	166.387	55.6777	54.033	96.3918	55.8762	101.132	6.53282	43.3318	46.2801	82.3008	70.4224	92.2365	53.7409	82.6169
ANKRD52	38.0935	51.8482	40.2005	30.5785	29.1839	35.1025	20.4093	21.1382	25.2072	16.1686	32.9297	26.8422	26.5768	18.1058	34.4667	43.5999	16.9854	21.5322	24.4518	32.3483	30.6289	27.4084	25.0528	23.9958	32.8646	42.6506	26.2874	24.3611	36.9096
ANKRD53	2.35456	0.803848	2.18594	2.08965	1.93841	2.19543	3.17539	0.874252	1.28095	0.151109	2.66397	2.97009	0.657841	0.540088	0.342385	0.938052	1.26671	1.76675	1.72079	0.971243	0.566649	0.687665	1.31988	3.38722	3.9273	2.72679	1.59318	2.95697	3.33008
ANKRD54	3.11139	2.09575	2.10267	2.32183	1.75893	3.70784	3.09397	1.59239	2.15016	1.14843	2.04731	1.80879	3.02607	0.694399	2.99587	4.57301	1.78491	1.76675	2.01526	1.78392	3.34025	0.982379	2.58995	1.17661	1.27372	1.86726	2.47361	2.03461	2.27684
ANKRD55	0	0.0574177	0.0832739	0.67333	0.861517	0.487873	1.2213	0.593242	0.457481	0.332439	0.764659	0.408388	0.920978	0.128592	2.76761	0	0.201522	0.110422	0.138773	0.673923	0	1.08062	0.647487	0	0.981825	1.12628	0.251554	0.271282	0.0929324
ANKRD6	29.7684	10.3754	20.7144	75.7371	58.8574	34.7762	32.9315	10.772	19.5802	24.5186	33.8468	19.1697	27.2346	36.5889	7.76072	10.1017	20.464	25.6723	39.5506	22.7417	12.9757	6.13987	62.5712	25.8052	37.8579	23.4149	13.4162	19.3695	84.5945
ANKRD61	2.94321	3.93311	2.60231	3.52918	2.22559	1.5246	1.8998	1.03037	3.98009	1.63197	1.75132	2.82159	0.657841	2.23751	1.19835	1.56342	1.15155	3.60711	3.44157	1.3082	1.67012	1.96476	1.07084	3.88638	2.77299	4.29766	1.17392	1.7362	3.48496
ANKRD62	0	0.0861265	0.395551	3.22734	2.97941	7.6962	1.68268	0.718135	0	0.0604434	0	0.631145	0	7.32977	0.399449	2.65782	0	0.257651	0.222037	0.257677	0.0894709	0.884141	0.199227	0.106965	0.199019	0.118556	0.503108	0.162769	0.12391
ANKRD65	1.51365	0.0861265	0.312277	2.76298	1.68714	1.9393	4.36955	0.655689	1.55544	4.07993	3.72463	4.8264	1.05255	1.77458	1.28394	1.79793	1.09398	3.82795	4.25395	1.3082	0.98418	0.0982379	0.896521	0.784408	1.55235	2.19329	0.461182	5.7783	3.2991
ANKRD7	0.588641	0.459341	0.645373	0	0.143586	0.0609842	0.2714	0.0624465	0.777718	0.543991	0.616661	0.705397	1.18411	0	0.656237	0.586283	1.0364	0.0736144	0.0277546	0.218034	0.178942	0.049119	0.0747101	0.748753	0.0265358	0	0.461182	0.623948	0.325263
ANKRD9	0.420458	0.602886	0.478825	0.349203	0.358966	0.196857	0.2714	0.249786	0.137244	0.483548	0.764659	0.297009	0.526273	0.282903	0.0570641	0.0586283	0.374255	0.772952	0.277546	0.15857	0.119295	0.0982379	0.450751	1.03399	0.0663395	0.118556	0.670811	0.108513	0.170376
ANKS1A	49.2777	60.9489	50.4848	69.2137	61.7421	44.6892	41.7143	35.5633	55.2637	54.6409	64.922	44.5143	32.2342	48.968	65.5096	70.8425	58.2687	64.7071	65.945	37.264	55.4422	28.5381	58.224	61.0769	106.687	77.2098	38.5716	59.058	34.3385
ANKS1B	25.2275	17.7421	12.6368	5.50645	5.56397	11.1481	44.9287	14.6437	24.6582	22.8174	99.7264	11.0636	44.4701	76.4096	19.4589	27.7617	17.7052	22.5996	10.4912	7.29423	3.57884	0.736784	11.605	34.7635	0.650128	0.770616	31.5281	65.5726	37.8394
ANKS3	8.91371	8.09589	10.9089	8.21928	6.64086	7.46446	6.24221	4.37126	4.39182	6.22567	6.48727	8.24201	10.1308	14.1452	9.04466	9.77138	7.39874	3.16542	5.85623	5.09407	5.90508	4.76454	6.22584	10.126	6.79317	8.62497	8.34321	5.69692	9.63399
ANKS4B	0	0	0.041637	0.0232183	0.179483	0.158559	0	0	0	0	0	0.0742523	0	0.257185	2.56788	1.64159	0	0	0	0	0	0	0.44826	0	0	0	0	0.0542563	0
ANKS6	9.08189	5.56952	11.2212	11.8645	10.4818	10.8186	19.9751	8.5864	4.89505	7.88787	7.84392	6.08869	9.99919	6.60965	7.01888	7.91482	4.80774	6.33084	6.63336	5.0346	6.76997	2.99626	13.4976	23.4609	5.89095	5.77962	3.77331	8.49112	7.20226
ANKUB1	0.252275	0.574177	0.145729	0.696549	0.538448	2.54914	0.2714	0.437126	0	0.0302217	0.0739993	4.08388	0	0.051437	0.172334	0.195428	1.64327	2.57687	1.97058	3.76604	3.84755	0.196476	0	0	0.7166	0.711634	0.251554	0.217025	0.108421
ANKZF1	27.1616	26.7566	24.6491	26.6546	23.9789	20.015	20.9521	24.7288	23.6518	16.2895	21.0405	33.4135	35.1287	38.7578	39.5454	20.7935	38.1453	48.8432	31.0019	28.3246	14.8522	47.3998	23.2597	36.5819	13.6659	11.2925	16.1414	18.4743	28.6851
ANLN	84.3439	126.147	48.1531	104.18	76.7827	63.0088	74.2823	26.6647	72.5108	50.0169	64.3794	96.231	32.2342	40.6352	7.13301	26.0896	48.3077	34.8564	70.6633	35.2224	88.8148	4.86278	57.5517	57.2618	179.276	104.478	55.8869	66.5183	124.7
ANO1	31.3662	0.172253	111.856	31.5072	33.6351	54.6174	13.2715	4.27759	50.5517	3.11284	35.4703	0.742523	23.156	1.6717	3.70917	77.7802	24.3842	2.46608	18.6789	25.6686	20.459	0.196476	16.486	21.6425	25.5407	18.5837	39.9552	23.4116	26.8575
ANO10	18.0797	14.9286	23.3167	19.7123	25.666	22.369	13.4615	16.1112	21.6389	15.0504	24.4198	16.6325	13.2884	30.0906	12.3829	23.2559	20.4113	26.5012	38.8842	19.1474	18.3415	18.2723	18.8269	29.344	12.8301	13.3376	21.0886	30.7091	18.4781
ANO2	4.45685	7.26334	3.39341	5.17768	6.78445	9.07444	11.6431	2.02951	4.16308	0.120887	5.59928	1.52217	0	0.617244	0.770365	1.62205	25.6509	1.65632	4.8293	5.13371	2.62448	1.32621	1.09575	16.7578	1.61868	1.68943	15.3029	0.189897	11.9418
ANO3	0.336366	0	0.562099	0.185746	0.394862	0.0243937	0	0	1.05221	0	0.394663	0	0.131568	0.33434	0.285321	1.40708	0.143944	0	0.166528	0.237855	0.0596473	0	0	0.178275	0.132679	0	0.0838514	0	0.0464662
ANO4	9.50235	0.775139	1.6863	17.9942	12.7074	9.78186	21.1964	12.3956	6.22175	2.20619	2.04731	16.3726	0	10.7246	5.44962	4.92478	4.08802	2.17163	1.83181	2.61641	17.2679	0.245595	16.9841	1.17661	1.10124	0.503864	8.30128	5.94107	1.9206
ANO5	14.8001	0.0861265	124.016	31.0196	32.5582	15.6607	34.5221	8.64885	5.71852	2.87106	16.2058	21.6446	0.263137	36.1345	39.631	85.2651	34.1724	13.8763	10.3525	21.843	3.10166	2.25947	3.38686	21.179	50.4977	34.9741	31.8216	13.1843	47.5349
ANO6	93.9303	165.219	198.421	77.2705	122.874	128.579	79.2489	138.101	163.87	141.075	104.018	117.838	75.1255	70.0572	72.6997	158.199	109.398	83.0739	116.153	171.533	182.401	130.607	194.744	104.112	331.791	251.754	161.665	78.4275	137.555
ANO7	0.50455	0.143544	0.978468	0.626894	0.574345	0.475676	0.434241	0.686912	1.82993	0.513769	0.517995	0.556892	0.526273	3.00906	0.97009	0.175885	0.230311	0.331265	0.943657	0.436068	1.1333	0.294714	0.22413	1.31923	0.0663395	0.177834	0.670811	0.244154	0.449173
ANO8	34.0571	53.1975	25.4194	24.3328	23.0456	22.5275	17.0168	10.4598	15.3714	9.27807	21.8298	9.39292	16.7092	9.38725	9.32998	15.0675	15.5172	21.4586	16.9858	11.7342	12.168	4.86278	14.6432	22.7478	21.5604	30.2318	15.3029	21.3227	41.0916
ANO9	5.21368	2.69863	3.99715	14.2328	13.4612	22.0397	4.93949	11.0218	8.28041	4.80525	3.55197	13.6253	12.499	37.8833	17.5472	10.6703	29.4222	34.5252	17.9572	22.5963	16.4925	16.6022	8.21811	10.7678	3.06489	5.48323	9.05595	6.23948	7.43459
ANOS1	14.716	21.8761	21.9427	7.75491	6.74855	17.0146	12.023	12.2707	15.0969	31.763	31.129	3.824	4.07862	18.3116	1.82605	6.37094	13.0126	4.19602	9.85289	15.1831	23.5905	0.245595	3.43666	11.2313	1.85751	1.8969	20.0824	38.7662	19.2215
ANOS2P	0	0.373215	1.93154	0	0	0	0.624221	0.374679	0	0.755543	0.493329	0	0	0	0	0	0	0	0	0	2.50519	0.049119	0	0	0.663395	0.266752	0.545034	2.08887	1.0997
ANP32A	141.608	936.596	140.731	137.661	139.35	162.694	376.513	286.098	182.48	483.88	298.39	231.63	290.766	195.479	279.585	277.154	266.096	214.439	228.725	167.787	177.927	300.264	236.881	233.931	427.345	307.977	247.234	451.005	300.605
ANP32AP1	2.60936	6.6616	1.60448	1.11448	1.36443	1.96369	1.00472	0.844277	3.48647	1.20887	2.68864	1.63355	0	5.84504	0.742119	3.55815	3.48345	0.331265	1.52706	1.56608	1.43243	2.99626	0.996134	0.713455	2.90687	3.20369	2.34951	2.57772	2.38526
ANP32B	169.865	260.762	147.166	328.632	199.944	298.713	883.924	414.957	161.857	484.696	247.355	434.71	353.129	433.794	298.873	181.767	279.482	201.556	214.46	200.334	286.217	249.917	482.129	218.208	439.579	188.06	120.998	410.069	197.295
ANP32E	64.9187	319.673	45.2385	59.3692	47.5629	60.4719	90.7835	61.7596	66.9753	160.991	98.8137	110.599	87.7561	129.647	79.5188	46.5509	103.179	126.506	146.877	103.17	106.5	53.7853	133.781	123.437	138.928	100.239	73.9569	183.278	151.542
ANPEP	17.9115	1.80866	62.164	4.15607	10.3741	16.7828	5.48229	21.2943	48.9048	27.26	5.50061	1.93056	18.8143	10.2102	11.6696	48.0166	4.95169	42.8804	2.30363	4.97514	5.33843	35.906	8.1434	6.73878	0.25209	4.4755	16.7703	3.98784	2.8809
ANTXR1	135.808	132.778	583.209	94.8235	242.661	281.015	27.1672	60.0424	195.939	27.9853	176.834	21.4961	35.2603	79.0072	20.6001	380.458	154.136	26.7957	95.2539	142.178	201.697	4.81366	9.53798	281.282	136.779	71.2819	250.632	86.132	300.869
ANTXR2	8.07279	5.68435	30.4158	6.43147	12.4561	10.9406	6.81215	18.4842	21.0899	11.0611	10.0392	4.8264	22.4982	3.08622	13.0106	21.6729	3.16678	7.91355	4.35748	19.96	8.44009	33.1553	3.11292	8.20063	13.8782	15.1752	17.1476	9.16932	10.9196
ANXA1	35.0662	2.09575	170.961	47.9922	79.475	89.2198	8.98336	176.193	95.3849	186.982	27.8977	13.8481	96.4396	15.0968	38.6039	85.8513	40.5923	45.7146	23.98	59.781	56.0386	111.991	16.2121	46.8505	6.93912	6.40204	86.283	149.232	12.9176
ANXA10	0	0	0.145729	0	0	0.0121968	0	0.0624465	0.182993	0	0	0	0	0	0.0570641	0	0.115155	0	0.111018	0	0	0	0	0	0.0132679	0	0.0419257	0	0
ANXA11	22.7888	13.1774	61.0398	28.8371	35.8607	51.0925	30.8582	68.941	41.4021	40.7389	27.3797	11.7319	45.5226	28.0846	46.5072	42.9941	25.7948	30.55	26.0616	52.2092	47.2108	94.554	25.252	18.3979	15.5367	18.3762	56.39	35.8634	16.3096
ANXA13	0.0840916	0.143544	0	0.0232183	0.0358966	0.0487873	0.0542801	0.0624465	0	0	0	0.0371262	0	0	0	0	0.0863666	0.184036	0.0832639	0.0198213	0	1.86652	0	0	0	0	0	0	0
ANXA2	145.71	37.3996	319.255	90.7656	146.233	220.407	60.3999	324.117	219.275	316.903	113.183	46.1126	141.916	46.5932	74.4866	221.708	200.192	163.622	193.769	179.985	182.347	144.596	135.487	54.3866	44.7568	50.0767	288.546	290.858	150.683
ANXA2P1	0.925008	0.574177	0.603736	0.534021	0.717931	0.415668	0.850026	0.187027	0.562245	0.0921762	0.246664	0.371262	0.920978	0.642962	2.28256	1.46571	0.287889	0.809759	1.0705	0.416247	0.387707	0.0982379	0.871617	1.06965	0.88895	0.770616	0.796588	0.271282	0.681504
ANXA2P2	1.78695	0.352545	1.95277	20.1249	17.9942	3.63527	0.548229	2.16658	3.64201	2.02576	0.480255	3.00536	0.835459	0.394522	0.352941	1.37268	1.90554	0.869018	1.49653	1.22099	1.18728	0.992694	1.03274	0.165439	0.261245	0.369006	2.4602	1.55634	0.98245
ANXA2R	1.26137	0.574177	0.791102	0.580457	0.861517	0.975747	0.352821	0.936698	0.0914963	0.483548	0.271331	0.0742523	2.4998	0.051437	1.36954	0.371312	0.690933	0.368072	0.305301	1.07035	0.268413	3.58568	0.59768	0.14262	0.132679	0.118556	1.38355	3.6623	6.50527
ANXA3	0.672733	0.459341	2.37331	2.69332	3.87683	4.06155	1.2213	25.1035	0.686222	0.755543	0.764659	0.408388	2.76293	1.74886	4.27981	0.527654	2.01522	8.6497	1.97058	1.70463	4.50337	4.61718	2.86389	6.02568	0.942022	1.09665	3.85716	2.27877	0.542106
ANXA4	10.7637	2.87088	43.5106	9.10157	12.5638	21.3079	3.01255	33.1903	27.9064	18.1028	8.11525	4.71502	16.0513	17.4886	4.50806	15.7319	10.5655	8.83373	13.7663	24.9153	15.1504	20.9738	12.8999	13.3706	2.4811	2.40076	15.4706	18.9626	6.42782
ANXA5	113.355	65.2265	241.015	85.3969	145.525	163.194	103.539	188.339	190.312	328.45	155.3	46.8532	97.3605	10.8275	60.6306	237.093	157.763	81.7488	117.929	175.815	140.201	117.1	109.998	80.6157	62.8899	63.9907	212.437	307.633	100.491
ANXA6	92.5008	28.1347	159.907	52.6359	86.5466	122.468	85.2197	110.562	129.467	107.982	165.734	45.9993	159.461	65.0421	155.386	261.814	94.3123	54.5851	54.8709	145.33	81.2396	258.464	44.8509	30.8771	27.982	29.4909	216.588	87.1628	81.9509
ANXA7	30.4412	35.2545	56.8553	44.9274	54.0602	52.3732	45.4324	62.9773	49.957	52.5253	29.649	33.7477	55.2587	46.9877	63.9403	96.8144	67.4523	45.5305	45.7674	55.4996	59.5876	55.9956	32.3744	25.8142	23.0862	25.4303	54.126	74.2498	33.0684
ANXA8	5.1052	0	0.795058	15.4843	21.7469	40.3736	0.272215	346.852	0	24.7737	0.120126	1.98142	57.0901	0.437214	0.977793	0.410398	18.3281	0	9.48625	2.51889	29.3098	0.835022	0.502052	2.61885	0.545709	0.812407	48.9357	24.3682	0.216842
ANXA8L1	6.83581	0.0574177	2.03626	19.2301	17.165	42.8939	1.11193	142.514	0	10.616	0.32387	0.728787	78.0305	0	3.53027	0	7.71916	4.38006	4.16902	0.57224	23.9478	0	0.269952	6.49846	0.608599	1.20305	39.3292	19.6609	0
ANXA9	0	0.0287088	0.229003	0.487584	0.287172	0.353708	0.379961	0.0312233	0	0	0.0246664	0.297009	0	0.0257185	0.342385	0.0586283	0.172733	0	0.138773	0.15857	0.149118	0.0982379	0.273937	1.31923	0.0132679	0.148195	0.125777	0.0271282	0.402707
AOAH	29.0957	2.72734	24.1286	2.53079	4.30759	9.41595	8.65768	76.8405	101.927	70.1446	17.4392	9.57855	57.89	11.239	64.3112	24.233	10.2776	46.3771	3.35831	55.004	15.7469	167.447	9.31385	3.03067	5.54599	9.60306	20.7532	44.4359	7.06286
AOC1	0.0840916	0.0287088	3.8306	0.13931	0.143586	0.256133	0.0542801	0.124893	0.320237	0.0302217	0.246664	1.26229	0.526273	1.15733	0.114128	0.0390855	7.31237	0.441687	2.13711	1.92266	18.0731	0	0	0.14262	0.371501	0.355669	0.419257	0.0813845	0.418196
AOC2	2.77502	1.2919	10.1594	2.22896	1.90252	2.92724	2.11692	3.24722	3.01938	1.96441	2.09665	6.90547	1.05255	4.91223	3.79476	3.40044	1.5546	5.04259	2.10935	1.5857	2.1473	5.89427	2.06698	3.99335	1.89731	3.85308	2.18014	1.57343	1.48692
AOC3	2.60684	0.287088	15.7105	2.7862	4.7947	4.86593	0.787061	1.74601	9.97218	0.664878	6.19078	3.99106	0.131568	1.41452	3.96453	10.4446	1.14695	1.72994	3.10852	15.2765	10.2474	8.35022	1.19287	1.92536	0.610324	0.94845	3.31213	0.488307	2.43034
AOC4P	0.168183	0	0.840234	0.185746	0.374401	0.061594	0	0.127391	0.183907	0.0302217	0.518488	0.649708	0	0	0.0584907	0.851087	0.0909728	0	0	0.303067	0.399637	0.196476	0.0772004	0.0356549	0	0	0.0419257	0	0.109815
AOX1	0.420458	0.0287088	8.99358	1.06804	2.082	10.6844	0.325681	40.7776	19.9462	5.62124	9.29924	0.222757	10.1308	0.720118	2.42522	3.86947	3.97286	0.625723	0.888148	6.85816	44.3478	2.30859	0.249034	1.4262	0.238822	0.0889172	0.754662	5.56128	1.0997
AP000580.1	0.925008	1.71306	0.312277	0.803817	0.750597	0.789501	0.705641	0.333777	0.686222	0.362661	0.36531	0.853902	2.36823	0.602584	0.97009	0.714679	1.11874	1.18924	0.527338	0.569267	0.298236	0.687665	0.807865	0.606133	0.74632	1.15592	0.419257	0.785361	0.836391
AP001372.2	0.756824	6.71787	3.14359	2.55401	2.87172	2.01248	4.66809	2.12318	1.50969	0.6951	2.81197	4.45514	0.78941	3.67774	3.7377	2.52102	4.80774	2.5397	4.40521	3.76604	2.35607	1.96476	4.40789	4.17162	3.05162	1.25729	1.38355	1.65482	3.53143
AP004290.1	1.59774	2.6125	1.93612	1.62528	2.26148	1.67097	1.32986	2.74765	2.05867	1.57153	1.99798	0.779649	1.44725	2.3661	1.91165	1.62205	1.49702	1.32506	1.94282	1.28838	1.72977	3.29097	1.39459	0.499169	2.49437	3.1121	0.712737	1.70907	1.99805
AP1AR	4.45685	3.96182	4.97562	4.17929	5.06142	3.56147	5.72655	5.27673	5.35253	5.25858	3.47797	4.49227	5.52587	3.16337	5.07871	5.33517	4.98047	2.98138	9.54759	4.43997	7.84362	4.46983	3.88492	4.3499	5.002	3.1121	3.73139	4.12348	5.68436
AP1B1	60.2045	36.5461	66.3108	35.4511	36.8963	63.9832	40.6881	66.3051	77.9969	148.422	52.8217	25.9957	82.7065	18.1891	67.5348	90.3884	33.4887	26.7548	33.217	60.1134	52.3268	91.374	42.0974	28.6173	49.4921	57.1494	50.8869	92.691	39.0262
AP1G1	97.0417	72.9492	81.8374	86.3488	106.541	85.451	48.5807	101.85	91.0845	111.216	97.6791	84.9818	93.6766	77.6698	93.2713	79.2459	98.861	62.5355	73.1334	117.56	89.0236	125.401	55.8831	54.1955	62.1071	60.4637	107.749	97.5258	63.1475
AP1G2	31.4906	46.3148	21.6004	58.1003	57.5081	51.5954	22.7157	29.7823	28.3588	34.1726	50.2522	38.3807	46.5581	19.5003	66.4831	59.1628	41.9011	52.9394	35.5001	43.2227	24.4124	47.889	36.0185	30.43	34.7197	45.038	31.5617	54.8825	51.4901
AP1M1	11.5205	13.1486	22.1092	13.931	13.4971	19.8199	22.5805	21.263	20.3579	18.0726	14.5532	13.9966	20.9194	13.9651	19.4874	21.8879	13.1853	9.75391	9.02025	14.3902	20.638	28.096	12.8501	6.06133	16.837	11.9445	13.1227	19.8307	18.4935
AP1M2	6.13869	10.7945	4.20533	9.70525	8.04083	12.3554	9.20048	2.46664	4.9408	11.2425	7.86859	12.8828	2.8945	15.0453	10.6139	12.1751	15.402	3.82795	10.1304	5.74817	26.0062	0.245595	11.6548	5.09865	16.8635	19.1172	6.24693	18.4472	14.6833
AP1S1	4.45685	5.39726	6.39127	2.53079	2.97941	3.20777	8.7391	5.24551	7.50269	9.03629	5.94461	7.20248	4.47332	6.73824	9.15879	7.73893	5.72899	4.67452	5.41215	5.17335	9.21551	3.34009	6.72391	6.06133	6.3686	5.09792	7.54662	7.18897	10.8266
AP1S2	28.6408	29.4119	23.5998	34.7127	43.335	32.3228	56.7477	114.528	41.4725	115.692	74.9578	42.508	56.8375	23.8971	43.6178	30.3583	32.6584	55.7287	45.0999	49.6452	19.5634	84.6487	53.9287	46.3596	77.8237	72.8042	57.8797	110.136	45.1224
AP1S3	1.76592	1.69382	0.227754	1.41632	1.65124	1.80513	1.0856	9.99145	0.812029	2.29685	1.43065	2.4132	1.31568	1.3888	2.1399	1.30936	1.41065	3.31265	2.02609	2.53712	4.11566	6.09075	3.16273	3.03067	2.5209	3.17138	2.68324	2.73995	2.21489
AP2A1	48.2686	22.7443	60.207	40.5013	35.9809	42.9954	39.4616	48.7358	57.7625	39.2876	42.4344	22.6607	32.8921	32.3796	41.8565	57.5077	31.204	59.8485	49.431	35.5792	49.2517	55.2908	35.9268	47.2164	35.1398	37.1911	53.7487	43.2152	54.7211
AP2A2	48.5209	24.3738	73.6558	39.1925	40.9221	49.7997	39.8687	52.9272	72.0991	73.8014	47.2855	31.3716	56.0481	43.027	48.105	69.5527	40.362	40.8928	36.8026	58.453	38.0848	43.6668	25.2022	29.3083	62.1336	54.9805	31.3604	53.0085	53.529
AP2B1	102.844	64.1356	158.845	134.341	155.468	150.045	133.529	137.632	122.193	134.336	122.395	75.7745	100.255	126.252	109.677	124.097	146.391	139.389	155.676	131.098	175.572	153.349	129.746	123.865	172.576	143.216	139.109	154.441	170.159
AP2M1	78.1211	139.64	147.811	77.4562	66.5522	97.721	122.564	109.843	118.213	119.829	130.535	78.5218	56.3112	57.4551	44.5956	92.5154	67.6826	74.9763	99.0563	88.8786	123.052	73.6784	71.2485	167.257	132.639	102.284	92.9073	81.5202	109.985
AP2S1	7.90461	5.02405	9.30586	6.38503	7.68186	8.94028	16.3112	10.7096	11.8945	20.037	7.94259	10.581	6.70998	8.79572	10.9278	16.0055	6.88054	7.50867	8.04884	7.21495	11.6312	9.62732	10.6835	6.34657	6.0369	10.4329	10.7749	20.4818	13.5062
AP3B1	113.944	124.252	158.241	134.527	154.965	147.917	108.723	219.312	171.418	186.589	147.629	78.7075	180.512	158.786	201.408	189.78	110.197	112.961	118.179	170.939	171.665	235.182	251.175	129.249	52.0765	53.8542	133.072	204.004	97.1763
AP3B2	42.4663	22.5077	8.2233	36.4992	30.5839	31.3824	47.7393	15.4243	6.49623	16.9544	30.2164	41.1729	31.8395	43.9529	39.8307	50.8698	33.9709	43.727	54.177	13.974	18.5205	1.12974	31.2786	13.8341	46.5571	51.9869	41.2968	41.4247	53.0334
AP3D1	103.853	238.657	106.195	120.874	97.4951	116.163	148.266	117.493	115.88	113.392	78.2172	126.415	142.094	130.779	109.306	115.459	108.361	85.0247	86.8442	128.957	120.756	76.38	106.188	63.8579	97.3334	105.189	102.802	131.327	106.81
AP3M1	34.3094	52.8412	32.9348	35.0139	41.7118	33.2981	54.9589	48.8344	36.141	38.5327	33.8917	34.6387	44.4701	31.4794	42.9978	50.4985	47.185	17.7411	31.2856	42.6687	40.0532	47.8448	31.5775	29.2014	34.6027	30.5306	39.5778	58.8985	34.9581
AP3M2	17.7433	18.7469	8.57721	16.2064	17.4098	17.1609	6.75787	10.3349	6.67923	9.64073	13.4925	16.9667	21.7088	4.4493	12.3258	10.729	14.7111	17.7779	21.26	14.7272	14.7031	7.56432	26.1983	9.59117	18.4689	15.3234	15.5544	13.9168	19.6552
AP3S1	18.0671	8.50614	28.8629	14.6517	16.1165	17.2189	20.465	22.6453	18.5737	34.5056	30.6009	11.0027	13.0253	15.7369	11.7749	27.0476	14.7261	8.76012	15.4635	24.776	21.666	16.8041	26.4767	10.8334	15.1757	9.88937	24.2557	28.9829	15.8214
AP3S2	10.8672	20.7157	10.9645	7.44796	7.75868	10.2845	15.9437	12.9071	9.40582	14.0715	10.8286	12.5	16.3395	18.1446	27.421	19.4681	8.88741	11.7349	11.7025	13.3702	12.6205	18.3017	9.17713	12.6771	16.1354	17.0155	11.9945	18.7537	16.239
AP4B1	16.7342	23.0874	18.0198	29.0459	28.7452	21.8873	16.6463	21.8732	28.9586	24.5881	23.9232	20.5423	32.4355	22.6323	32.7759	18.4058	19.71	20.1335	15.9794	27.659	22.0352	38.5716	28.3169	33.3156	23.4379	32.0944	19.9587	19.0518	29.1101
AP4E1	24.4707	45.9341	44.7389	27.0725	27.0301	24.9669	29.3113	38.592	32.7557	24.6609	38.233	23.7979	42.365	16.357	30.6434	23.9203	25.4782	31.3966	24.3131	31.0005	32.5078	48.8242	22.687	32.4816	54.9822	50.9495	29.5157	33.4219	31.7209
AP4M1	57.6616	99.146	33.1555	28.4412	29.3501	35.153	39.5023	15.0231	38.4175	22.6113	40.2946	41.9021	39.4705	41.6912	18.3276	39.3228	36.0471	24.2972	34.3044	28.1599	28.6226	12.6079	51.0818	48.3691	46.5584	48.6558	30.8363	36.1402	58.8539
AP4S1	3.70003	4.59341	2.45658	5.15446	5.92293	3.18337	3.52821	4.12147	8.28041	8.19009	9.59524	4.75215	2.36823	4.19211	5.90613	3.83038	8.14725	5.1162	4.07993	3.01283	2.6543	6.04163	5.87719	2.5315	4.64377	3.97163	3.47983	4.28625	6.47429
AP5B1	3.36366	0.602886	2.93541	2.36827	2.082	3.73223	2.25262	8.46151	4.25458	3.08262	2.81197	2.15332	3.81548	0.900147	2.96733	2.20833	1.38187	10.1588	2.05384	4.12283	2.62448	10.4132	1.22026	0.962682	2.05653	3.2603	3.22828	2.65856	2.18391
AP5M1	26.657	70.7386	31.3943	29.5337	34.9274	28.2357	31.1025	30.4739	32.3897	42.6731	51.4295	44.2915	21.5772	87.0828	29.6733	32.4605	39.4408	23.1885	37.0524	29.8508	35.1919	34.9727	45.9965	32.8025	52.8195	40.9908	40.2487	43.2694	41.9899
AP5S1	0.672733	0.990742	1.24911	0.615285	0.789724	0.914762	0.379961	0.967921	1.81986	0.543991	1.08532	0.556892	0.526273	1.44024	0.684769	0.547197	0.633355	1.39867	0.999166	1.24874	0.65612	0.589427	0.921424	1.03399	1.06143	1.27448	0.964291	0.678204	1.44045
AP5Z1	11.8569	8.55523	10.6174	10.4947	9.08183	7.58643	4.20671	9.86655	8.00592	6.43723	6.85727	10.2468	8.42037	3.67774	9.24438	7.93436	5.64262	9.01777	7.27171	9.09797	7.39626	12.9674	2.16659	5.91871	6.06343	7.40977	9.60098	5.66979	12.1587
APAF1	80.3916	40.3933	96.8476	100.857	92.2542	86.146	119.513	102.006	62.1717	42.5522	97.7777	75.3661	66.3104	84.228	76.4088	44.7224	75.9738	112.078	90.8409	71.5746	130.121	170.934	111.841	90.6704	129.813	98.9352	60.8342	67.0028	106.717
APBA1	1.76592	1.37802	1.43647	3.73815	2.94352	3.14678	4.28813	1.90462	1.69268	2.02486	2.44198	1.18804	2.4998	1.69742	2.53935	5.5306	3.65619	1.47229	0.582847	2.08123	1.10347	0.687665	4.00944	0.998337	1.84424	1.39304	0.880439	5.18148	2.26135
APBA2	79.887	8.21073	88.4577	23.5201	21.7533	36.9198	49.992	41.4645	50.0942	66.1553	126.045	16.8182	125.516	32.3281	71.3872	17.9598	12.2065	24.5136	13.3222	15.7777	7.03838	75.8888	26.2232	61.7186	0.530716	0.681698	61.505	40.638	106.872
APBA3	4.79322	9.30166	5.39199	3.99355	3.55376	4.45184	3.09397	3.12233	6.90797	2.53862	3.8973	3.71262	4.47332	3.72918	4.67926	3.43953	3.91529	3.71753	1.7763	6.26352	5.48755	6.28723	3.7106	3.03067	3.11796	6.04637	5.15686	3.8522	5.26617
APBB1	15.7251	15.6176	16.9046	24.0309	19.4918	22.1251	26.9772	16.923	10.5678	10.366	14.8492	13.3654	16.5776	23.5067	28.8744	27.2035	22.6856	15.5695	19.9833	10.981	20.6976	16.0128	13.2984	29.5579	38.8882	35.9225	18.7408	18.0674	25.479
APBB1IP	11.6887	1.2919	28.2715	11.911	12.8151	18.1977	10.4489	197.113	81.0657	52.3138	9.71857	12.7714	84.73	23.0952	91.0172	16.3377	8.49272	82.1537	3.66361	53.8346	12.2277	213.667	9.78702	11.4809	1.41967	6.25384	12.2842	32.0384	7.5585
APBB2	64.3301	76.1933	183.202	54.772	74.5931	65.1921	86.6853	34.814	80.5625	21.7596	69.0413	55.7245	32.1027	108.995	46.5358	181.064	47.6139	31.7278	51.7346	57.3622	54.8755	8.89053	35.6118	68.5644	359.109	293.99	177.807	47.6371	147.329
APBB3	7.73643	21.5603	14.5729	8.01031	10.1946	9.36717	8.52197	10.5222	6.77072	9.48962	13.3199	6.2372	13.42	11.6762	15.2076	13.8363	8.06088	12.1096	9.35331	10.1089	6.11385	14.8339	10.4594	8.73545	5.14795	7.40977	11.7392	15.1918	12.1587
APC	182.983	179.643	327.03	501.445	480.152	389.677	353.825	362.533	248.429	308.262	417.307	166.437	244.322	317.058	424.757	475.336	278.82	191.434	262.059	276.428	349.801	316.621	529.144	158.343	232.988	135.036	299.056	357.197	205.117
APC2	15.7974	7.96957	1.27159	21.5972	16.8807	8.59816	14.7721	5.82127	3.29387	0.725321	2.34775	8.61847	16.0198	0.33434	5.73494	7.23063	0.834877	7.03018	4.524	1.19166	0.447355	0.736784	9.78029	0.748753	21.544	13.5593	19.2154	7.27578	8.89192
APCDD1	12.1092	0.143544	27.9592	9.24088	14.8971	11.2577	0.651361	0.18734	2.33315	1.23909	3.94663	0.631145	0.131568	2.16035	1.31247	14.5203	6.13203	2.76054	11.4627	7.4528	16.2837	0.884141	2.58995	1.03399	14.2232	9.78089	59.0314	0.379794	15.3803
APCS	0	0	0.395551	0	0	0.0121968	0.0542801	0	0.503229	0	0	0	0	0	0	0	0	0	0	0	0	0	0	0	0	0	0	0	0
APEH	33.3003	32.0678	31.8939	30.1373	32.9889	32.8461	17.3968	29.3499	25.0242	24.9631	26.2697	24.4661	26.1821	36.6746	33.0686	40.4535	29.9692	44.9784	54.2603	29.95	22.4274	44.7965	23.2846	28.31	19.9417	16.3608	23.9815	21.3227	29.7693
APEX1	100.574	258.581	78.1734	95.9844	122.335	120.09	100.988	73.2186	96.2541	358.46	230.853	84.7219	87.7561	132.296	87.9643	114.442	137.179	68.3142	94.8098	121.881	96.2707	80.2113	146.158	77.0859	147.154	116.482	97.603	154.142	194.322
APEX2	4.9614	6.91883	5.64181	4.0632	3.123	3.89079	4.01673	4.65227	5.71852	5.83279	6.63527	3.48986	4.07862	1.59455	2.42522	2.18879	5.46989	4.12241	3.88565	3.56783	11.0347	3.38921	3.33705	5.063	2.93221	3.43813	4.06679	2.9841	5.26617
APH1A	16.8183	26.6969	20.6915	11.6795	11.5946	18.8434	15.1167	15.237	13.401	22.3943	19.6096	11.6947	13.1568	13.8798	9.78649	16.67	13.9591	12.22	20.3164	34.429	24.008	23.8718	14.7669	28.6309	16.3991	23.473	21.6756	16.7641	35.4207
APH1B	1.51365	1.89478	1.41566	1.95034	2.0461	1.9393	1.46556	2.56031	2.51615	2.5084	1.25799	1.33654	1.84196	1.00302	3.13853	6.99631	3.3683	1.25145	2.35914	1.90284	1.67012	3.92952	2.2413	0.570478	2.82606	2.81571	1.13199	2.06174	2.54015
API5	42.8026	56.0397	49.7562	48.6806	57.4345	49.0069	65.8143	59.6049	62.9032	58.842	57.4234	73.7337	41.9703	77.3255	47.1917	52.9216	103.927	40.0831	59.7554	56.5499	64.3296	54.9641	42.3858	53.3918	96.3781	65.7409	49.5549	54.1747	59.8951
API5P2	0	0.0287088	0.728647	0.998387	1.50766	0.073181	0.02714	0.0939821	0	0	0	1.00241	0	0.180029	0	0	0.0287889	0.0736144	0.333055	0.237855	0.596473	0	3.46157	0.249584	0.0132679	0	0.0419257	0.0542563	0
APIP	8.8826	11.7982	5.5271	13.2275	11.9877	10.5977	14.3299	9.02196	11.5743	10.3648	12.0833	16.2583	9.34135	22.6804	10.4599	14.8353	17.7331	6.69891	9.54593	10.5194	14.5838	8.34678	12.2739	16.7222	18.2505	15.6722	9.30457	15.0803	12.6047
APLF	6.64324	6.12905	10.3986	6.98755	5.83463	7.01818	2.79678	8.29321	27.3624	1.79457	6.39699	6.05157	14.7356	3.34726	7.24714	5.02249	5.182	7.83994	8.9925	7.7303	4.89108	9.3326	2.31601	19.2608	4.78481	3.92747	6.9475	7.13851	3.34495
APLN	3.53185	1.80866	2.41494	8.1264	10.4459	2.71989	1.98122	0.874252	5.12379	0.755543	5.20462	0.594019	0.526273	5.34945	0.399449	0.429941	5.87293	3.5703	1.83181	4.02372	1.87889	0	1.44439	0.713098	1.23392	2.01546	20.9628	1.19364	2.60211
APLNR	0.336366	0	3.28932	0.998387	1.61535	2.81747	0.02714	0	2.69914	0	0.887991	0	0	0	0.0855962	1.07485	0.546989	0	0.416319	1.32803	0.715767	0.343833	0.0498067	0.285239	0.0265358	0	1.50932	0.0271282	0.882858
APLP1	21.6115	2.268	11.0754	25.9813	18.6662	22.8691	21.5221	11.4277	13.3585	10.91	28.3911	11.9546	17.367	4.4493	38.1759	66.9535	10.3352	21.2746	21.26	8.54297	8.49974	0.343833	41.0158	3.6368	20.8572	12.2113	17.9861	29.0543	36.8477
APLP2	110.817	164.24	267.497	234.629	232.99	234.918	117.57	363.603	200.468	527.361	102.02	132.101	164.825	316.936	196.315	335.001	596.642	210.936	278.777	151.835	294.661	177.97	227.764	70.6088	240.636	139.016	212.38	292.345	205.471
APMAP	32.6275	33.1013	34.1215	24.0542	25.7019	23.7472	35.1735	41.4333	41.3106	77.9116	53.8468	26.3596	59.0742	42.4098	19.4874	33.1641	51.5321	39.715	37.3855	21.8827	24.9027	34.6289	53.4426	30.7702	78.0684	71.8451	55.8031	73.4631	56.6733
APOA1	0	0.229671	0.437188	0.185746	0.0717931	0.0853778	0.0542801	0.0624465	2.01292	0.0604434	0	0.0371262	0	0.231466	0	0	0.0575777	0	0	0.0594638	0	0.049119	0.0747101	0	0.0265358	0.0296391	0.0419257	0.108513	0.108421
APOA2	0.0840916	0	0.728647	0.0232183	0	0.0243937	0.2714	2.81009	2.10441	0.362661	0	0.0371262	0	0.33434	0.0570641	0.0195428	0	0.0368072	0.0832639	0.0198213	0	0.392952	0.0498067	0	0.0663395	0	0	0.406923	0
APOA4	0	0	0.0208185	0	0	0.0243937	0	0	0	0	0	0	0	0	0.14266	0	0	0	0	0	0	0	0	0	0	0	0	0.0271282	0
APOA5	0.168183	0	0.041637	0.0928732	0.0358966	0.0365905	0.0814201	0	0	0	0	0	0	0	0	0	0.0287889	0	0	0	0	0	0	0.356549	0.0132679	0	0	0	0.0464662
APOB	0.0840916	0.114835	10.2635	0.208965	0.10769	0.597645	0.705641	0.218563	13.9532	0.0302217	0.517995	0	0	0.128592	0.285321	1.30936	0.2591	0.625723	0.111018	0.891958	2.35607	0.0982379	0	2.13929	0.225554	0.118556	0	0.189897	0.0774436
APOBEC2	0.50455	0.976101	0.582917	0.789422	0.394862	1.01234	1.05846	1.15526	0.823466	2.47818	1.38132	1.22516	1.31568	1.00302	0.855962	0.664454	1.84249	1.21464	1.02692	0.673923	0.417531	1.0315	0.59768	1.06965	0.875682	0.94845	0.419257	1.41067	0.588572
APOBEC3A	2.1477	0.366899	1.5312	0.154866	0.56896	0.370784	5.46411	57.3709	3.67312	0.15534	0.165018	2.5179	4.78645	12.8111	10.1968	0.105531	0	39.7507	0.0618928	0.447763	0	59.2429	6.13071	0.966604	0.0137986	1.41467	4.45544	0.324453	0.258352
APOBEC3B	11.6677	1.08491	13.7048	16.0914	14.4383	25.0822	18.0419	35.4768	7.42263	4.92916	1.1127	20.2085	1.5354	11.2912	11.9107	7.66311	23.8827	19.206	31.2956	7.58204	43.3895	2.06349	13.456	9.43964	3.57676	4.60087	14.0988	4.9631	8.60182
APOBEC3C	3.11139	0.0861265	7.8902	3.8078	3.98452	5.54956	0.651361	13.7382	11.254	4.14038	2.66397	4.04675	7.36782	1.15733	7.33274	5.55014	3.1092	3.64391	2.94199	15.1435	8.76815	23.5771	4.63202	1.96102	0.543984	0.800255	6.205	2.95697	2.15293
APOBEC3D	7.06285	0.220771	10.4219	5.07134	6.61143	5.90827	1.61565	18.0436	19.8506	1.34366	1.55152	6.46552	15.0304	0.978074	21.1474	3.88041	5.1486	4.84751	6.69331	21.8825	11.3133	36.1083	6.83124	0.907061	1.2708	0.874945	14.6543	1.65563	2.31804
APOBEC3F	9.15337	2.29326	12.1753	12.7088	14.0363	14.454	9.6244	16.8044	14.3384	3.0391	8.47785	10.0935	9.64396	3.61293	18.7236	8.39322	11.6534	7.34562	11.7791	24.1332	19.0215	28.0685	15.5081	6.39221	6.43069	6.72718	11.6314	10.109	7.08702
APOBEC3G	5.53911	0.426613	11.0904	3.19252	3.68227	5.33807	1.83304	24.3616	25.8989	4.46526	2.77744	4.11506	12.0253	1.34585	13.6885	4.13036	6.58661	3.20076	2.84846	20.978	6.11355	38.4263	2.75058	0.407179	0.755209	0.757278	17.8385	4.05376	2.53612
APOBEC3H	0.0840916	0	0.312277	0	0.0358966	0.134165	0	1.96707	1.64693	0.0906652	0.0493329	0	2.10509	0.051437	0.14266	0.078171	0	0	0	0.594638	0.32806	0.982379	0.174323	0	0	0.0592781	0.754662	0.0813845	0.12391
APOBEC4	2.43866	1.14835	0.645373	2.7862	1.83072	1.95149	2.95827	1.37382	2.15016	8.52252	3.69996	3.2671	1.44725	1.13161	1.36954	0.175885	1.64097	2.0612	3.46933	0.693745	2.80342	0.049119	3.21253	4.31424	1.64522	1.3634	2.05436	8.35548	0.805414
APOBR	7.23188	0.48805	6.19828	0.95195	0.861517	3.25655	4.45097	45.2425	9.59567	10.366	0.912658	2.89584	6.18371	8.35851	12.6112	1.30936	1.46823	20.1335	1.13794	3.1714	1.87889	30.4538	2.71447	1.35489	0.411305	0.94845	4.9053	1.35641	0.944812
APOC1	9.33417	0.602886	10.0553	1.43953	1.54355	8.62316	2.0355	2.43542	48.4015	28.8315	3.57663	4.23238	10.657	2.91776	7.13301	14.3436	6.85175	5.0794	0.888148	28.721	1.49118	38.2637	0.647487	4.49252	0.384769	1.03737	1.76088	26.6941	3.56241
APOC1P1	0	0	0.0208185	0	0.0358966	0.0365905	0.02714	0	0	0.151109	0	0.0742523	0	0.425641	0	0.196209	0.0287889	0	0	0.0792851	0	0.147357	0	0	0.0398037	0	0	0.135641	0.0774436
APOC2	1.04778	0.145554	6.20391	0.655917	0.574345	0.307726	0.503991	0.274453	11.437	3.73661	0.924991	1.16688	0.221035	0.631646	2.22778	1.43796	1.42908	0.846566	1.25645	1.34785	0.285114	1.34242	0.11082	0.748753	0.419797	0.43688	0.754662	0.997503	0.656103
APOC3	0	0	1.41566	0	0	0	0	0	4.02584	0.0302217	0	0	0	0	0	0	0	0	0	0	0	0	0	0	0.0398037	0	0	0.0271282	0.0464662
APOC4	0	0	0	0	0	0.0121968	0	0	0	0	0	0	0	0	0	0	0	0.0736144	0.0832639	0.0396426	0.0894709	0	0	0	0	0	0	0.0271282	0.0309775
APOC4-APOC2	3.32498	0.227661	0	0.296033	0.682035	4.32707	0.364491	0.22512	0	30.6255	2.25698	1.28345	0.305238	1.81161	0.768083	5.22612	2.05437	0	0.131279	9.27636	0.460477	2.39062	0.0635036	0	0.323206	0.333736	0	0.250393	1.60525
APOD	5.29777	0.200962	19.7359	9.63559	14.2509	34.7244	20.0022	8.96108	11.2998	1.42042	14.2325	2.89584	4.47332	8.97575	16.9195	21.5947	8.06088	3.20223	10.0472	7.33387	121.233	4.51894	1.17046	0.677443	0.437841	0.237112	2.43169	4.09635	2.54015
APOE	28.1707	2.29671	58.3958	6.03676	7.17931	30.9678	5.15661	6.46322	130.931	71.1419	14.7012	9.68993	42.4966	5.58091	21.342	57.5143	14.4232	15.9007	4.55176	101.663	3.3999	82.8146	1.91756	15.9734	2.87914	1.92654	18.2377	117.465	17.4403
APOF	0.588641	0.430633	0.145729	0.394711	0.143586	0.23174	0	0.18734	0.73197	0.0302217	0.0739993	0.705397	0	0.900147	0.114128	0.293141	0.143944	0.993795	0.527338	0.31714	0.477178	0.294714	0.14942	1.49751	0.305162	0.62242	0.335405	0	0.402707
APOH	0	0	0.936831	0	0	0	0	0	1.82993	0	0	0	0.131568	0	0	0	0	0	0	0	0	0	0	0	0.0132679	0	0	0	0
APOL1	9.92281	0.25838	23.3583	4.20251	7.43059	7.45226	0.651361	10.9906	17.979	4.92614	1.89931	1.81918	6.70998	1.26021	2.2255	4.45575	8.83818	5.6315	5.16236	18.0572	6.76997	9.38172	1.41949	2.10364	0.159215	0.237112	19.4116	2.71282	2.29233
APOL2	36.9162	5.5121	38.9514	19.4801	17.5175	17.8562	8.82052	28.9128	46.9376	16.1686	17.5872	17.1523	27.2346	17.4114	22.8256	15.3215	12.7535	20.1704	11.7402	40.3759	15.5083	31.387	20.9437	7.05967	6.38186	8.06182	40.1648	13.4284	16.7743
APOL3	16.7342	0.660303	23.7331	4.75975	5.31269	8.18407	2.1712	12.864	31.7492	3.83816	4.36596	4.08388	19.6037	0.900147	17.3475	6.25368	8.08967	7.10379	6.38356	27.9678	6.97873	22.0053	2.2413	2.9237	0.875682	2.07473	25.1554	1.98036	2.29233
APOL4	29.2639	22.0771	14.3647	5.61883	8.18442	10.5137	36.0148	9.05475	15.9203	9.15718	26.9357	13.8109	15.2619	1.74886	1.25541	4.37758	6.18961	6.58849	11.8235	5.25264	15.5381	1.57181	8.9154	6.38223	46.3713	49.5861	18.3215	45.3312	1.2391
APOL6	29.8525	0.48805	29.2083	11.1448	11.2715	11.2821	1.46556	35.5321	36.7357	16.8637	4.39062	9.68993	28.024	8.77	21.342	7.66076	14.5096	12.6985	10.3802	37.7992	11.5417	33.5482	5.87719	3.2446	0.305162	0.681698	46.4537	9.38635	4.18196
APOLD1	6.01507	3.66956	3.72214	11.288	5.68494	8.69427	7.62825	0.978225	0.320237	1.71569	1.93261	3.76942	0.626265	4.62521	0.0855962	3.66564	0.403044	1.10422	2.50236	0.336962	1.83654	0.049119	2.25873	25.4248	5.4409	3.44021	7.41204	7.03569	11.609
APOM	0.420458	1.46415	0.666191	1.04482	1.39997	0.865975	0.407101	1.18648	0.548978	0.815986	1.20865	0.853902	1.31568	0.462933	0.941558	0.410398	1.26671	0.331265	0.693866	0.693745	0.775415	1.22797	0.871617	0.356549	0.689931	0.770616	1.04814	1.19364	0.898346
APOO	6.47505	13.8664	3.45587	8.07997	9.4049	8.83051	15.5512	5.24551	7.96017	15.5037	15.4412	12.4373	6.05214	8.92431	7.21861	9.55641	5.58504	7.80313	8.15986	10.9017	8.02256	5.64868	16.3366	11.1243	13.4802	13.2783	6.24693	20.0748	11.632
APOOL	9.67474	19.1296	13.5122	12.9008	16.1929	11.8043	21.6974	12.6832	21.5922	16.1438	20.2366	16.3634	8.68351	30.6405	14.894	31.2239	14.71	17.4665	21.9797	13.0339	12.4872	16.7496	18.0557	18.8183	13.1088	11.5945	11.3183	18.3419	28.4526
APOPT1	11.5029	17.5178	9.62043	11.9806	11.9966	10.746	20.7741	10.9634	14.6783	20.426	15.2382	16.3771	11.3149	7.41773	11.0008	11.6061	14.3633	7.98717	9.4424	7.40622	11.1669	3.67606	24.4409	11.5287	8.52224	6.19427	9.11632	16.001	13.7847
APP	584.773	726.047	803.718	1535.17	1450.83	1060.86	754.059	438.219	422.392	626.194	622.408	648.334	431.676	1076.14	947.064	2178.55	3079.32	810.053	1588.67	502.45	949.346	106.441	1024.47	247.516	1012.16	852.123	743.803	581.384	1234.95
APPBP2	20.9388	23.369	26.377	25.9813	33.0607	28.7479	23.8561	19.858	33.7621	26.8369	33.3243	29.2925	22.3666	27.3645	30.4722	35.6069	27.2055	14.502	22.9531	25.1532	37.9953	22.0053	29.5105	31.4476	29.4548	32.603	32.744	37.9794	26.7181
APPL1	44.2322	56.3555	72.8226	72.859	70.106	64.1553	63.3177	70.5334	69.3084	73.0459	66.9447	56.1348	60.3898	138.623	53.6973	61.9896	116.077	96.1773	135.831	67.5509	73.8135	77.1168	68.6336	58.0105	74.2074	50.0011	43.3512	72.7035	66.2918
APPL2	48.1845	66.7481	51.8796	32.7378	35.8607	38.1761	36.1777	40.3405	39.7551	29.8591	43.5362	50.1203	40.9177	53.5202	49.0466	49.2478	31.8117	36.2551	45.4621	34.1322	64.4191	37.0357	49.5577	68.4931	88.6562	76.9726	43.8123	54.7718	50.803
APRT	6.0546	10.7658	8.84785	5.01515	3.55376	7.80597	4.26099	14.6125	5.76426	10.2452	2.91064	4.6779	14.4725	6.32675	10.4998	6.39048	6.13203	7.1406	6.9109	10.1485	6.85944	17.4372	2.88879	7.09533	2.75973	3.73452	7.25314	4.93733	4.81699
APTX	38.1776	47.2835	44.0519	40.2837	46.6655	38.481	58.1068	38.0299	36.9645	56.2124	60.1368	56.209	34.0762	41.8183	33.354	24.7802	78.0178	47.4445	46.4057	38.037	66.0892	31.6817	38.2266	70.5967	44.6996	46.889	37.7331	51.3536	57.7884
AQP1	8.14007	0.74643	26.4811	8.2757	17.1255	27.6167	0.895622	54.2504	10.5788	2.47939	7.35627	0.674954	8.30327	0.540088	3.64069	28.9481	6.21177	0.478494	11.5737	9.01868	27.0536	6.98766	1.14107	2.14393	0.494362	0.770616	22.0827	5.23167	6.83967
AQP11	0.672733	0.430633	0.145729	0.162528	0.574345	0.195149	0.488521	0.156116	1.05221	0.332439	0.34533	0.594019	0.131568	0.180029	0.542109	0.762168	0.489411	0.0736144	0.138773	0.436068	0.268413	0.196476	0.547874	0.356549	0.543984	1.03737	0.29348	0.135641	0.774436
AQP12B	0	0.0861265	0.0657864	0.170422	0.0358966	0.102575	0.537102	0.218563	0	0	0.0754793	0.148505	0.657841	1.23063	0.0855962	0	4.89209	0.368072	0.277546	0.218034	0	0	0.0249034	0	0.0265358	0	0.914399	0	0
AQP3	1.09319	0.373215	2.18594	11.4698	17.1945	30.2359	0.624221	5.55774	6.22175	5.65146	0.616661	0.556892	12.2359	1.3888	5.70641	0.527654	12.7823	2.76054	7.04967	11.754	35.4603	13.5077	3.38686	0.106965	0.451109	1.57087	19.747	2.22451	0.929324
AQP4	0	0.889974	0.41637	0.394711	0.251276	0.46348	2.27976	0.0936698	0	0.785765	0.764659	0.371262	0	0.360059	0.0570641	0.78171	9.03971	0.625723	0.36081	8.99886	0.477178	0.245595	0.199227	2.63846	0.437841	0.503864	0.419257	0.29841	0.294286
AQP5	0	0	0.041637	0.0464366	0.10769	1.56119	0.18998	0.0936698	0.686222	0.0302217	0	0	0.657841	0.0771555	0.114128	0	0.316678	1.28825	0.471829	0.15857	1.1333	0	0.572777	0.178275	0.278626	0.503864	0.419257	0.0271282	0
AQP7	0	0	0.520462	0.0232183	0.215379	0.219543	0.02714	0	0.777718	0	0.419329	0	0.131568	0.0257185	0.0855962	0.21497	0.143944	0	0.194282	0	0.417531	2.11212	0	0	0.0132679	0.0296391	0.0838514	0	0.108421
AQP9	0.196774	0.200962	0.811921	0.0464366	0.215379	1.73195	3.06683	33.7311	4.90237	7.67632	0.295997	0.837938	4.60489	7.74178	10.944	0.117257	0.690933	20.3474	0.111018	1.44695	0.298236	29.9498	4.69802	0.427859	0.0265358	2.96391	1.34162	2.45429	0.0929324
AQR	56.6777	236.302	79.6099	64.2682	70.8598	61.8989	73.061	87.2066	92.64	82.5657	75.5533	78.2991	104.465	64.6563	98.5212	92.1441	87.547	73.9089	72.7171	70.9998	91.9165	109.83	63.9767	70.5611	137.363	128.989	91.9849	92.7241	114.462
AR	7.42949	0.114835	5.4128	0.835859	1.43586	2.67147	0.0542801	0.468349	1.2352	0	14.0845	0	0.526273	0.102874	0.516715	3.35823	1.84249	0.294458	0.804884	1.78392	2.42436	0.835022	0.0249034	0.14262	0.0398037	0	1.76088	0.0813845	0.41928
ARAF	16.9865	17.2253	29.5414	17.8781	15.7227	23.6497	8.82052	18.7027	18.8482	18.9188	24.6664	12.66	15.1304	8.95003	15.1791	13.504	17.0718	14.0972	18.2348	24.182	34.4165	26.4751	9.6874	20.6442	13.2944	13.6932	15.8898	13.7811	24.6271
ARAP1	56.338	50.943	73.7905	64.678	64.6005	68.0737	34.4494	108.552	79.7225	51.7988	28.6853	36.5644	77.6121	54.8971	84.8152	57.3924	57.9215	91.636	53.6966	86.3736	48.7166	169.657	38.8926	61.9682	37.4641	52.4517	57.1803	53.8958	60.1384
ARAP1-AS2	0.33973	0.417139	0.448222	0.542147	0.731213	0.582277	0.425556	0.479277	0.290958	0.0616523	0.223725	0.153331	0.276293	0.371889	0.210281	0.180575	0.0880939	0.455673	0.313905	0.344494	0.432741	1.32621	0.255508	0	0.230066	0.276236	0.257843	0.360533	0.391555
ARAP2	12.866	17.6846	20.8601	9.79812	12.6715	19.271	18.1296	144.501	109.658	22.1827	9.71857	18.823	126.174	37.4461	87.9643	11.3543	13.9338	22.526	8.79822	73.7352	34.6551	207.528	26.3228	58.1888	2.04326	4.65333	54.168	44.7886	10.7492
ARAP3	13.2024	0.660303	23.171	9.35697	10.2305	13.9532	7.62635	14.2066	10.9338	1.60175	10.9766	4.93778	10.7886	2.72616	5.67788	9.98635	5.75777	11.8151	6.49458	10.6242	12.5856	18.4687	9.71231	6.84574	3.02508	3.08246	26.3713	3.33677	4.44527
ARC	0.168183	0	0.0624554	0.0464366	0.143586	0.256133	2.3069	0.718135	0.274489	0.936873	0.0246664	0.148505	1.84196	0.308622	0.798897	0.156342	0.0863666	0.184036	0.0277546	0.0198213	0.0298236	0	2.39072	0	0.0132679	0.0592781	0	0.759589	0
ARCN1	48.2686	93.4473	104.717	58.0457	67.4137	61.3257	66.8459	84.9273	83.0329	67.3038	56.2888	78.262	63.6791	108.661	85.1682	97.2839	115.155	53.6649	70.0804	103.031	78.8835	84.7793	70.5761	35.9401	82.8448	65.7394	80.3296	49.1563	70.6131
AREG	4.20458	35.5128	6.78682	2.71654	13.9279	8.58657	0.895622	31.6604	4.30032	34.3017	0.34533	1.18804	9.73605	5.99241	25.5362	11.1785	14.7399	1.43548	3.24729	6.46174	3.48937	5.15749	0.921424	0.748753	1.28699	1.68943	15.3867	46.4434	0.0464662
AREL1	37.3367	78.2029	34.8501	33.7594	35.8607	40.3349	26.0273	34.7203	32.8929	41.9477	41.7356	40.5418	35.9181	18.2858	42.1704	42.1733	48.7396	23.7038	38.5234	32.0114	34.5656	40.7687	23.3593	44.8895	35.5713	38.6493	59.9118	47.3658	51.4381
ARF1	15.7251	33.8477	24.5033	14.3025	15.7227	18.4538	26.6787	27.2579	21.9134	32.9719	18.5738	17.7463	19.6037	33.8455	17.2334	24.7607	23.8948	22.0475	26.0893	27.2543	30.5692	27.8504	21.5663	12.4079	23.126	17.487	21.2982	21.8653	34.2301
ARF3	14.1635	47.8421	17.7196	18.873	18.6127	23.1478	24.6988	30.4458	20.5867	27.5846	13.4489	22.5894	21.7574	18.9417	29.2822	33.6993	12.4754	15.9879	20.2156	20.5208	30.3023	22.385	25.0871	11.0106	22.3011	19.4492	25.6552	25.1492	23.1846
ARF4	26.0684	33.7616	44.4058	15.7188	27.7121	25.1499	23.5033	38.8105	36.8272	46.5112	25.5298	21.7931	15.1304	54.0088	27.9043	54.7197	31.3799	34.7092	42.3813	41.2679	33.0148	21.2194	22.936	19.8598	19.6498	21.6662	38.3201	33.4219	19.903
ARF5	11.8569	20.3833	15.6971	6.87261	7.53828	7.41567	18.1024	15.9863	12.901	10.9403	10.4092	14.2193	8.15723	6.63537	14.1234	13.1718	10.5655	5.5947	10.519	9.91064	10.0207	10.7571	11.3808	9.94772	13.0026	10.9368	10.9845	16.928	13.1795
ARF6	12.9501	24.259	19.0489	12.7468	11.4869	16.1852	10.856	26.3212	16.6066	27.5924	20.3005	13.8481	29.4713	23.1981	13.4671	9.84955	20.0371	8.6497	12.0455	17.2643	14.6434	30.6502	17.0588	16.223	16.3593	13.9007	21.0886	19.8578	16.8982
ARFGAP1	35.4867	39.1014	53.9199	29.7659	26.6711	25.2352	21.2235	26.7583	32.3439	23.4521	25.7271	32.7082	33.4183	41.8954	35.0659	48.3879	52.0215	20.5752	22.2592	30.6041	17.924	28.6855	22.7866	38.7212	33.6209	30.0836	31.8216	19.1796	40.8128
ARFGAP2	19.257	23.9719	21.5055	20.0606	19.3482	23.429	19.2966	23.7921	14.7309	14.2344	13.4432	19.8625	21.3141	21.8959	27.2766	26.3632	31.5742	20.5384	22.7571	22.3782	18.8187	27.1137	10.7333	21.3216	30.158	31.0025	22.2206	18.3929	27.0574
ARFGAP3	30.7775	44.1829	52.9395	35.8258	45.3374	43.3105	51.6747	43.9311	53.1593	45.2117	98.8115	23.3152	41.444	47.1677	43.6255	59.897	30.4586	51.9718	39.1063	55.4798	56.6649	32.6641	53.866	17.043	18.2301	21.8143	44.9443	51.8148	36.8787
ARFGEF1	137.153	159.478	178.793	217.929	234.046	198.528	269.962	235.018	193.382	109.254	119.313	168.145	182.223	308.469	153.274	127.497	180.681	245.106	416.794	182.437	359.228	213.373	157.913	134.526	164.762	142.06	166.362	143.455	155.445
ARFGEF2	198.54	260.619	262.021	232.136	214.59	197.576	147.452	209.04	261.862	301.703	233.714	217.448	191.695	449.019	209.882	192.789	399.1	199.201	255.731	333.453	154.755	298.201	188.568	309.021	186.494	172.914	183.634	173.132	238.852
ARFGEF3	46.839	57.5899	26.5644	118.669	97.7104	89.476	84.8941	38.5607	12.4892	38.1398	58.0401	74.141	40.9177	283.341	77.2933	41.2548	303.233	143.548	181.571	59.7413	101.43	3.14361	111.567	63.2518	174.712	159.221	52.9102	36.3246	54.6907
ARFIP1	7.82052	7.43559	14.7811	8.07997	10.1228	9.11103	11.2631	12.1146	8.92089	7.94831	9.52124	6.34857	3.94705	10.7246	11.2702	15.9469	11.2277	13.2138	14.9597	11.2387	15.5679	16.6513	8.11849	6.31092	7.0718	5.6907	12.4939	8.9523	9.8973
ARFIP2	9.16598	9.4165	8.41066	9.98387	9.90745	10.1966	7.76205	6.65056	6.54198	7.31366	4.61262	8.91028	4.73646	18.0287	9.58677	11.3739	11.8322	7.91355	12.6561	11.1396	11.0646	4.27335	4.68183	8.73545	7.72192	8.59533	9.1398	7.21609	9.66497
ARFRP1	23.4616	45.6471	21.214	30.2534	26.1686	23.8204	22.6348	25.1035	19.1685	20.0068	26.7877	32.0399	41.444	41.8697	20.914	25.2297	39.2392	26.4276	20.7327	25.1334	14.2855	25.3945	21.1429	37.295	22.2636	21.5772	19.0343	22.1366	36.7083
ARG1	0.0840916	0.602886	0.707828	0.232183	0.861517	0.243937	1.13988	3.12233	1.09796	0.574213	0.616661	0.408388	0	2.10892	2.56788	0.508112	0.316678	2.35566	0.610602	0.475711	0.626296	4.46983	1.66852	1.06965	0.437841	1.06701	0.125777	0.569692	0.12391
ARG2	12.5936	23.3133	4.06356	22.228	19.667	21.1649	9.5058	3.25315	8.63542	69.0621	14.8134	14.7361	7.33362	35.7919	7.02744	3.23257	30.4224	21.3158	16.5842	12.3173	3.70768	1.55756	24.0935	13.9076	13.5496	9.60454	21.0429	15.1657	41.1409
ARGFXP2	1.42956	1.46415	0.666191	1.6485	1.54355	1.07332	1.19416	0.749359	1.2352	0.906652	1.57865	1.03953	0.131568	2.46897	1.68339	0.429941	1.41065	1.39867	0.915903	1.05053	1.014	1.08062	1.07084	2.60281	2.04326	2.54896	0.503108	0.840973	1.05323
ARGLU1	127.062	83.9734	120.997	200.118	172.914	146.435	96.4014	116.869	83.5361	62.3776	42.6729	99.7209	221.298	120.723	101.403	82.0796	191.648	189.631	167.582	145.231	122.694	137.926	209.138	148.396	82.2876	68.1402	124.939	112.501	99.608
ARHGAP1	11.7728	7.57913	29.9578	16.6475	21.7174	32.2728	20.6264	22.6369	21.5016	13.0256	18.8945	14.7391	12.6306	21.2949	19.7727	49.15	18.3961	21.3114	17.985	29.831	26.0062	28.8328	9.61269	13.9411	14.7805	22.6739	26.3713	14.9748	19.6087
ARHGAP10	28.5911	19.8952	64.8704	13.7452	19.2406	32.7973	15.7684	31.9726	116.658	24.9631	40.5269	8.6504	28.945	34.72	12.3829	90.2094	15.5748	22.8205	29.0868	24.3009	33.8498	30.159	20.3958	19.111	46.0662	31.6249	62.1339	36.7587	36.1197
ARHGAP11A	67.9494	317.2	49.8032	87.5854	64.243	55.3135	56.2575	21.2362	58.9414	85.8221	118.404	105.982	54.6008	51.4776	28.8388	37.6962	85.2398	59.9008	84.7696	62.8101	91.603	16.2436	85.3025	89.8176	232.494	170.072	115.247	64.1486	203.314
ARHGAP11B	147.429	337.95	31.3712	99.8196	68.5861	70.7353	60.642	41.8973	37.0564	62.0742	114.843	131.283	98.863	53.8272	30.3105	26.3067	58.222	129.511	99.696	65.0637	88.8109	25.9004	113.334	121.199	284.446	242.304	86.0487	87.12	180.552
ARHGAP12	50.3709	55.9822	48.5279	58.394	62.2087	55.8859	31.4825	52.7361	47.8983	54.248	51.3062	47.1131	65.2579	72.6804	77.3504	75.4155	83.9771	48.8432	66.4446	38.6119	73.7837	56.8798	42.6594	81.5428	149.052	119.831	59.9118	80.9776	46.7295
ARHGAP15	9.50235	1.34932	17.4875	2.9255	4.59476	8.62316	5.88939	105.535	59.2896	15.9571	8.50992	15.8529	127.227	8.15276	104.912	9.59549	7.5139	34.4516	2.41465	44.0231	8.52956	201.388	5.77758	2.63846	1.63195	2.96391	11.865	15.1104	1.96707
ARHGAP17	51.2118	19.4646	45.0512	33.0628	37.4401	37.4809	29.5012	47.7716	57.3224	50.984	45.3122	25.6542	47.3646	18.4916	54.268	51.2802	33.1936	37.1753	38.0238	39.4443	23.4712	82.4216	30.7058	38.7925	44.4077	38.8568	45.0282	38.2507	39.7286
ARHGAP18	27.7502	3.96182	71.3449	19.2015	34.3889	43.3597	7.02927	65.6313	116.292	56.6355	26.4917	4.8264	34.734	5.29801	17.6043	45.7496	26.3418	22.8941	14.0716	62.0406	36.4147	28.3908	2.66466	17.0074	2.77299	3.58633	42.6803	39.7428	11.1829
ARHGAP19	4.93281	15.512	2.41224	3.84983	4.44328	2.8676	9.33699	3.63033	2.6511	6.92259	8.14559	4.23053	7.22836	2.78968	7.22346	2.39027	3.5655	0.531864	1.60366	4.68476	5.18007	3.41475	3.38561	10.5342	4.13959	6.04222	8.89663	4.691	6.06755
ARHGAP19-SLIT1	27.3802	36.8142	12.6528	15.1228	12.5983	17.3519	20.2758	15.2626	24.2808	20.0793	14.7693	13.8822	16.1908	9.09766	18.8799	11.658	14.5427	17.3196	14.673	17.2065	16.2333	34.7507	17.466	19.9507	17.706	13.401	16.3942	28.1905	19.2974
ARHGAP20	3.11139	3.10055	2.74804	3.57562	4.98962	4.70798	4.36955	3.0911	2.69914	2.41774	3.6013	2.11619	1.18411	4.26927	0.798897	1.50479	4.26075	3.055	1.91507	3.4489	2.92272	1.27709	3.98454	2.31757	0.145947	0.118556	13.5001	2.38728	8.75113
ARHGAP21	137.937	31.375	275.533	156.523	145.924	151.758	96.5646	99.5198	142.268	120.671	104.722	68.5442	143.524	63.1587	96.2626	178.922	148.827	87.3052	118.848	85.4462	205.016	43.9123	94.2076	160.295	646.795	569.698	149.444	209.033	123.309
ARHGAP22	7.9887	0.114835	13.4487	3.11125	2.87172	4.64699	0.868482	2.96621	12.2148	4.8657	2.9353	1.00241	6.44685	2.52041	1.19835	3.61541	2.93646	1.98759	3.13627	4.02372	8.17168	2.11212	0.44826	2.06798	5.13468	4.09019	7.21122	5.23574	3.59339
ARHGAP23	16.0497	2.29671	51.0927	27.396	25.441	32.1627	6.35077	18.9213	17.0183	3.62661	10.0886	3.08147	9.47292	6.37818	3.16706	17.7407	8.27479	3.38626	10.5945	25.0493	27.9743	2.40683	10.2104	6.59616	6.16958	4.68297	35.5031	9.10883	18.6563
ARHGAP24	12.6381	21.2793	31.3578	4.87979	10.1088	14.5189	4.35354	12.1293	14.2734	7.1148	10.112	11.1646	1.07623	4.71651	22.8522	49.128	20.962	8.77668	8.49514	14.8945	13.0353	88.0998	10.6848	8.37498	4.75363	3.97223	41.6636	4.2735	6.24846
ARHGAP25	11.5205	2.03833	14.6146	6.52434	8.25621	9.78186	9.90612	83.2725	42.5915	14.4158	5.79661	15.9643	58.2848	13.708	70.6739	6.33185	6.76538	40.856	5.46766	41.1292	7.24714	191.073	8.44224	5.09865	10.5347	11.5592	14.2967	15.9785	4.3988
ARHGAP26	32.2071	8.49782	46.9665	40.7945	34.1376	30.0896	16.7725	159.613	65.3283	53.3413	21.3611	17.6721	58.811	47.2963	74.5543	33.6526	18.4825	94.9994	13.0447	36.8676	19.3854	136.698	42.3606	16.0091	14.462	13.2487	52.6167	49.2376	9.95925
ARHGAP27	5.63414	0.660303	6.80764	4.61742	5.02552	6.04963	1.79124	15.6429	10.8881	4.68437	2.66397	3.00722	8.23749	3.00906	10.5355	3.32227	4.23081	10.0116	2.91424	6.83834	4.56302	25.6892	2.81408	14.3333	1.31352	1.63015	7.08544	3.71656	1.61083
ARHGAP28	10.7637	18.632	26.2521	3.97033	3.80504	4.56162	3.20253	23.7297	9.01238	3.2035	2.56531	2.52458	6.44685	2.44326	1.22688	6.4882	5.26836	5.30024	5.96724	3.84533	5.30861	0.982379	1.27007	11.9087	0.57052	0.414947	3.77331	8.05707	13.3048
ARHGAP29	51.2959	0.775139	89.8317	45.949	120.684	73.3639	26.3258	44.6181	95.5221	13.8415	92.2524	30.8147	18.6827	91.995	22.1979	91.7923	81.2998	18.9557	49.5698	67.8086	222.305	13.3604	8.61656	23.9244	78.4399	64.6132	204.01	213.227	78.8996
ARHGAP30	27.2457	8.09589	31.1653	8.17284	9.69207	19.6369	13.1358	203.295	91.8165	41.8571	10.9026	26.2482	147.225	26.31	158.353	15.2824	15.0566	71.5532	12.9337	60.6135	14.6136	254.338	15.4899	11.9087	6.81971	9.98836	22.6399	31.7942	6.39684
ARHGAP31	75.0097	4.82309	248.031	26.9332	42.4297	75.4496	4.26099	52.1741	130.336	53.0391	59.0514	7.2396	24.998	8.82144	30.1869	82.5682	29.9404	14.3916	26.7277	102.06	43.1846	96.9608	3.43666	13.228	5.49291	2.87499	109.384	15.5716	22.8304
ARHGAP32	80.8961	200.79	92.892	129.999	121.402	101.453	155.784	46.6476	55.2637	53.9155	73.728	138.443	54.0746	177.972	89.2768	126.07	199.478	110.311	138.634	79.0869	117.863	14.441	175.818	78.726	271.913	282.164	71.2737	74.2227	134.876
ARHGAP33	36.8321	13.5219	11.8041	28.187	24.2661	30.3335	19.4323	5.08939	8.4634	8.00876	24.1238	20.1966	10.9202	6.06956	10.7281	12.566	12.3216	27.1637	27.4771	11.0008	15.1504	4.96101	23.0107	32.6955	25.3417	30.9728	15.7641	18.0674	43.5543
ARHGAP35	186.179	115.094	157.45	200.652	170.401	147.85	235.521	136.477	158.426	134.124	215.412	209.132	104.991	193.686	206.658	227.028	188.222	154.811	234.332	94.4088	212.822	85.3687	191.457	202.52	161.577	112.362	136.342	199.69	268.001
ARHGAP36	0	16.6224	0	0	0	0.0487873	0.1357	0.0936698	0.182993	0.0302217	0	0	0	0	0	0	0	1.69313	0	0	0	0	0.0996134	0.748753	0	0	0	0	0.0154887
ARHGAP39	11.7728	7.37817	4.37188	11.8413	9.01004	9.33058	17.1797	7.27502	5.62702	4.80525	8.55925	12.0289	6.70998	11.6762	7.87485	10.5726	11.1989	12.2936	17.6242	3.60747	12.9435	0.245595	9.21424	6.59616	8.05362	9.92909	5.36649	6.70066	6.07158
ARHGAP4	20.145	11.541	29.1459	6.7333	5.95883	10.5137	19.9208	62.7588	40.4871	24.1774	13.6899	15.4449	105.781	41.0467	71.182	18.3897	35.8421	42.5285	25.34	32.7164	9.12603	108.897	15.9132	33.6226	2.77299	4.11983	45.6847	32.0655	13.5371
ARHGAP40	0	0	0	0.696549	1.36407	0.597645	0.02714	0	0	0	0	0	0	0	0	0	0.0863666	0	0.0277546	0.118928	0.0298236	0	0.199227	0.570478	0	0	0.419257	0.0542563	0
ARHGAP42	13.0283	27.036	33.849	6.57078	18.0894	14.1128	1.98122	4.12147	75.1184	9.39895	27.7944	2.19044	10.3939	23.9943	7.56099	54.7375	10.7382	2.98138	6.96641	16.7676	11.0592	7.88605	3.38586	8.45021	3.60861	2.5786	45.8533	12.5631	7.24811
ARHGAP44	2.69093	0.861265	13.7402	11.1448	9.51259	7.13515	6.13365	8.46151	5.90151	7.16255	11.2479	10.0983	5.3943	5.16942	12.5826	14.9111	10.3352	11.1526	22.8143	4.02372	21.145	1.32621	6.74881	10.6965	5.57252	4.94972	7.12737	5.91394	6.22647
ARHGAP5	135.892	329.578	133.363	165.523	167.063	122.834	229.578	160.55	207.605	488.927	357.836	264.338	128.542	336.681	151.42	158.062	142.85	124.997	185.373	146.836	226.69	91.8033	225.5	128.786	195.516	138.859	73.5376	240.301	212.676
ARHGAP6	3.44776	0.430633	9.07686	2.62367	4.77424	6.78144	1.19416	4.1527	3.7056	0.967095	2.39264	0.631145	3.02607	0.617244	5.02164	16.8459	2.76373	1.80355	2.19262	4.83639	4.23496	11.1009	1.66852	0.499169	1.24718	1.63015	8.04973	1.84472	1.14617
ARHGAP8	0.718142	2.97108	3.51874	3.46487	3.36171	6.14525	3.30267	1.164	4.80493	6.48649	2.79717	2.15332	1.05255	0.57918	2.08113	3.71117	1.83932	5.88511	5.46933	2.04754	4.82547	0.442071	5.024	3.98158	4.34444	3.20784	2.99056	3.67261	1.87677
ARHGAP9	9.83872	1.6077	13.9067	6.52434	6.42548	11.4406	9.60758	65.163	31.8864	13.2371	3.50263	9.6528	44.2069	14.0937	76.5515	4.29941	6.7366	53.26	3.83014	27.2543	6.26296	167.25	10.0111	2.49584	1.15431	4.94972	9.85253	9.06081	1.64181
ARHGDIA	42.1299	28.594	54.5588	46.2741	40.3477	54.7028	31.1839	76.8093	71.5958	78.5224	34.9523	43.0664	70.6522	51.3341	53.1837	59.6054	39.6711	36.66	40.716	56.3123	62.063	59.041	40.5427	32.5886	46.703	59.0706	66.4103	69.5295	46.1564
ARHGDIB	22.6206	1.89478	30.1035	7.40664	17.4816	25.9305	7.78919	122.364	93.2347	61.4105	19.7578	16.2241	125.121	9.72159	99.0348	42.74	16.7551	36.476	10.4357	65.3309	15.4486	222.656	9.36366	3.38722	1.87078	7.08374	46.7891	38.7933	8.53429
ARHGDIG	0.733279	0.363741	0.654533	2.28004	2.3584	0.933424	3.78034	0.35657	2.03259	8.19129	1.54141	0.334135	1.23543	0.768468	4.39993	8.29356	0.752541	0.830371	0.409381	0.802365	0.926024	0	6.86834	0.427859	0.185751	0.406055	0.818389	0.363246	1.55197
ARHGEF1	48.7731	22.7661	72.4691	35.4776	38.8042	43.2744	24.0461	152.432	101.424	33.3648	38.1343	37.2375	191.432	37.0346	151.191	68.1456	45.0546	92.0917	51.6236	72.8828	48.7915	329.392	40.4679	55.1938	33.0902	31.6249	50.4785	37.247	57.2773
ARHGEF10	23.0411	73.7243	122.222	108.708	101.695	104.612	58.7582	43.3379	28.5757	34.1505	62.2581	301.427	45.9173	19.3403	39.146	98.7496	26.4858	29.9979	39.9667	59.5828	616.067	9.97115	234.341	88.5311	229.535	196.566	92.5719	17.3078	68.5221
ARHGEF10L	34.4776	18.2014	31.1861	14.8365	17.6252	16.6731	17.1254	18.9838	47.7153	18.1633	38.973	10.3582	16.9723	17.5657	15.7497	19.5037	17.4173	21.6794	10.7688	22.5566	12.4961	5.10837	12.5015	14.4759	14.6743	12.4188	11.6973	32.2283	28.7781
ARHGEF11	97.0417	177.076	120.102	72.0464	77.6443	84.7558	64.4576	50.8003	100.326	50.7423	117.61	76.9997	46.9699	62.0844	46.7355	85.6559	53.8352	77.5528	93.7274	76.5894	74.5591	39.639	75.8556	130.889	96.7098	94.9043	86.6604	87.0543	167.34
ARHGEF12	246.472	293.146	478.45	203.346	252.245	275.417	179.694	126.61	226.59	117.562	210.972	185.148	130.779	260.451	214.105	370.023	307.465	267.073	304.44	265.01	321.708	130.165	253.167	153.53	359.587	288.27	420.305	156.611	345.383
ARHGEF15	3.44776	0	6.51618	1.85746	3.33838	4.11033	0.0542801	0	2.88213	0.0302217	2.46664	0	0.263137	0.051437	0.627705	1.34845	0.863666	0	1.97058	2.59659	1.6403	1.0315	0.0996134	0.213929	0.398037	0.0296391	6.07922	0.0271282	0.789925
ARHGEF16	5.88641	1.9522	2.93541	6.91905	3.30248	5.83009	4.55953	2.90376	3.65985	4.77503	8.68258	10.1354	1.44725	7.76698	7.13301	9.36098	4.72138	6.1468	7.5215	5.213	6.50155	0	5.9519	3.92204	6.16958	5.5425	4.27642	8.92517	7.07835
ARHGEF17	53.0618	31.6659	130.594	27.862	40.4554	44.0306	3.93531	8.24294	49.7282	17.1357	42.0563	3.56411	13.8147	2.7776	10.0433	118.566	29.3071	4.41687	17.3744	25.5298	30.3008	2.6033	23.9072	26.349	11.5431	6.63915	76.8498	12.0449	19.237
ARHGEF18	4.43667	14.587	11.3504	10.1459	6.64589	4.19595	2.63611	9.56619	5.14392	3.25155	4.69895	5.03134	19.8484	2.11843	7.8737	5.88393	4.19943	1.80061	3.51651	6.97709	2.85382	16.726	4.14865	6.50773	6.02907	8.16941	8.282	6.97058	10.8753
ARHGEF19	13.7069	37.7234	9.51404	8.01031	6.53317	5.69592	9.25476	1.65483	7.1056	5.31902	9.29924	8.87315	10.657	12.5249	1.79752	1.11394	7.62905	11.6679	10.8521	3.1714	4.77178	1.27709	17.2331	10.9461	11.6094	10.344	7.37892	6.23948	11.1674
ARHGEF2	150.692	157.669	77.3823	102.346	83.7108	90.4151	86.0611	86.145	82.9414	72.9552	138.354	93.0753	91.3084	79.7016	58.4051	57.2212	79.8315	115.685	93.3388	96.0737	91.3498	120.391	99.464	132.921	129.468	140.045	78.401	78.8616	255.471
ARHGEF25	22.2818	26.8075	40.2725	19.8865	18.8769	19.9839	25.7749	14.55	16.8353	15.4116	27.9175	18.2037	18.5511	4.4493	11.3489	47.487	13.8411	17.9571	20.6439	12.5376	16.9365	1.91564	11.603	31.5139	45.9262	32.9263	15.8051	12.7448	22.2635
ARHGEF26	51.5481	271.04	25.461	25.1222	21.1072	18.5636	56.3156	22.3246	49.1792	21.8805	25.9491	30.8147	24.3401	13.5279	0.741833	5.76511	10.7095	27.495	21.6764	5.64906	10.0506	2.40683	36.1597	120.728	17.3677	13.9896	16.0156	27.725	18.6175
ARHGEF28	11.6046	14.9286	19.5069	43.5807	34.7838	43.4451	36.5576	10.772	23.8348	33.9692	29.3284	12.9199	5.26273	29.1905	22.8542	47.1958	64.8325	22.6364	24.6739	15.8372	31.3446	1.27709	47.8144	8.02235	21.1756	19.7989	28.2579	18.0674	25.9436
ARHGEF3	11.4365	5.56952	21.0683	8.70686	7.93314	12.2212	8.35913	48.9269	36.0495	48.7174	23.7784	8.6504	81.0461	28.8304	50.7015	13.719	13.5883	22.7469	14.7932	26.9569	11.9593	69.5033	6.49978	5.63347	2.00345	3.52705	17.8184	35.8092	12.1587
ARHGEF33	0.596209	0.376373	2.89002	1.77527	1.31884	2.1314	2.24285	0.700962	1.05221	0.302217	0.823612	0.754032	0.82888	0.363917	0.913026	1.2138	0.396999	1.48738	1.06744	0.945475	2.19413	0.442071	1.37417	0.677443	0.593739	0.850641	1.22758	0.811946	0.59709
ARHGEF34P	19.5017	0.0335893	291.427	64.6539	45.8406	73.1268	15.8186	47.1078	196.461	45.6529	68.0658	139.607	117.425	2.50138	68.0375	72.6842	411.999	34.1784	11.2978	172.801	67.6093	39.9092	53.006	53.5783	99.3323	99.742	96.3569	91.0397	27.9485
ARHGEF35	14.1324	0.138664	99.0749	36.9106	32.6472	43.9074	31.1747	101.78	45.0619	80.164	117.881	120.228	123.619	3.33955	25.0588	57.607	374.472	6.66358	17.9459	62.858	37.8006	28.1933	101.877	151.503	174.69	133.204	112.771	73.7192	118.881
ARHGEF37	1.42956	0.602886	2.7064	3.57562	3.123	3.81761	3.74533	1.15526	1.1437	0.785765	6.33927	2.07907	1.57882	5.76094	3.36678	4.55346	3.1092	2.76054	3.71912	1.34785	3.87707	0.49119	3.63589	1.17661	0.676663	0.829894	1.8028	0.488307	3.5779
ARHGEF38	0.840916	3.193	6.99522	9.09414	11.1656	11.2701	2.41384	3.44393	0.0457481	0.152015	0.32239	10.3582	0	56.5588	0.0907319	0.235099	7.78509	49.4321	25.1934	18.5884	28.4422	1.22797	13.2553	0.602924	14.3564	12.9472	0.76724	3.68943	1.9127
ARHGEF39	2.4992	5.14061	2.62209	5.81224	4.18051	3.40999	2.66027	1.33386	1.61079	2.02455	2.79471	2.26692	0.215772	1.45129	0.171192	0.511239	5.98262	2.83416	4.57424	2.32365	4.76791	0.308958	2.95478	6.26314	5.32521	6.85463	2.29878	1.95323	5.16812
ARHGEF4	0.925008	0.25838	5.9749	9.0087	6.06652	4.68358	11.5617	10.8657	14.8681	6.61856	17.9078	1.85631	16.1829	0.951584	5.44962	5.37426	2.36069	4.38006	5.60643	0.376604	9.18568	0.687665	4.50751	5.70478	0.995093	0.711337	21.5079	6.53789	3.08226
ARHGEF40	20.6024	36.4703	68.8586	34.7631	30.3096	33.757	24.1818	17.0791	22.9198	13.2673	24.2742	16.6381	7.76253	11.2369	9.25523	27.4771	15.0897	18.0723	16.625	24.2293	26.4237	11.8868	25.1093	4.7421	11.5187	12.0335	14.4795	20.4818	19.934
ARHGEF5	27.9209	0	113.014	26.2754	35.1962	42.1954	52.5836	132.153	55.1087	66.4231	136.148	86.0321	72.7467	3.5723	26.3388	36.604	463.369	43.0784	18.7161	158.328	88.9806	62.0137	183.803	215.646	270.546	263.123	119.611	61.7345	221.679
ARHGEF6	28.0025	12.5171	96.6185	23.5201	31.0505	44.0794	18.1838	119.71	77.5888	49.5938	45.1642	20.2709	169.592	19.366	121.746	54.1921	32.1284	38.3163	14.0161	88.0858	29.4956	196.869	12.5264	23.2827	4.68357	7.5876	47.1664	43.4322	23.295
ARHGEF7	140.685	76.8823	115.064	276.298	201.739	237.021	113.228	77.2464	75.1642	43.7913	75.2573	78.8931	86.7035	90.9149	55.181	99.4922	166.688	148.701	145.601	158.887	147.001	60.269	253.865	139.945	258.406	194.551	125.274	60.0075	206.976
ARHGEF9	6.72733	19.8952	11.8041	15.9277	13.9279	14.746	1.41128	4.46493	8.14317	9.61051	10.4586	6.42283	4.34175	18.1573	20.2007	16.7481	19.3749	10.5637	11.6292	12.8244	6.94891	9.28348	11.9536	13.4776	21.4409	20.6584	8.46899	1.08513	16.3251
ARID1A	411.544	918.769	262.896	331.302	319.982	340.255	489.796	482.212	437.718	472.486	654.548	796.579	430.36	414.685	318.646	381.377	517.135	520.086	653.399	370.083	417.561	502.045	620.542	275.47	644.781	379.676	462.608	495.55	586.016
ARID1B	353.269	1011.15	270.682	300.723	297.328	325.699	312.282	206.854	157.236	194.952	502.047	304.843	236.428	246.177	182.462	180.514	429.14	229.751	308.435	164.517	328.955	371.581	330.642	606.231	611.438	412.395	227.824	216.971	271.749
ARID2	176.845	347.865	138.818	143.396	146.961	127.067	158.444	150.871	160.164	97.7068	139.711	163.951	161.069	112.184	148.024	165.234	106.864	114.102	145.545	131.276	172.172	142.74	180.599	182.66	423.286	310.617	100.202	141.284	152.456
ARID3A	2.85911	4.50729	5.07971	2.50758	2.62045	2.89065	2.55116	5.30796	6.86222	2.81062	3.13264	1.93056	3.28921	5.04082	4.87898	3.14638	4.75016	3.93837	3.52484	8.42404	5.63667	10.1185	4.18376	1.88971	4.43148	4.23839	2.76709	2.14313	1.85865
ARID3B	11.381	24.1154	10.2635	7.50578	6.34436	9.21861	16.0026	15.9451	10.0257	4.88202	5.69893	16.0229	20.6391	12.8045	18.8157	10.8171	12.655	17.9752	8.57618	15.9734	7.45591	19.315	8.19246	10.126	24.2884	19.4877	8.01367	9.54261	12.3108
ARID4A	65.5914	125.113	87.1045	90.6674	78.2186	71.3149	61.8522	125.174	104.214	103.268	107.299	62.2606	141.831	115.836	121.518	81.1415	103.007	80.2397	65.9172	71.2773	62.3911	137.337	95.8032	71.2028	121.892	59.1299	116.134	88.6277	75.1513
ARID4B	178.019	432.499	155.305	161.832	141.612	147.508	196.765	235.611	291.213	178.701	218.643	216.817	275.899	217.578	248.6	155.697	149.218	215.065	218.928	133.813	183.623	242.5	215.289	159.806	310.217	221.054	158.437	229.369	267.088
ARID5A	4.12049	0.918683	9.61814	2.4147	1.75893	4.53722	0.515661	13.3323	8.50915	5.59102	2.95997	1.74493	19.209	1.69742	7.33274	3.12684	1.72733	2.87096	1.55426	6.69959	2.62448	13.606	0.722197	2.81674	0.371501	0.385308	7.21122	3.98784	1.76572
ARID5B	15.641	18.7756	62.7053	15.6491	24.4097	30.0164	3.71819	81.6489	65.6943	36.5985	22.4711	15.0732	145.909	20.9348	73.2988	59.41	23.8948	19.0293	11.6847	52.5264	27.2588	167.545	5.62816	18.6119	43.7178	28.9574	29.5157	38.739	14.4355
ARIH1	36.9229	98.0315	54.5604	33.1564	36.6292	38.6014	70.9604	65.0762	53.4192	52.1551	45.9679	42.5124	76.1057	34.4049	72.0962	59.0971	40.8356	48.4339	44.0882	47.8886	44.8067	69.5564	37.7141	42.0539	83.3373	65.3648	45.2462	61.0924	72.3014
ARIH2	29.0957	32.7568	58.9996	32.4592	26.0609	31.9801	17.5868	40.9337	40.4413	35.0572	25.0118	33.9333	46.9699	58.4581	39.574	28.1025	39.9877	51.935	57.008	40.2751	33.5218	57.0762	23.5586	34.5139	31.8562	25.0746	28.8868	34.914	45.1961
ARIH2OS	0.50455	1.40673	1.41566	0.487584	0.682035	0.683023	0.352821	0.624465	1.05221	0.846208	0.641327	0.594019	2.23666	0.771555	0.855962	0.664454	0.863666	1.06741	1.24896	0.753209	0.417531	1.47357	0.273937	0.677443	0.411305	1.2152	0.461182	1.08513	0.820903
ARL1	18.5002	49.5802	30.3117	21.5234	33.671	26.2354	36.1505	26.4149	19.9004	36.5683	27.3797	34.7872	30.5238	51.1026	44.9094	51.3975	42.0605	24.9185	36.3863	41.704	44.0197	25.2963	36.1348	21.2503	20.751	19.8878	34.8402	23.1132	25.7268
ARL10	0.252275	0.803848	1.43647	1.41632	1.39997	1.47606	1.357	1.03037	1.37244	1.26931	1.77598	0.259883	0.657841	0.333826	1.85458	0.820796	0.374255	0.552108	0.666111	1.09413	0.507002	1.76828	0.821811	1.46185	0.451109	0.118556	1.2997	1.00374	0.960301
ARL13A	0.420458	0.717721	0.291459	1.27701	0.897414	0.365905	0.352821	0.18734	0.137244	0	0.394663	0.408388	1.44725	1.05446	0.542109	0.293141	0.345466	0.588915	0.444074	0.257677	0.32806	0.982379	0.473164	0.748753	0.212287	0.444586	0.29348	0.29841	0.371729
ARL13B	15.8933	23.7709	25.8357	27.0493	23.261	20.1492	34.115	21.8875	19.2142	15.9873	31.351	40.4304	8.42037	15.8426	8.70228	11.1003	18.8279	28.3047	41.5209	13.1217	24.3063	9.67643	26.2232	49.7386	34.9875	21.2808	26.6647	20.102	21.0956
ARL14EP	10.2592	21.79	21.0475	18.7139	24.0866	16.7341	19.0252	25.2596	17.5673	22.0921	19.6591	18.1918	22.3666	21.4235	28.3323	25.6987	26.4858	13.8395	16.514	30.0887	15.6276	26.1804	14.2696	26.5629	34.3373	25.1339	15.5964	14.7035	24.9523
ARL15	1.42956	1.49286	5.91245	5.43308	8.79466	7.79378	5.26517	5.08939	5.62702	3.77771	7.79459	3.41561	3.81548	11.1875	5.2499	5.257	3.13799	3.60711	4.55176	5.07425	3.7876	6.04163	7.59552	0.356549	3.43639	4.35694	8.04973	5.7783	3.37654
ARL16	2.0182	2.32542	1.60302	2.53079	1.25638	1.69536	1.24844	1.37382	2.79064	2.38752	1.23332	2.00481	2.23666	2.75188	1.5122	1.85656	2.01522	1.80355	1.7763	1.72445	1.93854	1.62093	2.16659	3.13763	1.39313	1.51159	2.18014	1.57343	1.99805
ARL17A	134.194	61.5813	36.6772	142.321	134.36	98.4462	82.1687	94.8907	53.3181	77.4314	139.298	137.888	150.931	108.805	115.876	137.221	132.87	70.4939	78.5833	56.5168	44.062	184.199	134.693	131.196	133.345	142.034	171.596	39.8225	155.847
ARL17B	42.7379	41.1197	24.8379	77.5493	75.2227	64.8667	33.5484	32.9109	23.4359	32.2348	46.0374	67.6862	93.749	61.5359	164.707	154.745	58.0957	30.6508	37.1362	67.8661	33.9718	53.0676	50.4749	88.4534	108.521	116.696	39.826	32.0902	57.8427
ARL2	2.85911	2.55423	6.58509	1.97286	2.42661	4.42282	2.57423	3.12233	5.26104	3.98624	2.66323	2.08686	3.28921	2.00116	1.72819	3.75749	3.05911	3.68072	2.23924	4.57872	3.7876	4.42071	0.836504	1.54528	3.0889	2.0531	2.30298	4.73197	3.11107
ARL2-SNX15	0	1.30108	0.877291	1.36291	0.137125	0.529952	1.2821	0	0	0.622265	1.06016	1.59383	0	0.750723	0.826574	1.28963	2.09669	0	1.17069	0	0	0	0.464448	1.27145	1.74287	2.0116	0.855284	1.50236	0.922354
ARL2BP	15.5569	5.65162	24.911	9.61911	10.7851	12.4216	5.55747	14.5079	10.6136	17.8523	20.7104	9.26298	6.44685	5.93017	11.4716	13.046	9.27405	7.37985	9.18067	18.681	9.9781	14.6846	12.2968	5.70265	9.2001	8.50345	14.2853	10.2189	9.81149
ARL3	7.9887	10.8232	4.99643	8.59077	8.54338	7.20833	21.4135	6.58811	4.43757	6.37678	9.64457	13.3283	1.97352	7.81842	9.67237	13.6408	7.2548	4.49048	7.32722	3.68676	5.15949	1.27709	11.2065	5.77609	7.37696	6.72807	8.13358	22.2451	8.44136
ARL4A	5.21284	5.60655	6.15373	6.6604	8.13416	6.60605	11.797	8.72628	5.16268	8.32548	4.18861	9.58004	4.47332	11.4211	17.4571	7.90544	5.76871	17.8151	4.6192	8.19431	13.0613	11.4948	6.1454	3.8083	9.93713	9.36239	7.32148	10.0038	11.7248
ARL4AP1	0.756824	0.430633	0.520462	0.208965	0.502552	0.170756	0.21712	1.62361	0.182993	0.332439	0.468662	0.148505	3.02607	0.694399	1.08422	0.0195428	0.2591	0.294458	0.222037	0.356783	0.477178	1.91564	0.0749591	0.641788	0.159215	0.266752	0.167703	0.542563	0.0929324
ARL4AP2	0.697119	1.94531	1.34716	1.28026	1.24166	0.45604	1.46203	0.325034	0	0.123607	0.0752326	1.72154	1.05255	1.36797	0.390318	0.415479	0.690645	1.27353	1.35082	1.08046	0.341779	0.392952	0.83999	1.90076	0.736369	0.429174	0.730765	0.308719	1.37091
ARL4C	7.90461	7.37817	10.1386	6.38503	6.35369	4.90313	17.2339	16.2673	5.94726	10.1847	5.30328	10.6181	19.4721	8.38423	15.2646	3.69358	2.44705	11.9623	8.3819	6.58066	11.7803	11.0518	5.08028	9.51986	8.94257	8.23966	7.33699	18.6099	5.56045
ARL4D	0.420458	0.0287088	1.72793	0.998387	0.538448	1.1709	1.46556	3.18477	2.74489	2.65951	4.90862	0.48264	1.05255	1.18305	0.684769	0.859881	0.575777	0.147229	0.666111	0.138749	1.10347	0.049119	1.56891	0.427859	2.12287	2.78607	0.628885	1.43779	2.75699
ARL5A	11.3524	16.766	19.8608	10.0535	13.0305	11.6968	8.79338	13.8944	25.2072	16.2895	15.2932	14.5163	9.47292	17.6943	17.4901	20.0313	11.8322	8.87054	14.9875	22.0611	19.6538	17.7319	13.7217	18.5762	20.0213	20.1249	17.8184	13.13	9.55655
ARL5B	13.0342	11.541	12.0123	14.6043	13.9997	13.1604	10.666	11.4277	11.4828	15.3526	15.7865	11.6576	19.9984	10.7246	12.7824	11.0417	12.6095	15.3118	15.7646	9.98992	26.9606	6.68018	11.5053	28.9518	70.3863	59.4856	16.6864	24.9308	11.9883
ARL6	6.0546	9.01458	4.51761	7.31376	9.65617	6.95219	14.1942	4.1527	5.85576	6.28612	12.7772	13.3654	3.68391	6.4039	4.3654	5.58923	4.95169	4.0856	9.51984	4.85621	10.9751	2.063	8.41733	6.38223	10.9726	8.951	7.37892	4.15061	10.7027
ARL6IP1	52.8953	99.7256	27.9894	45.1261	46.0959	41.4861	88.9822	29.2896	27.0097	71.7917	66.2575	46.1218	34.7498	38.551	20.2732	28.2195	66.0866	91.1428	122.438	24.179	71.5123	28.8132	96.2447	43.8555	111.539	97.7653	49.902	59.3819	73.6272
ARL6IP4	20.1719	11.3974	23.3767	15.595	9.58043	13.4723	23.8832	21.1965	10.5221	16.7428	13.5419	18.6745	20.5247	14.9167	20.6287	16.7618	14.049	12.8825	22.8698	18.0076	17.4468	19.4378	15.3156	14.7283	18.2964	11.1443	10.733	12.0956	20.1984
ARL6IP5	13.6228	4.01924	61.6851	10.2857	16.6201	22.3934	3.66391	40.6527	48.4015	32.4883	14.9972	8.50189	27.7609	42.5898	28.3609	33.4572	18.7991	22.8941	22.8421	40.6336	25.2904	81.9304	10.8081	9.62682	7.27081	7.26157	17.4411	17.4163	11.5701
ARL6IP6	5.38186	8.81361	7.36974	9.03192	11.5587	11.5626	11.8873	8.21172	9.33262	14.2042	15.3919	15.9271	6.05214	6.50678	7.4754	10.1818	9.27002	16.5632	14.821	9.49439	16.0749	4.9119	19.7733	10.1616	15.8552	11.6778	14.7159	11.1497	10.9815
ARL8A	24.6388	54.231	26.6685	20.4089	18.6662	28.1747	38.5117	47.4282	30.6512	60.4434	47.0389	20.1595	39.9968	21.6807	25.1653	34.8643	21.9083	25.6546	28.2265	29.831	25.8571	30.7485	26.2481	18.6475	55.7119	56.6402	24.1911	55.0159	60.6848
ARL8B	8.9978	8.15331	13.99	7.31376	9.97924	9.78186	5.97081	19.0462	19.26	18.7677	12.1112	8.0935	7.63096	20.8577	13.8095	13.6995	13.1853	17.9251	18.8731	13.8353	12.6452	19.3038	9.41347	9.69813	10.203	8.68424	10.733	12.6689	12.36
ARL9	0.252275	0.947392	0.27064	0.325056	0.143586	0.170756	0.2714	0.0624465	1.60118	0.967095	0.271331	0.148505	0.394705	0	0	0.117257	0.0287889	0	0.0832639	0	0.0596473	0	0.0249034	0.392204	0.504181	0.237112	0.167703	0.29841	0.201353
ARMC1	6.22278	10.9094	7.97348	13.4898	16.297	12.6969	24.8874	9.5231	8.37191	12.4211	9.59524	10.8408	5.65744	13.1164	5.05017	7.85619	8.98213	11.447	18.5401	8.16637	18.8187	7.02401	18.2293	7.59449	14.8468	12.2409	8.51091	11.3396	13.3823
ARMC10	10.5838	13.9812	10.9922	5.85101	6.17349	7.11014	7.84185	11.5838	15.0511	14.2042	11.4946	12.1369	4.21019	6.47952	10.1574	12.5832	8.31998	4.71132	10.0749	12.467	12.404	10.6077	12.5495	11.6235	11.8615	11.5	8.80439	10.1986	12.421
ARMC12	0.336366	0.172253	0.728647	0.116091	0.10769	0.26833	0.21712	0.249786	0.503229	0.211552	0.0246664	0.148505	0	0	0.171192	0.957595	0.0287889	0.294458	0.0277546	0.198213	0.0298236	0.196476	0.0996134	1.06965	0.159215	0.0296391	0.0419257	0.271282	0.0619549
ARMC2	26.657	21.8761	18.2994	27.1654	22.5789	27.4429	21.7392	11.3028	19.6717	10.6985	23.7538	37.5717	16.0513	31.4794	14.0663	9.49778	20.7856	30.9549	17.4299	6.99691	23.7993	10.6588	20.4457	33.5869	28.2208	18.0798	14.3386	21.1057	12.8556
ARMC3	4.70913	0.0287088	2.26921	4.43469	3.84093	7.26931	2.65972	0.281009	0.823466	1.05776	1.38132	7.79649	0	2.31466	1.48367	0.293141	8.46393	10.7845	5.30113	2.71552	10.0506	3.24185	0.0498067	4.45686	0.623592	0.859533	3.98294	0.976614	1.73474
ARMC4	0.168183	13.7472	1.64466	20.8252	18.2678	28.088	3.28177	1.21677	0	0.513769	1.50243	1.70483	1.95116	4.11496	1.94018	2.73462	5.75518	5.1162	4.21371	2.05705	13.806	1.37533	0.747101	18.727	0.132679	0.0889172	4.77953	3.79252	1.06872
ARMC5	5.06063	3.4465	5.14883	4.05925	3.15674	2.73904	3.34854	2.68957	3.0148	3.2848	2.90793	4.39648	1.68671	2.75831	2.49313	2.69983	2.99433	5.01461	4.75936	2.25467	2.56722	2.69417	2.98168	4.50464	1.86878	2.60438	4.36488	1.638	3.43881
ARMC6	10.4274	8.92845	8.49394	9.17123	7.82545	7.684	6.92071	5.86998	9.92734	6.64878	6.21594	9.05878	5.92057	7.63839	5.79201	4.94432	6.93812	3.60711	5.43991	8.52315	9.00674	2.99626	6.25074	7.87973	8.70375	9.39558	2.89287	6.34799	6.96993
ARMC7	0.925008	0.48805	1.22829	1.36988	1.39997	0.829385	0.461381	0.655689	1.92142	0.513769	0.863325	0.96528	1.71039	0.977302	0.998622	1.09439	1.00761	2.0244	0.638356	0.852315	1.34206	1.42445	0.921424	0.855718	0.782807	0.918811	1.71895	0.89523	0.85188
ARMC8	40.7844	105.792	50.0684	43.8361	43.5066	43.6769	57.7269	54.7032	50.4144	61.0479	79.3026	62.1863	38.6811	42.2555	28.047	30.3304	44.0182	63.0508	68.4984	35.8369	69.161	61.104	47.3662	92.8097	63.4737	53.0243	41.8418	45.6838	55.7749
ARMC9	30.273	11.3113	38.4101	25.2847	24.7686	22.8325	20.4907	13.8944	27.9521	14.1135	37.5423	22.4242	9.47292	13.7337	13.5813	25.5815	14.452	29.7034	27.033	18.3347	17.5959	2.063	19.1009	33.0164	13.865	10.9368	24.9039	23.2488	28.7471
ARMCX1	4.9614	4.59341	10.4092	8.28893	9.01004	6.46432	10.1775	5.15184	7.13671	6.16523	12.3579	7.27673	0.920978	2.16035	8.55962	9.49778	6.41992	6.25723	6.13377	2.7948	4.14549	0.589427	6.30055	4.31424	5.09488	4.97936	9.26557	7.48738	10.8886
ARMCX2	9.67053	26.125	15.9053	14.2328	15.2201	9.41595	12.2402	5.93242	6.67923	6.92077	12.0372	12.363	1.31568	5.1437	11.8693	17.3149	14.1065	17.8883	20.0666	6.54102	6.11385	4.81366	11.9287	17.8275	3.25064	3.23066	13.7935	8.70814	16.2941
ARMCX3	4.62504	4.27762	6.89092	4.574	5.205	3.54525	3.90817	4.49615	5.94726	3.17328	4.06996	3.2671	1.71039	5.16942	5.73494	6.93768	4.49106	4.63771	6.05051	6.69959	3.13148	4.07687	3.38686	3.17329	1.56561	1.83762	4.65375	4.42189	5.56045
ARMCX4	41.0367	35.6277	41.0749	66.5668	48.7834	52.8733	31.2925	20.5761	39.8466	54.1573	79.1052	32.8938	18.1564	28.3418	12.0691	26.969	42.1757	30.4396	42.3813	9.75207	12.8242	12.5745	32.8973	37.9368	48.9453	33.5811	38.5716	55.2872	75.1823
ARMCX5	6.22278	8.98587	11.5126	10.5875	9.29721	7.92794	8.87615	6.3071	7.91443	9.4594	12.6785	6.01444	4.34175	10.6989	9.84356	8.2275	8.52151	7.10379	10.7494	6.91763	3.87707	7.7608	9.26405	4.81341	9.26166	7.21296	6.07922	8.19271	10.7829
ARMCX6	7.15451	24.6976	13.3673	14.2328	15.4621	12.063	10.5754	8.62043	7.71725	7.32302	15.4165	10.1885	6.44685	6.58522	10.4396	13.5425	10.704	16.416	18.3663	9.51005	8.25787	8.76135	9.93519	17.2826	7.3483	4.88274	12.3936	12.438	14.9573
ARMCX7P	1.00237	0.566138	0.268767	0	0.332402	0.280161	0.199208	0.122083	2.48458	0.292848	0	0.689433	0	2.26194	0.57378	0.958181	1.07066	0	0.423536	0.995226	0.301517	0.571253	0.623829	0.473497	0.0153908	0.481931	1.14834	0.176604	0.299087
ARMT1	3.86821	8.55523	10.2635	4.59722	7.50238	4.87873	4.85807	7.80582	8.73789	10.1545	8.11525	6.71984	3.42078	7.30405	3.16706	4.76843	9.09728	7.43506	6.77213	5.37157	5.45773	6.58194	10.559	8.02235	5.69193	6.78735	5.45034	6.13097	3.46948
ARNT	51.2118	88.5381	86.2093	48.9674	50.3988	63.7041	47.2508	67.9731	65.6486	58.0257	73.6293	37.5717	51.3116	50.434	55.5234	71.4092	48.5092	71.406	71.1351	82.5754	77.6608	78.6886	63.8024	96.9457	73.0398	71.9636	50.8139	87.2713	98.0901
ARNT2	13.3706	32.3836	14.1357	22.5673	18.4426	20.4418	43.2612	26.9079	13.6787	10.366	17.7591	23.1274	25.6558	9.61871	19.7442	24.8371	10.0732	10.4901	18.096	8.70154	8.8278	1.8174	21.5631	23.3889	68.4073	54.6509	17.2315	24.8765	67.9793
ARNTL	10.7637	9.87584	19.4653	15.3705	14.215	12.4896	26.163	37.7177	18.9397	7.28343	8.60858	17.375	22.1035	21.3206	25.0797	13.9535	46.8971	20.0231	17.8462	25.2325	15.2399	40.6214	14.4439	13.121	11.4502	9.4845	11.0684	8.19271	13.6611
ARNTL2	20.8547	19.0053	28.1466	27.3279	21.2149	25.9793	50.3991	21.1694	38.4284	18.5864	46.2989	60.1073	22.235	5.52947	6.99035	10.1818	5.93051	8.57608	16.9858	15.1038	41.932	3.58568	47.2666	40.7892	61.6958	50.5642	25.5747	19.6137	18.54
ARPC1A	39.4474	70.7409	61.4976	24.5208	27.4968	33.4721	55.5082	50.3684	65.5113	68.4383	74.8182	61.707	45.5226	68.4369	39.8909	52.0838	46.3501	24.7344	35.8656	59.4052	67.64	33.2044	73.8397	38.8	83.4424	74.338	51.0269	66.2109	73.6091
ARPC1B	24.8827	2.40925	56.6471	10.0512	11.3433	27.4023	6.77823	78.6461	55.4463	43.1705	17.2122	20.4903	40.9177	15.6368	34.6918	26.0091	18.0218	23.0045	11.7891	50.1867	29.5552	100.497	9.71106	5.62599	6.55382	8.65135	24.9843	21.5487	13.1433
ARPC2	89.3894	34.7951	140.941	50.2444	56.214	72.1809	47.6579	205.293	151.243	148.661	73.432	68.572	124.99	55.0633	112.017	129.139	60.8597	73.9825	79.9888	118.472	89.9183	196.427	56.6551	52.1988	34.47	30.38	97.2256	80.0281	65.9665
ARPC3	126.474	95.9464	155.903	86.07	134.253	148.157	179.531	340.067	187.613	419.254	189.384	247.149	221.429	182.524	278.444	279.46	138.762	164.049	135.553	233.99	247.18	439.713	198.195	82.3985	146.758	170.513	200.907	300.458	151.202
ARPC3P1	6.0546	9.47392	2.99786	5.52595	5.95883	2.79307	2.95827	6.8379	5.58127	4.83548	6.21594	6.20007	4.9996	7.12402	4.87898	3.71312	3.77134	4.93217	5.30113	3.38944	2.71395	5.89427	6.99784	5.63347	8.73028	6.96518	3.31213	5.9682	5.11128
ARPC4	8.33095	5.52071	17.7673	6.51807	6.97506	9.07432	9.99649	24.8178	18.9251	20.8454	8.78865	10.6303	11.0096	14.5644	17.1178	12.7687	8.47803	15.7969	15.9536	13.1104	11.103	32.1975	6.07517	7.37201	5.82183	4.0241	10.6806	10.8399	8.11687
ARPC4-TTLL3	4.69904	1.73459	8.8135	3.67662	4.35712	5.64847	1.16838	4.92797	6.1394	2.535	2.40744	2.58955	2.27087	4.40043	2.77959	3.1843	1.78002	9.39688	2.8232	6.83576	4.22899	9.66661	2.53342	1.13668	2.37827	4.26891	4.69484	3.55976	3.15986
ARPC5	9.41826	10.1055	11.0338	7.31376	7.82545	9.70868	12.593	22.231	12.5807	23.4521	14.8492	11.3606	11.7096	12.9878	12.1547	11.2175	8.14725	13.2138	13.0724	12.9631	14.375	23.8227	10.061	12.3366	9.53963	11.3221	13.7516	15.5987	10.4704
ARPC5L	8.07279	7.7801	6.57864	7.31376	6.38959	7.54984	12.9458	9.05475	8.6464	7.01144	5.03195	12.0289	2.4998	7.84414	7.58953	7.52396	7.05327	6.29403	9.04801	9.47457	11.5119	10.0203	8.24301	6.13264	9.2212	7.55796	4.7376	5.83256	4.9409
ARPIN	0.286752	0.837724	2.76365	1.39449	0.883055	1.34592	0.5523	2.02983	0.908558	0.927202	1.49306	0.607755	1.08149	3.20864	1.64288	2.16182	1.71956	0.475181	3.25784	1.67946	1.22426	0.460245	0.556092	1.58522	1.22012	0.938373	1.05233	1.15403	2.10802
ARPP19	37.5049	91.8683	31.1028	47.5743	45.445	40.1032	177.876	73.5933	38.5199	61.5314	61.4687	82.7914	55.3903	51.5141	74.811	57.2994	51.4457	34.9669	55.4815	32.1105	60.5718	43.765	71.7964	46.7792	184.092	113.399	43.0996	71.0758	98.4928
ARPP21	4.54095	0.430633	0.395551	1.20735	0.682035	0.292724	1.27558	0.0936698	0	0	1.80065	0.111378	0.394705	0.231466	0.542109	1.95428	0.172733	0.441687	0.277546	0.0198213	0	0	0.199227	0.249584	0	0.118556	0	0.0271282	0.557594
ARR3	0.840916	0.172253	0.458006	0.325056	0.682035	0.402495	0.2714	0.249786	0.228741	0.302217	0.172665	0.705397	0	1.23449	0.313853	0.527654	0.345466	0.294458	0.194282	0.277498	0.32806	0.196476	0.44826	0.0356549	0.199019	0.237112	0.0838514	0.434051	0.185865
ARRB1	14.5478	1.03352	22.5048	5.15446	8.11262	11.8919	7.30067	28.6317	35.4091	13.1162	6.28994	2.74734	17.7617	24.8183	12.6397	15.1847	10.22	14.8333	5.80072	19.8213	15.7171	32.6641	4.68183	2.85239	13.2148	14.9677	16.2672	11.0412	12.1432
ARRB2	44.8208	24.3738	47.5078	23.6594	22.6507	36.0294	44.7268	175.631	83.7191	126.81	52.1942	19.714	109.333	31.2737	78.9197	38.1279	42.2621	95.3675	31.2795	52.6453	23.7396	161.307	36.2842	51.4857	46.9684	44.34	25.3231	63.6698	39.4498
ARRDC1	15.641	7.4643	12.7201	19.573	16.1535	15.6241	14.927	17.0791	14.2734	5.04703	7.89326	17.5607	14.2094	10.6989	24.509	15.6147	7.68663	9.23861	12.6284	12.1108	19.8924	17.0443	13.1241	9.94772	14.6478	14.3157	9.05595	10.6342	6.58271
ARRDC1-AS1	4.0364	2.18187	2.20676	3.38987	2.62045	3.41511	2.55116	2.15441	1.73843	0.906652	1.20865	3.60124	1.31568	2.28895	1.36954	2.9705	1.23792	1.21464	1.99833	1.40731	2.7736	2.65242	2.66466	2.95936	1.85751	2.34149	1.4674	1.57343	1.05323
ARRDC2	3.27957	0.401924	7.3916	2.69332	3.1589	4.35427	2.68686	4.07276	4.89505	4.04971	4.88395	0.96528	6.57841	4.83508	4.39394	4.67072	2.0728	2.0244	0.804884	4.40726	5.12967	10.4201	1.86775	1.06965	0.597056	0.444586	3.18635	3.52666	2.73949
ARRDC3	41.3731	66.8342	47.7368	42.3966	58.6191	67.3143	57.8083	94.8563	35.8665	69.2077	39.3923	23.3895	85.5194	42.8213	79.0908	88.2551	30.2859	41.2241	31.0574	48.1459	52.3703	78.885	47.2168	32.0538	54.9291	71.8451	65.8652	117.167	53.4981
ARRDC4	2.27047	2.72734	8.11921	3.99355	5.2409	5.57395	1.92694	9.14842	12.2605	13.5696	5.84594	3.37848	1.71039	3.83205	7.64659	12.2533	2.27432	4.30644	3.41382	6.97709	5.33843	3.97864	4.23357	5.49086	4.16612	5.51287	7.8401	7.75866	3.37654
ARRDC5	0.420458	0	2.18594	0.27862	0.323069	0.475676	0.352821	11.3653	4.98655	1.05776	0.197331	1.41079	22.235	0.257185	11.4128	0.78171	1.2955	0.736144	0.138773	3.62729	1.46136	9.47996	0.52297	0	0.145947	0.237112	0.712737	1.058	0.12391
ARSA	1.68183	0.861265	8.2233	3.52918	3.123	3.97617	2.06264	5.12062	5.21529	2.23641	2.44198	2.04194	5.26273	2.16035	6.36265	11.3934	3.51224	4.49048	3.10852	7.19512	4.17531	8.5467	2.73937	2.5315	1.41967	2.13401	5.70189	3.22825	2.41624
ARSB	13.0342	20.8426	37.0985	14.2793	20.0303	27.8088	5.56371	16.6732	32.2067	29.3755	21.3611	8.98453	14.8672	5.52947	12.2403	31.8547	12.5807	10.1588	12.212	27.9678	12.4961	19.0582	12.5762	10.8747	10.8266	9.36594	24.1073	24.2255	14.7608
ARSD	4.0919	0	6.65941	8.92999	9.55566	9.98481	4.23982	3.68872	6.80595	7.20697	15.7226	5.38775	5.3943	7.70217	0.285321	4.14365	6.74437	8.47523	13.1926	6.77055	3.69903	3.14312	5.42171	7.01546	8.88114	8.40327	7.93108	13.3807	5.23318
ARSD-AS1	0.280866	0	0.772782	1.77365	1.53637	1.16309	0.862511	0.682541	1.8862	0.741339	2.90053	1.14646	0	0.862084	0.342385	0.312098	1.25894	1.20507	1.51735	1.01921	0.625402	0.295205	0.978453	2.14785	0.685022	0.54773	0.412129	1.75682	0.373743
ARSE	0	0	5.32953	0.0928732	0.717931	0.804991	0.1357	0	1.28095	0.332439	0.567328	0.148505	0	0	0	2.59919	0.201522	0.368072	0.277546	1.98213	0.298236	0.049119	0	0.0713098	0.0796075	0.148195	0.125777	1.30215	0.201353
ARSF	0	0	0.187366	0.325056	0.10769	0.0121968	0.16284	0	1.41819	0.151109	0.123332	0	0	0.051437	0.427981	0	0	0.699337	0.0832639	0	0	0	0.498067	0	0.212287	0.0296391	0	0.271282	0
ARSG	11.127	5.0074	10.068	6.18489	8.75302	8.38703	4.53836	17.0804	15.4171	6.43995	7.3464	3.00982	7.35335	10.9995	8.01009	3.25211	4.11738	11.2615	6.07243	16.0568	5.01306	29.5293	4.6502	4.37165	1.81107	2.18084	11.5732	4.19049	3.1614
ARSI	0.588641	0.114835	1.54057	0.301838	0.251276	0.683023	0	2.49786	1.28095	0.18133	0.34533	0.0371262	0.131568	0	0	0.0195428	0.0287889	0	0.305301	0.336962	0.238589	0.049119	0	0.213929	0	0	0.545034	0.434051	0.201353
ARSJ	2.85911	2.5838	5.64181	4.80619	4.23579	3.4761	0.02714	1.15526	3.93434	0.211552	1.75132	0.222757	0.526273	6.35247	0.884494	4.27986	1.64097	0.404879	1.2212	1.54606	16.2837	0.0982379	1.81794	0.677443	0.172483	0.118556	5.95345	1.38354	0.511128
ARSK	2.10229	3.21539	5.30871	5.01515	6.03062	2.91504	2.19834	2.93499	3.65985	2.84084	5.64861	2.74734	1.44725	2.54613	4.3654	6.76179	5.55625	2.79735	4.13544	3.58765	4.59284	3.04538	6.87333	1.28358	2.99855	2.07473	7.04351	2.84846	3.12872
ART3	0.168183	0.114835	0.437188	0.0464366	0.0717931	0.0365905	0	0.0312233	0	0	0.221998	0.0371262	0	0	0.199724	0.175885	0	0.0736144	0.0277546	0.0792851	0.149118	0	0.0249034	0	0.0265358	0	0.377331	0.108513	0.170376
ART4	0.168183	0.25838	0.104092	0.0464366	0.287172	0.0609842	0.434241	0.0936698	0.182993	0.0604434	0.369996	0.222757	0.526273	0.257185	0.114128	0.390855	0.0863666	0	0.222037	1.60552	0.119295	0.589427	0.0498067	0.213929	0.424573	0.207473	0.125777	0.0813845	0.0154887
ARV1	4.79322	8.26815	5.45444	4.43469	4.84604	3.4517	3.71819	3.74679	18.4365	6.70922	7.69593	2.67308	5.26273	5.55519	2.56788	4.59255	6.88054	6.29403	6.96641	5.43103	6.20332	5.84516	8.79088	4.3499	4.77645	4.80153	6.12115	4.20487	6.72211
ARVCF	11.3524	6.77529	4.70498	12.9094	8.72286	10.5503	20.0565	7.05646	3.24812	2.11552	8.48525	5.49467	5.789	4.55217	6.61944	8.30567	5.182	7.36144	6.3003	2.81462	3.87707	0.884141	10.2353	5.02734	16.7043	20.5102	5.49226	7.59589	6.70662
ARX	0	16.077	0.187366	0.81264	0.430759	0.0365905	4.01673	0.843028	0	0.0302217	0.0493329	4.56652	0	0.128592	0	0	0	0	0	1.18928	0	0.049119	1.99227	0	50.1129	48.8452	0	0.162769	0.24782
AS3MT	4.62504	6.11843	5.2881	11.9145	12.9978	10.2467	12.4342	5.16246	4.39182	5.21415	11.6578	2.40949	5.52587	3.40564	2.51082	1.80399	5.45089	3.29314	2.25007	3.1611	4.34023	2.45595	8.11202	15.0371	12.1258	7.6943	8.39268	11.5691	6.90116
ASAH1	96.7894	27.7902	99.1168	51.1963	109.269	101.039	26.5972	106.721	170.732	395.24	80.1659	55.8378	77.8884	85.6426	91.2455	204.554	127.42	91.9812	63.5858	183.684	70.861	245.153	66.7659	43.4277	36.9644	40.1313	159.024	232.977	79.5811
ASAH2	7.68261	19.243	9.59669	10.1016	11.4564	7.83256	21.1663	12.0918	5.26104	10.9191	16.4732	12.2398	10.4465	8.06146	20.4643	12.1253	11.631	17.0362	13.1221	4.29369	45.5186	5.29306	13.1627	14.8856	10.8226	11.4235	16.382	13.6205	14.1744
ASAH2B	15.4426	6.19307	6.26699	6.42984	3.04582	8.29165	12.9216	7.73494	0	8.75523	11.9918	11.7066	4.55226	2.8689	5.47131	8.47276	5.32565	4.496	6.99999	11.2858	24.2687	0.502978	1.50541	5.33076	6.42565	7.75299	7.64137	13.6162	10.6541
ASAP1	124.035	148.281	199.566	95.404	115.515	114.992	223.118	203.357	207.514	147.724	159.419	91.6274	199.194	151.893	114.157	136.018	58.9884	165.338	105.051	134.547	114.403	145.638	114.057	70.9889	191.735	166.572	186.821	208.399	61.8465
ASAP2	42.8867	48.7763	62.9759	58.5101	50.0039	55.4834	29.3384	20.3576	60.7993	30.0706	89.3418	34.2303	29.3397	4.34642	3.6521	43.5413	27.9828	41.1137	60.5328	26.7982	48.0459	6.68018	72.419	98.051	80.576	53.1132	60.7503	46.7147	58.3615
ASAP3	18.5842	8.21073	75.9666	12.0271	10.9843	16.5755	2.33404	7.89949	20.8154	6.13501	34.385	6.75696	10.7886	8.74429	1.68339	7.52396	10.22	13.8763	7.43824	6.56084	7.30679	1.67004	7.27178	7.63015	4.55089	4.23839	16.6026	30.7905	20.6
ASB1	5.55005	2.89959	5.84999	7.45307	6.2101	4.76896	6.24221	6.74423	5.53552	4.26126	4.31662	5.82881	3.94705	6.04384	8.16017	6.2146	5.52746	5.6315	7.63252	5.09407	4.35425	5.50132	4.4328	5.49086	2.34842	2.84535	3.39598	4.0421	7.94572
ASB13	0.0840916	0.114835	1.31156	0.348274	0.323069	0.792794	0.705641	0.593242	0.914963	0.967095	0.271331	0.148505	1.31568	0.617244	2.1399	0.742625	1.26671	0.294458	0.388565	0.77303	0.715767	0.835022	0.323744	0.178275	0.0265358	0.237112	0.545034	0.352666	0.0619549
ASB14	1.59774	1.23448	2.39454	2.01999	1.93841	1.19529	0.949902	1.90462	2.88213	0.997317	1.94865	1.15091	2.23666	5.76094	2.88174	1.44616	2.18795	3.71753	3.83014	1.62534	2.71395	2.01388	1.34478	2.03233	1.4064	1.45231	1.21584	1.32928	1.00677
ASB15	0	0.430633	0.208185	0.0464366	0.10769	0.0487873	0.10856	0.124893	0	0.0302217	0.591994	0.185631	0	0.488651	0	0.234513	0.0287889	0	0	0.0198213	0.954357	0	0.846714	0	0.0663395	0	0	0	0.0619549
ASB16	0.962849	0.697912	0.397008	1.36849	1.05715	1.08979	0.705641	0.202015	0.686222	0.274111	0.509362	1.12752	0.131568	0.93461	3.01099	2.38304	0.831711	1.17783	1.33694	0.894534	1.44376	0.884141	0.498067	1.28465	0.712354	0.520758	0.781075	0.602245	0.690178
ASB16-AS1	6.43721	3.03424	2.70494	4.55218	4.07605	3.00835	1.24844	1.98361	0.960711	1.81119	2.57394	6.37196	1.71039	3.20607	2.78102	2.79579	3.31389	3.49669	4.26949	2.25705	4.25255	3.14361	4.10905	7.09426	4.75402	5.64417	3.5792	2.40898	2.96516
ASB2	0.840916	0.0574177	1.10338	0.394711	0.538448	0.548857	0.977042	1.65483	1.50969	1.26931	1.50465	0.631145	0	0.360059	0.855962	0.136799	0.546989	0.956988	0.471829	2.31909	2.92272	5.40309	0.0249034	0.14262	0.185751	0.0889172	0.880439	0.108513	0.712482
ASB3	15.6225	20.7031	20.2358	20.0181	21.8969	16.4517	16.8621	12.302	17.7626	20.3471	22.7424	20.4936	17.4986	15.5412	13.2389	10.2404	10.3856	21.2378	13.6553	19.1787	16.5521	15.2269	26.9078	35.441	26.0184	29.1945	12.6616	15.5512	14.6059
ASB4	0.420458	0.143544	0.0624554	0.0696549	0.0358966	0.0609842	1.2213	0.124893	0.457481	0.302217	0.0986657	4.04675	0	1.02874	2.25403	11.5889	0	0	0	0.198213	0.0298236	0	0.821811	0	0.371501	0.296391	0.335405	0.434051	0.0619549
ASB6	2.44286	3.25817	3.27204	3.22293	2.71234	3.13288	3.93938	2.80885	2.30342	2.57308	2.7952	3.23777	1.05123	1.78306	3.08888	3.15498	1.55114	2.19849	1.85318	2.48123	4.39272	4.58476	2.95005	3.44926	2.18244	2.53414	2.86352	2.27063	3.2644
ASB7	3.53185	9.58875	6.14145	3.73815	2.54866	4.81775	5.26517	6.21343	5.39828	3.23372	5.84594	4.71502	6.70998	6.32675	5.36403	4.61209	2.56221	7.21421	3.19178	5.29228	3.45954	6.18899	2.91369	4.27859	7.54944	4.89045	3.94101	3.98784	7.77534
ASB8	3.36366	7.23463	7.16156	4.22573	4.66655	6.09842	5.78083	6.65056	4.02584	5.2888	3.18197	6.2372	3.68391	2.88047	7.41833	6.4882	3.56982	6.18361	5.0791	7.90869	6.6805	7.90815	6.44997	7.02402	6.18285	7.88399	5.78574	4.06923	5.56045
ASB9	0.336366	0.717721	0.68701	0.301838	0.717931	0.804991	0.624221	0.405903	0.411733	3.11284	0.34533	0.185631	0	0.0257185	1.16981	0.957595	1.64097	0.699337	0.527338	0.257677	0.447355	0.049119	0.323744	0.320894	0.0928754	0.177834	0.922365	0.406923	1.20812
ASB9P1	2.35456	6.97625	1.1242	1.88068	1.47176	1.08552	1.41128	1.37382	0.137244	0.936873	1.01132	1.33654	2.76293	2.34038	0.713301	0.801253	8.69424	1.5091	2.19262	1.09017	1.61048	1.52269	1.36968	2.70977	2.32188	2.46004	1.21584	0.515435	1.81218
ASCC1	27.7502	43.9819	43.2608	32.436	37.9786	38.1273	45.6224	37.4367	37.9709	32.4883	28.7611	25.4686	49.996	27.313	49.7314	59.0387	52.0503	42.4387	30.0305	40.3759	43.3934	48.4313	27.6427	29.5579	20.3662	21.7551	38.8651	44.9785	27.4615
ASCC2	46.2504	44.1829	52.8373	41.909	32.271	44.6892	41.9857	51.7057	62.309	48.929	37.3203	29.9608	59.0742	35.4401	53.2979	41.0398	39.0665	110.164	26.3669	38.3344	45.0039	85.9091	51.5748	30.8415	49.7149	56.3439	37.8589	34.9682	33.5796
ASCC3	357.81	359.636	353.414	467.802	452.476	396.885	255.144	324.941	329.021	383.665	375.226	338.962	325.632	433.408	216.587	188.373	287.255	284.262	289.703	296.07	450.725	344.078	331.613	338.329	176.715	186.963	280.357	418.398	208.618
ASCL1	11.6812	8.26815	6.97419	38.1762	23.4405	26.9794	9.90612	3.83734	0	0.453326	2.68864	52.8235	0.263137	47.6517	19.9724	13.4431	27.7237	24.1087	56.089	12.9829	55.6742	0	48.9714	35.0131	16.3328	14.7306	8.84632	0.732461	10.0184
ASCL3	0.420458	0.143544	0.54128	0.348274	0.0717931	0.475676	0.1357	0.0312233	0	0.0604434	0.0739993	0.408388	0.78941	1.6717	0.0285321	0.175885	0.921244	0.478494	0.527338	0.138749	0.477178	0.049119	0.37355	0.0356549	0.384769	0.237112	0	0.217025	0.0154887
ASF1A	23.3775	32.8429	12.0123	25.4472	23.8353	16.8804	17.831	17.0167	14.5937	22.0014	32.757	18.7487	15.6566	14.3766	13.7239	6.15597	22.369	10.5269	17.1801	10.8422	14.1662	16.111	35.039	16.6865	25.4213	25.6674	21.8852	18.5285	15.055
ASF1B	4.12049	3.5599	1.16583	8.10318	7.50238	7.64741	7.97917	1.99829	1.50969	3.98927	6.06794	4.75215	3.28921	2.70044	0.570641	0.859881	3.05162	1.5091	2.74771	1.62534	5.9349	0.638546	10.3847	2.56715	3.83443	5.74998	4.5699	10.9327	5.4985
ASGR1	0.168183	0.143544	0.458006	0.417929	0.466655	0.914762	0.922762	1.49872	1.50969	0.785765	0.493329	0.928154	2.4998	0.102874	1.45513	0.234513	0.201522	0.883373	0.999166	0.237855	0.238589	0.294714	0.821811	0.249584	0.172483	0.237112	0.419257	0.623948	0.294286
ASGR2	0.252275	0	0.333096	0	0	0.0853778	0.678501	2.49786	0.0914963	0.785765	0.0246664	0.0742523	0.263137	0.205748	0.399449	0.078171	0.0287889	0.184036	0.194282	0.455889	0.119295	1.0315	0.0996134	0.0713098	0	0.0592781	0.0838514	0.271282	0.0619549
ASH1L	478.902	980.235	432.566	430.189	433.451	362.587	347.393	427.134	502.589	409.958	581.363	413.957	495.618	529.029	550.497	483.058	419.051	534.982	664.002	593.826	517.619	514.472	495.402	637.902	528.394	475.944	351.086	420.731	712.621
ASH1L-AS1	14.4638	8.37839	4.82989	5.9346	6.01555	4.97082	2.74114	2.6699	8.5549	7.92595	7.88191	10.1778	6.18371	8.19365	10.572	9.16419	5.92014	10.4639	9.75825	9.23097	5.63667	4.6997	5.71706	12.194	5.7738	7.24705	8.93017	4.67446	7.69712
ASH2L	42.6344	31.0917	41.4496	61.2266	58.3319	61.2403	28.6599	41.0898	33.5334	41.9477	49.7522	55.021	40.7862	29.4991	32.6121	26.3046	50.2078	144.321	158.34	30.9014	79.6589	64.395	84.8208	18.6119	57.0387	43.4805	44.022	46.4706	55.589
ASIC1	0.420458	1.83737	1.66548	0.975168	0.825621	0.975747	0.949902	0.343456	13.8159	5.37947	5.08128	0.259883	10.3939	1.10589	0.513577	0.683997	0.460622	0.772952	0.471829	0.436068	0.477178	0.196476	1.41949	1.49751	1.0747	1.00773	4.15064	18.9897	1.44045
ASIC2	0.336366	0.0861265	0.229003	0.0464366	0.0717931	0.207346	0.298541	0	0	0.0906652	0.197331	0	0.394705	0.0257185	0.0855962	0.390855	0.345466	0.846566	0.416319	0.475711	0	0	0	0.0713098	0	0	0.29348	0.0542563	0.0309775
ASIC3	2.94321	1.77995	4.72579	3.06481	2.76404	3.11019	2.46974	2.12318	1.1437	2.44796	5.50061	8.98453	5.65744	0.925866	3.70917	7.26991	2.99404	6.47807	2.74771	1.50642	3.2806	0.736784	3.33705	2.28191	3.01182	3.20102	3.2702	2.52292	2.16842
ASL	12.1336	11.4241	25.5701	8.87125	7.38536	13.0429	6.45445	11.6641	9.19354	13.5798	9.66357	7.34987	12.5043	17.3312	14.6155	22.4763	20.2576	13.5366	11.7863	16.0073	11.361	10.9855	12.2632	7.43191	8.23791	6.99689	15.3867	10.6516	35.3883
ASMTL	11.941	19.7821	13.9032	30.5978	26.4052	22.9838	20.465	17.7923	10.1561	25.8311	22.6004	12.5215	20.9141	5.17662	24.6517	28.0335	14.5151	26.1655	21.4812	23.0194	23.7486	23.6753	12.4517	32.9737	25.4906	28.2265	18.7605	19.6652	22.9458
ASMTL-AS1	4.9614	4.50557	2.59544	8.5715	7.73248	5.93486	4.09679	4.62604	0.663348	3.42352	5.74136	3.36846	3.42604	3.59339	4.33687	4.52474	3.16131	6.37207	5.85706	3.40232	3.9576	2.89802	3.23744	7.67294	5.75535	4.96929	4.96945	5.99804	5.84777
ASNA1	8.40916	12.8041	11.2628	7.66204	6.46138	10.6844	13.1086	11.8024	8.41766	12.7233	11.3712	11.1378	8.15723	11.8048	10.8992	11.2762	6.56386	4.49048	5.71745	9.9701	11.7803	8.10463	8.1932	5.34824	9.68557	9.36594	7.79818	15.0561	9.26226
ASNS	57.6027	60.7479	43.4094	41.1196	39.8093	38.5664	44.2926	29.1938	45.1077	59.9599	21.2871	66.8642	25.1295	52.5686	46.9923	29.49	51.2154	31.1021	31.7513	54.9446	22.3379	33.0571	73.0913	52.0562	58.3523	81.5371	77.6464	75.4706	59.3528
ASNSD1	13.791	14.7563	19.5485	16.0438	14.6458	15.5997	22.5534	17.3289	22.5081	27.3204	22.0765	17.375	13.1568	15.894	15.7782	14.3248	12.7535	14.8701	19.7613	18.4933	22.2186	19.6967	25.7003	22.0704	26.642	23.8002	19.4535	13.4013	22.5671
ASPA	0.50455	0	1.45729	0.208965	0.502552	0.341511	0	0.249786	4.52906	0.120887	1.23332	0	1.05255	0	0.370917	1.34845	0.460622	0.147229	0.111018	0.891958	2.92272	0.638546	0	0.392204	0	0	0.503108	0.623948	0.294286
ASPDH	0.50455	0.287088	0.187366	0.81264	0.430759	0.304921	0.705641	0.218563	0.686222	0.362661	0.0493329	0.259883	0.263137	0.0771555	1.11275	0.390855	0.0287889	0.294458	0.166528	0.31714	0.238589	0.196476	0.323744	0.927028	0.119411	0.0889172	0.0419257	0.325538	0.805414
ASPG	0	0	0.27064	0.0464366	0	0.0121968	0.732781	0.312233	0.274489	0	0.394663	0	0.526273	0	0	0.0195428	0	0	0.0277546	0.0198213	0.0298236	0.0982379	0.0249034	0.249584	0	0	0.0419257	0.0813845	0
ASPH	109.571	28.2208	146.354	89.6226	92.9721	97.7568	95.8315	64.5697	115.24	170.148	100.093	60.8813	54.7324	415.867	36.2357	80.5357	116.104	126.58	121.838	63.2893	133.52	37.3795	127.181	40.3257	78.8246	64.5835	98.4415	103.141	98.7822
ASPHD1	3.36366	0.0287088	3.20605	5.01515	2.90762	3.80541	3.82675	5.46407	2.42465	5.53057	2.39264	5.86593	3.15764	5.19513	5.99173	2.67736	9.47154	15.4222	12.9892	1.68481	0.745591	0	7.34649	0.820063	5.53272	2.28221	7.88203	2.7942	4.2594
ASPHD2	0.756824	0.373215	0.895194	0.859077	0.538448	0.561054	1.00418	1.03037	0.686222	0.725321	0.715326	0.297009	0.263137	0.128592	1.02715	1.11394	0.403044	0.404879	0.249792	1.82356	0.477178	1.12974	0.52297	0.427859	1.51254	1.12628	1.17392	0.868102	0.557594
ASPM	1582.52	2965.74	323.311	1191.08	983.638	712.612	941.787	219.687	547.285	647.349	1390.72	799.809	390.363	791.564	110.59	245.594	853.705	898.059	1990.15	365.485	1293.36	56.7324	1458.07	1157.93	2027.1	1592.54	784.765	1017.06	1930.05
ASPN	26.4048	2.9283	417.077	18.1335	40.6349	48.6288	5.07519	3.18477	33.3046	2.38752	28.0704	4.97491	2.36823	3.85777	5.76347	81.2979	34.4027	2.35566	19.456	14.8461	18.103	0.540309	10.2851	15.082	6.0767	4.06055	44.7766	8.13845	15.148
ASPRV1	1.59774	0.287088	0.68701	0.464366	0.215379	0.524464	1.41128	1.18648	0.548978	0.664878	0.641327	1.15091	0.131568	1.00302	0.827429	0.273599	0.604566	1.21464	0.444074	0.356783	0.32806	0.540309	0.796907	0.534824	0.437841	1.00773	0.880439	0.515435	0.201353
ASPSCR1	15.1365	9.24425	11.2628	11.2144	9.04593	10.3673	5.61799	5.83875	10.0188	6.58833	9.05258	11.769	13.8147	9.25866	8.30283	7.36762	9.61548	8.6497	9.35331	7.69066	12.4365	6.53282	9.13953	11.6592	7.84133	9.30667	11.865	6.40225	10.7182
ASRGL1	21.6115	3.61731	11.3669	11.168	8.18442	9.00126	22.4448	6.15098	11.5743	13.5393	17.6612	23.0182	14.9988	44.3644	5.05017	6.70317	34.3739	18.9189	25.3955	7.92851	27.2886	1.22797	13.149	13.3706	31.7899	25.8663	20.1243	23.8728	26.8575
ASS1	95.9485	11.2252	65.5574	70.6997	95.8797	102.978	9.57989	46.9286	83.2616	69.2077	104.462	22.8697	109.991	8.79572	6.81916	15.986	16.5248	34.6356	17.8462	72.5657	119.324	6.53282	22.1391	34.8348	0.981825	4.4755	91.2303	327.356	115.561
ASS1P1	1.76592	2.69863	1.16583	2.34505	1.47176	5.93986	0.02714	3.216	1.05221	0.241774	0.320664	2.82159	4.21019	0.720118	3.53797	0.312684	0.719722	1.21464	3.19178	6.02567	0.178942	12.5253	0.348647	1.31923	0.106143	0.385308	0.419257	0.379794	0.278797
ASS1P12	3.0273	3.53119	2.89377	2.27539	1.90252	3.35413	7.43692	3.90291	1.64693	3.53594	3.03397	5.01203	2.23666	2.90619	2.99587	1.79793	8.00331	0.699337	1.44324	4.24175	3.63848	3.38921	1.61872	2.70977	2.37496	4.53478	2.05436	4.42189	7.57399
ASTE1	8.62696	14.0558	11.4433	8.86567	8.62953	10.1742	7.80005	7.67687	6.26155	8.70204	12.3668	8.93293	5.34036	9.97106	7.85516	3.915	7.036	8.21905	9.19927	8.17846	6.3253	19.1775	9.35395	17.2705	6.69379	6.72481	10.5246	5.38657	10.4936
ASTN1	5.88641	8.1246	3.66405	2.29861	1.68714	1.549	5.59085	3.74679	1.28095	1.66219	9.81724	2.97009	2.36823	0.617244	0.513577	6.72271	1.84249	1.61952	1.63752	0	0.477178	0.294714	3.56118	15.1533	0.225554	0	14.8836	1.98036	16.8827
ASTN2	74.8415	81.7628	8.28575	72.3018	62.3164	50.4461	66.3031	12.302	22.7368	7.91809	96.5197	23.6865	16.446	80.4731	6.02026	9.69321	8.75182	27.0165	31.1962	8.20601	59.1105	5.79604	38.65	150.927	117.341	124.336	14.4224	51.0824	53.8233
ASXL1	210.986	336.726	294.082	327.448	277.552	214.335	200.646	220.624	239.217	196.834	239.388	201.484	319.448	376.827	224.804	205.59	255.703	226.18	236.719	222.553	188.456	211.752	239.247	275.363	451.52	354.513	215.708	195.567	250.964
ASXL2	69.2915	80.7006	89.4778	79.5691	75.0238	76.2912	77.6748	101.632	120.867	67.2433	73.9993	104.881	111.965	77.1812	87.251	56.8303	64.9477	84.8406	95.1151	94.2304	96.39	120.538	84.4722	121.94	98.4877	84.9752	79.1138	71.0758	54.923
ASXL3	188.786	181.325	41.8035	243.049	213.62	173.671	54.0358	16.1112	14.1453	15.7455	46.5209	113.903	15.3935	59.1782	174.645	331.543	43.9894	204.059	223.675	20.4952	14.0768	1.27709	388.368	175.707	79.1961	52.5797	45.7828	24.1441	121.819
ATAD1	14.716	17.5698	18.0496	19.9445	25.0558	19.2588	29.987	26.9457	24.6125	23.4218	16.9952	19.1571	28.5503	15.7912	32.4695	32.0501	23.6932	13.5082	19.5115	20.6538	20.9064	24.4121	11.1816	13.2993	16.6645	14.8195	28.0064	32.7166	19.2215
ATAD2	218.671	476.922	95.0542	481.546	347.997	347.867	865.429	210.786	132.853	281.12	274.22	455.086	253.664	295.068	92.5294	81.3604	333.346	236.871	295.919	117.956	394.403	59.3848	459.889	144.612	531.51	468.056	201.475	365.85	168.842
ATAD2B	88.2962	131.515	91.9344	63.0841	58.7268	63.0088	52.1089	101.288	111.122	64.9767	65.1687	71.3194	118.017	58.4324	95.8962	44.3816	41.4272	83.81	80.9047	65.3309	84.1325	118.917	75.2081	142.406	100.995	83.9082	56.0127	72.5136	56.2706
ATAD3A	49.2676	53.2093	33.4884	46.0398	27.7376	34.7515	31.7031	27.0949	50.5439	79.8975	48.7673	62.6664	56.4086	45.2512	35.5424	38.4248	52.1928	41.3842	61.5412	22.6276	29.5108	16.8915	48.2879	23.4923	41.96	34.7797	20.1419	45.323	35.4401
ATAD3B	51.1109	49.8268	31.5027	44.9543	33.7291	44.6072	30.285	26.9488	25.5975	16.8707	11.0081	57.1316	85.9615	31.0036	30.5584	48.536	39.3463	56.9065	55.0996	27.7966	22.5288	25.1543	27.8143	24.5345	34.9521	28.736	19.5135	32.8462	16.8748
ATAD3C	7.76334	0	7.41554	2.41308	1.74709	2.60402	3.36509	1.2839	1.8592	0.606248	2.28534	4.46331	10.3807	0.103388	1.14956	0.981633	2.48563	9.25959	4.06411	2.63722	1.19563	0	0.824301	0.428215	0.346956	0.149084	5.16315	14.3107	1.07476
ATAD5	81.3166	93.677	47.133	123.451	92.9721	72.5089	70.5085	29.1625	69.6287	56.3937	77.5019	59.3276	31.5764	63.2418	23.8813	12.1361	70.7613	63.6765	76.2697	34.7071	98.6864	21.5632	129.821	158.843	183.714	119.65	81.8389	78.1834	90.1134
ATAT1	22.032	34.2496	12.0331	19.6659	20.82	16.3925	12.8372	7.30625	16.0576	6.55811	16.1812	13.5511	12.3674	8.66713	19.6015	29.9981	14.8838	20.8329	15.8201	8.40422	11.7803	4.71542	11.9536	23.0331	30.4764	29.4316	9.43328	15.0019	15.5971
ATCAY	19.0888	20.3259	0.770284	28.2102	21.7174	18.4904	31.9167	8.39906	4.16308	8.7643	17.8585	21.7188	22.4982	0.051437	16.0921	14.3248	2.99404	10.7845	8.65944	2.75516	0.0298236	0.0982379	20.4457	2.24626	44.7527	28.9574	10.1879	33.4762	45.1187
ATE1	22.3684	21.1584	25.232	24.0077	24.4097	24.4668	30.1797	23.2301	20.4288	20.6717	22.7671	14.2936	19.7352	17.6429	24.2808	20.559	20.7568	28.0103	28.4485	22.8738	23.6501	27.8996	16.5109	16.4369	19.8886	23.3259	23.7643	31.5229	18.4675
ATF1	5.21368	16.1918	10.8881	6.91905	8.04083	8.28165	9.77042	11.2404	8.96663	6.70922	7.69593	11.2121	9.07821	12.5506	11.3558	10.1622	7.83057	10.8949	8.74271	9.21689	16.5819	16.8969	9.98624	10.6252	14.7805	9.89945	9.89446	5.04584	9.74241
ATF2	67.5256	60.4895	57.5006	49.4782	59.6601	47.4945	75.7207	60.1048	55.218	58.2675	62.9487	67.6067	71.0469	19.0831	69.4185	69.2595	50.6108	57.6401	63.6414	65.7868	57.828	62.0372	75.3077	63.0022	101.513	103.618	63.4755	59.1394	98.0591
ATF3	7.23188	7.09108	9.43077	8.59077	7.39469	12.7091	17.5053	15.4555	4.57481	33.5159	2.78731	14.2193	9.86762	34.5656	11.2131	6.39048	11.9474	5.96277	6.63336	6.36263	5.69632	1.52269	29.0622	1.49751	3.13123	4.56442	3.73139	38.3592	4.38331
ATF4	110.763	98.0901	119.528	97.7639	82.402	86.1605	140.292	129.186	140.447	168.785	65.3838	96.286	111.369	134.54	125.444	101.796	96.1514	54.835	95.8148	120.827	80.1478	65.897	109.127	73.3521	94.3228	71.4743	106.756	63.1018	102.368
ATF4P3	0.574346	0.122874	0.241078	2.12122	0.842133	0.863902	0.483636	0.858952	0	0.849533	1.43756	0.390567	5.5956	0.585353	1.52361	0.0213016	0.780754	0.191766	1.02109	0.538544	0.316429	0.708295	1.8675	0.45353	0.277432	0.19295	0.9928	0.32391	0.554187
ATF5	9.24839	23.2255	2.97704	27.6994	15.3634	13.6128	11.8347	6.68178	10.6593	10.7284	4.24213	4.71391	24.8664	2.26323	4.50806	1.69768	9.96009	24.0351	29.1146	7.86746	3.01219	1.32621	33.0717	3.92204	2.39804	2.40076	4.19173	5.53415	63.5964
ATF6	86.1098	137.544	103.509	83.8413	93.2234	78.4378	60.5223	117.4	127.271	127.657	97.3584	64.5624	71.31	105.652	102.259	105.57	97.0473	131.365	104.052	148.382	107.634	131.541	81.0106	123.116	88.0591	70.3928	66.3683	83.609	115.732
ATF6B	30.4412	48.3744	33.9697	40.1212	44.1528	41.3351	20.3822	25.0411	34.7576	26.6556	38.085	20.2338	22.7613	32.1738	35.0374	50.8503	61.3779	38.6476	52.7338	39.3254	43.96	47.498	28.3151	44.2121	46.5836	60.7897	34.7564	33.4219	29.6299
ATF7	27.2179	19.1057	27.7023	21.8879	25.1832	22.45	23.1092	23.7843	19.5971	13.2223	21.0175	17.6223	28.8898	15.7958	17.2083	25.6424	18.4537	20.4236	18.809	16.543	19.5917	15.5191	23.6993	13.454	31.0156	31.9743	18.9529	13.5307	16.4783
ATF7IP	165.408	199.498	268.059	218.414	228.769	217.091	209.223	253.283	269.365	183.688	245.209	169.37	264.452	225.5	301.498	252.473	204.286	181.312	142.659	184.179	212.583	442.464	216.311	300.892	412.035	301.192	165.313	189.979	214.612
ATF7IP2	1.93411	0.172253	22.359	2.08965	3.84093	4.34207	2.0355	30.911	17.7503	6.73944	7.47393	10.1726	31.3133	8.22992	16.2633	3.41998	5.52746	6.22042	4.02442	12.3288	4.80161	30.0608	4.53241	12.6218	0.597056	1.15592	7.46277	3.87933	7.01639
ATG10	8.44784	7.32075	5.80044	4.78274	5.15008	6.5114	4.6765	2.97433	4.23216	5.6566	7.76598	3.00314	4.47332	4.9899	3.70146	6.41217	4.4142	3.39068	5.69136	7.58798	3.11508	5.83877	6.78691	11.6189	9.10669	4.19511	5.43524	4.36547	8.19323
ATG101	8.49073	7.1485	4.35314	2.9457	2.14338	4.78384	6.52392	4.26229	2.9105	3.91704	2.82825	6.92477	6.56	6.37818	1.6326	4.67072	2.28785	3.08923	3.7874	4.2584	5.53736	4.05231	5.35422	2.02092	4.03862	2.3403	7.62963	3.80961	5.09657
ATG12	10.1036	13.9729	12.9283	15.7411	14.7905	13.0168	11.8317	11.4493	8.14317	9.2551	13.4772	10.1592	7.49939	8.64424	16.7572	12.6434	13.7461	15.6431	9.76546	13.2809	10.2155	18.5616	14.0657	15.3373	9.68836	11.7175	11.0432	13.0657	10.1995
ATG13	33.3844	29.1108	41.1581	39.2157	37.5837	36.005	41.1172	37.5616	38.6114	24.0565	23.7291	44.2915	25.2611	44.3644	41.9706	45.3587	53.8352	27.7526	43.436	40.2967	44.2285	37.9198	19.1756	31.6259	59.1218	55.0101	34.0437	22.5978	41.5563
ATG14	10.5114	23.4838	10.9922	11.8878	10.5536	10.3307	11.9959	9.1172	6.86222	14.99	15.8852	13.2169	16.1829	17.4114	9.98622	11.3934	14.596	10.7477	9.63085	10.2278	5.01037	8.3011	8.1932	16.0447	10.946	10.7886	9.34943	15.653	14.5439
ATG16L1	19.0047	20.2684	29.1042	23.1254	18.5226	18.9295	15.0356	33.5026	32.8929	25.5676	20.6211	24.429	47.4962	20.0861	36.1501	22.8455	16.496	27.0533	18.096	25.9461	23.5309	47.7927	15.5646	22.8904	16.6114	11.5592	24.4007	17.5519	24.5032
ATG16L2	24.5943	12.4691	32.5607	44.0365	37.4595	36.6499	19.3905	78.8872	36.513	16.3424	10.6125	14.4911	30.5778	49.7071	52.9886	19.2037	35.6789	75.5652	41.4649	28.2828	22.5151	111.703	31.9316	10.6031	5.57226	7.11515	18.1375	14.356	12.1534
ATG2A	38.9344	78.978	26.8142	23.0325	24.3379	25.4914	35.7977	51.8931	26.3509	23.5427	24.1484	24.2805	49.3381	18.4144	43.0834	40.688	27.6661	40.1199	24.8959	28.4237	24.4852	41.8002	13.5225	27.4186	27.4646	38.5011	58.5282	23.1675	27.508
ATG2B	92.4167	188.933	97.9093	110.194	122.12	101.514	60.5766	68.0667	81.1114	104.96	127.649	70.6511	89.598	45.0588	78.2919	82.959	116.768	82.2641	84.7349	80.1573	84.6991	86.2038	100.659	131.388	106.886	125.403	173.069	114.888	97.7649
ATG3	44.2322	99.1316	71.6988	51.8697	60.1626	58.3496	76.1007	125.705	67.1583	159.812	74.9613	76.4428	23.9454	85.2825	43.6255	50.4985	59.7369	60.4374	77.8795	65.0931	147.209	71.9102	87.0621	68.0652	39.2863	34.6184	86.283	92.697	59.105
ATG4A	6.47505	8.81361	14.7187	12.3057	14.7894	14.3679	6.78501	11.5526	17.1098	13.2069	14.7259	7.2396	7.49939	20.8834	11.7552	10.9439	13.2141	10.9317	12.7394	18.3743	11.2435	11.6903	12.0781	7.84408	10.4286	10.4033	12.41	11.3938	17.4248
ATG4B	27.8343	20.412	40.9291	32.6681	26.5994	21.5152	23.3404	22.4183	31.246	15.806	25.0611	25.5057	24.7348	21.5264	23.4819	30.1154	16.9854	34.6724	22.9808	23.508	22.1888	25.591	20.2962	45.3174	17.978	18.9986	33.7502	14.7577	31.9532
ATG4C	8.82962	14.4118	16.5507	11.6556	13.9997	9.40376	10.5575	10.5535	17.1555	24.5703	18.9931	25.2458	5.65744	15.2768	17.2334	14.6375	14.9414	10.1956	12.9614	18.295	12.9136	19.5493	12.9996	18.0057	19.7028	14.6713	9.3075	17.6604	11.1984
ATG4D	4.87731	7.86622	4.18451	4.50435	3.76914	4.64699	5.86225	3.80924	2.79064	4.29148	4.34129	6.63296	1.44725	6.65466	2.76761	4.57301	4.75016	1.06741	5.35303	6.93745	8.17168	5.35397	6.02661	3.23069	7.78826	7.17265	2.51554	5.20861	6.11805
ATG5	11.6046	23.0532	15.8845	12.1432	13.9638	14.685	15.9041	17.8285	16.7896	16.1988	17.3158	17.5236	16.5776	18.7231	10.1859	9.71275	12.0625	10.7845	11.4349	14.8858	23.1133	17.7811	16.6603	20.1807	17.7259	18.0798	12.7035	15.9785	9.80437
ATG7	24.1343	13.9941	36.898	13.2098	14.7535	19.2437	6.51361	36.3401	65.8773	19.516	18.3215	14.0337	28.024	22.5808	25.4506	17.823	17.0407	40.8928	23.8554	33.9703	15.9422	49.897	9.41222	13.7029	10.7582	13.6932	15.8886	21.1328	15.5257
ATG9A	19.7607	10.7945	17.6537	16.1962	18.2136	18.558	8.01283	10.7361	15.6916	11.5946	15.4289	8.8635	7.10469	8.93949	13.1113	16.4661	11.4876	18.584	17.6286	20.4094	15.0609	13.6227	11.3417	20.585	11.8216	16.0762	14.8136	11.6779	17.6615
ATG9B	0.168183	2.78648	0.237331	0.443005	0.466655	1.74439	1.11274	0.249786	0.484473	0.453024	0.797466	0.705397	1.84196	2.27866	3.17134	0.665431	1.74259	7.32353	1.17097	6.19653	0.894709	0.473507	10.9433	1.46577	0.497679	1.33376	1.09342	0.0531712	0.371729
ATIC	46.4186	64.4226	54.6485	62.8984	63.0703	63.1552	41.5514	56.92	96.0253	114.571	46.2249	47.5215	77.8884	24.9212	91.1599	83.5844	56.1383	56.315	66.1948	70.9007	71.1294	75.987	79.0931	108.284	29.7599	26.8234	52.5748	39.7156	67.7322
ATL1	27.1111	45.7777	25.0355	64.03	58.4041	45.3473	49.1718	20.6576	36.1868	47.8277	99.3431	29.6115	33.9433	36.9703	19.3921	41.0953	58.1901	24.6969	36.9578	14.7005	27.838	5.74692	65.9755	29.7259	99.7419	69.9915	52.7471	49.7455	81.1162
ATL2	25.4798	24.747	26.9183	28.8371	34.4966	24.9181	19.6765	20.8884	40.5786	33.2137	31.869	28.0303	25.7874	25.4613	18.2605	14.5203	26.7449	25.8755	25.6453	23.0125	32.4779	19.3529	30.158	53.2328	37.2298	35.3298	24.9458	25.7175	21.2815
ATL3	20.4343	42.2307	59.3327	35.849	43.1836	44.2989	42.5013	46.897	29.599	32.3675	34.3603	27.7332	43.1544	15.1225	36.9205	59.1364	32.2435	27.8631	38.6067	57.9574	39.4865	33.9412	19.9227	23.8531	29.468	30.6172	47.963	35.6464	29.3666
ATM	440.295	748.954	839.737	419.578	449.996	387.865	301.068	772.867	1061.23	313.106	407.667	496.585	1207.59	616.814	1497.19	492.678	726.025	790.025	513.812	931.249	441.363	2274.22	482.902	430.937	378.817	322.1	465.066	373.067	458.931
ATMIN	29.9366	50.1245	34.0338	22.87	21.7928	27.5861	18.2069	24.3229	25.0668	32.6092	34.1383	27.1764	18.6827	15.6883	21.2564	27.2231	25.6797	14.2076	22.5923	28.2253	23.6203	23.8227	16.5856	26.5272	22.34	20.0656	25.0259	22.1908	31.9223
ATN1	214.117	496.491	145.154	184.655	207.303	200.613	206.074	144.283	68.3477	215.3	468.341	157.563	351.814	56.8121	61.9431	185.656	173.683	83.5892	121.565	101.386	287.381	38.8531	250.453	490.683	280.086	200.568	201.091	128.723	212.211
ATOH7	0.672733	0.114835	0.374733	0.0464366	0	0.073181	0.0814201	0	0	0.0302217	0	0	0	0	0	0	0.0575777	0	0.0277546	0	0	0	0	0	0	0.0592781	0.0419257	0	0.0309775
ATOH8	0.840916	0.172253	1.64466	0.162528	0.215379	0.46348	0.16284	0.343456	0	2.23641	2.31864	0.0742523	0.920978	2.649	0.313853	0.449483	0.460622	0	0.277546	0.237855	0.924533	0.343833	0.174323	0.178275	0.265358	0.0296391	0.545034	0.244154	0.154887
ATOX1	4.0364	2.00962	5.14216	1.3931	2.51276	2.79307	2.52402	5.4953	5.30678	7.07188	3.05864	1.67068	3.94705	3.11194	5.02164	6.99631	2.76373	1.14102	2.13711	6.42209	3.54901	5.84516	5.40403	1.31923	2.02999	2.72679	5.15686	5.15435	3.8412
ATP10A	7.73643	0.0574177	47.0498	2.11286	4.70245	8.37922	3.03969	15.8926	10.0646	0.997317	5.00728	0.742523	18.4196	1.13161	13.2103	37.952	3.13799	2.39247	2.35914	8.72136	4.38408	12.378	1.24517	4.31424	0.265358	0.414947	35.9303	1.79046	2.15293
ATP10B	0.0840916	0.172253	0.0832739	1.09126	2.69224	1.39044	0.18998	0.593242	7.13671	0.0604434	0.0986657	0.0742523	0.263137	1.51739	0.313853	0.195428	3.56982	2.28205	2.63669	10.7035	1.84907	0.687665	0.821811	0.606133	0.145947	0.0592781	4.19257	0.705333	0.402707
ATP10D	20.0979	0.717721	104.148	31.0893	36.5427	32.7119	16.474	63.4457	74.295	23.9658	20.4238	15.3331	17.6302	93.7696	37.9191	88.1965	37.8862	28.82	46.6833	67.8217	38.3532	48.6145	2.86389	14.9751	12.379	13.7229	60.7084	22.4893	8.82858
ATP11A	108.815	69.2457	116.021	169.772	151.053	168.926	75.7479	132.074	104.717	90.3629	67.3147	46.8532	82.888	145.772	48.7042	60.6412	116.883	224.377	118.346	156.291	158.274	89.8877	148.773	99.1206	190.779	152.73	214.911	63.2086	208.742
ATP11B	136.144	243.804	185.264	144.557	151.412	115.858	145.823	188.878	225.035	84.5301	178.19	200.333	160.382	119.051	133.473	97.9092	122.543	140.898	219.345	163.387	309.065	242.353	171.26	343.787	211.276	140.252	105.108	98.5024	154.314
ATP11C	20.182	84.1743	60.2487	53.3789	60.378	54.3613	29.3655	45.024	93.2804	114.329	96.2237	25.1344	51.5748	49.9196	52.3848	66.7776	80.6664	43.0276	66.3613	51.6939	87.8306	64.395	45.7475	105.36	69.9086	64.791	111.983	70.3705	103.651
ATP12A	2.0182	0	0.41637	0.859077	0.430759	4.13473	1.11274	0.468349	0	0	0.0246664	0.705397	0	0.051437	2.11137	0.0586283	3.6274	0.66253	0.693866	0.0594638	6.08402	0.245595	3.61099	0.106965	0.0398037	0.0889172	0.712737	0.0542563	0.170376
ATP13A1	33.2162	59.4847	34.3921	30.3927	29.3275	33.4071	23.9647	24.9162	40.0296	34.9665	26.2944	23.6494	38.1548	20.5748	24.937	32.6364	24.4418	12.9929	17.7352	39.702	27.6465	47.6454	19.8231	33.0521	20.8837	29.0166	31.9474	34.3714	26.78
ATP13A2	67.5205	44.3821	31.4984	29.3477	28.7172	36.3466	20.8707	29.5994	30.6055	31.3701	70.0009	33.7826	24.077	28.7263	46.2219	82.9574	27.2916	25.0657	33.7493	43.3491	28.9289	30.0117	26.4972	28.7735	53.2839	55.958	40.8775	42.9439	52.2895
ATP13A3	360.837	548.195	245.179	400.376	370.488	319.02	339.441	314.824	513.34	533.444	369.034	468.978	194.063	718.6	155.557	159.86	329.489	398.99	774.354	361.837	1729.06	130.558	367.673	1464.28	521.548	525.471	357.668	294.997	320.121
ATP13A4	2.27047	2.32542	20.191	11.237	13.4953	12.5618	7.61333	7.62941	3.47686	8.96014	38.3699	6.98714	2.10509	2.54613	3.33825	0.840339	8.42478	10.7845	5.77407	10.9596	8.46991	4.03365	9.52777	15.2428	3.43612	4.17911	7.14875	6.8599	7.98924
ATP13A4-AS1	0	0.0574177	0.0237331	0.0239148	0.0376914	0.0375662	0.121587	0.613537	0.823466	0.589928	0.529095	0.252458	0	0	1.11275	0	0.35583	0	0.692755	0.0610495	0	0.0432247	0.358857	0.0531258	0.0135333	0	0.272098	0.0849112	0.111364
ATP13A5	1.26137	0.0287088	0.645373	0.464366	0.933311	0.719613	0.705641	0.124893	7.27395	0.725321	1.76168	0.0742523	0	0.257185	0	0.0390855	0.7773	1.28825	0.499583	0.297319	0.119295	0.196476	0.323744	29.5433	0.0796075	0.118556	0.628885	0.189897	0.681504
ATP1A1	198.708	135.046	249.404	264.338	305.55	277.661	122.646	282.943	393.979	613.198	430.75	178.158	319.579	963.85	159.551	279.52	541.832	157.645	589.591	293.414	376.552	218.432	271.521	227.798	340.44	280.533	307.021	308.933	246.657
ATP1A1-AS1	1.09403	0.574464	0.334137	0.420251	0.647574	0.427011	0.380232	0.345329	0.232858	0.333043	0.518242	0.790416	0.263137	0.541631	0.228256	0.254447	0.83862	0.552476	0.139606	0.416841	0.358778	0.491681	0.473662	0.606846	0.558181	0.415836	0.126616	0.572676	0.496259
ATP1A2	2.43866	0	6.45373	1.53241	3.84093	5.89107	0.02714	0.0312233	0.73197	0.151109	20.7193	0.148505	0	0.694399	0.427981	9.00921	2.30311	0	2.02609	3.76604	8.2015	3.34009	0.0498067	0.0356549	0.0663395	0	25.2393	0	8.54978
ATP1A3	35.4867	17.6272	4.93398	75.1808	65.1523	43.5427	75.4765	20.6386	77.3601	152.166	81.6952	21.8673	64.4685	143.021	65.2528	89.2909	45.7455	46.9292	53.733	30.4653	5.0402	9.47996	127.157	8.05801	86.1751	70.0667	41.758	88.4107	106.562
ATP1B1	60.1255	60.5469	54.7942	64.4129	72.3675	43.6159	54.5515	47.3969	36.3698	204.601	115.587	57.5173	33.0236	447.733	29.1027	49.8731	87.8348	120.433	125.09	73.5203	136.656	19.2689	93.3129	30.9841	219.17	148.244	121.644	119.988	256.461
ATP1B2	1.26137	0.430633	1.16583	1.1377	1.93841	1.70756	2.714	0.312233	0.548978	0.211552	1.57865	0.519766	0	0.33434	1.59779	6.31231	1.00761	2.31885	1.08243	1.2091	0.98418	1.08062	1.14555	0.285239	1.61868	1.48195	2.47361	0.434051	0.898346
ATP1B3	11.5205	20.5268	30.1243	21.9181	27.425	24.3449	11.2631	17.2977	42.0883	66.9411	37.6903	18.1547	16.8407	9.74731	4.99311	17.0608	20.4689	17.557	26.6999	16.7886	32.5078	15.276	17.2829	26.9195	21.0694	17.902	42.0515	33.3677	22.0405
ATP2A1	20.0979	4.76567	16.5715	7.59238	6.56907	9.95261	5.02091	3.27844	2.69914	3.32439	5.74728	7.38811	5.13116	1.80029	1.96871	2.52102	6.41992	16.2688	9.2817	3.7264	3.72796	1.91564	4.4328	16.4644	6.02363	7.64688	8.97209	2.27877	33.9993
ATP2A1-AS1	0.336366	0.631595	0.333096	0.441148	0.179483	0.146362	0.597081	0.437126	0	0.664878	0.394663	0.668271	0	0.180029	0	0.234513	0.690933	0.515301	0.499583	0.15857	0	0.0982379	0.59768	0.392204	0.597056	0.533503	0.29348	0.759589	0.757399
ATP2A2	869.928	724.726	753.317	866.994	922.362	812.26	594.774	869.818	825.571	1437.77	1032.91	906.769	692.839	708.287	542.166	1091.93	1069.91	774.35	1486.51	872.889	1381.19	429.398	1055.06	612.979	1258.9	950.08	1148.3	670.202	1080.18
ATP2A3	27.2457	11.7132	16.8421	74.9022	61.3472	79.7795	56.8041	61.5098	26.1679	14.2042	8.46058	23.0182	46.9699	110.538	78.2064	22.2592	119.416	82.7426	153.705	101.624	71.4873	182.182	24.0566	22.9618	31.1796	50.8014	89.2598	31.9027	83.3758
ATP2B1	153.131	30.2591	103.759	110.566	109.269	77.6206	129.377	190.93	106.959	167.307	97.8271	156.487	198.405	140.166	153.16	149.443	107.699	109.501	177.019	103.15	136.891	215.976	107.433	78.7617	156.827	118.141	82.4678	196.001	107.43
ATP2B2	6.64324	46.5657	0.853558	4.50435	3.84093	2.78088	5.48229	1.37382	7.36545	20.7623	30.4877	1.15091	16.7092	6.71253	0.913026	0.801253	0	2.42928	0.610602	0.0991064	0	0.245595	22.3134	2.35322	0.451109	0.740977	4.52797	47.6913	7.48106
ATP2B3	27.498	0.229671	4.70498	26.2135	21.9328	31.1751	45.8667	15.2057	4.02584	24.2983	54.8828	3.78687	5.13116	1.62026	0.114128	0.371312	9.03971	18.7717	1.99833	0.0594638	0.149118	0.245595	21.5912	12.8714	4.33861	2.87499	24.7781	6.86343	119.929
ATP2B4	137.658	101.629	180.226	111.146	125.458	130.335	81.4473	221.061	128.918	76.1587	179.621	33.0423	158.671	80.4989	137.154	194.705	99.3216	92.018	94.338	113.279	77.9888	150.697	64.8732	38.1864	86.3343	70.6892	121.584	91.5847	198.488
ATP2C1	1210.53	669.243	602.389	498.64	467.179	474.772	240.043	249.946	348.835	395.785	575.015	456.072	119.65	463.403	112.293	205.486	888.039	474.581	861.214	245.455	439.3	180.982	425.907	1491.07	295.708	191.146	985.797	330.867	539.372
ATP2C2	7.31765	1.39324	1.49831	11.4125	7.24644	14.6812	2.62878	1.69917	2.05867	0.807827	4.20859	4.52605	0.526273	2.99337	1.85515	0.447138	9.98772	7.94815	7.95892	3.89686	36.0216	0.742187	5.40577	3.94914	1.60767	1.16333	15.3029	2.59725	1.27627
ATP4A	0.840916	0.0574177	0.249822	0.0928732	0.0717931	0.109771	4.20671	0.999145	0.640474	0.0604434	0.394663	5.79168	0	2.59757	0.542109	0.0586283	1.35308	1.39867	2.05384	0	0.0298236	0.147357	0.14942	6.5605	0.305162	0.0296391	0	0.0542563	0.0464662
ATP4B	1.51365	0.0574177	0.041637	0.766204	0.430759	0.634235	0.325681	0	0.503229	0.0302217	0.221998	0.297009	0.131568	0.154311	0.0855962	0.0977138	0.316678	1.0306	1.19345	0.753209	0.208765	0.147357	0.323744	0.285239	0.225554	0.266752	1.97051	0.108513	0.526617
ATP6AP1	30.5253	26.3547	47.8825	37.3582	43.6143	45.8357	23.8832	27.3516	72.465	66.0042	47.9762	16.4469	19.0774	61.3129	35.123	70.6275	85.1863	45.8986	51.235	50.2866	68.7435	43.1756	27.5929	24.4949	36.6194	35.8929	61.1696	39.146	75.3217
ATP6AP1L	0.756824	1.66511	1.85284	0.859077	0.466655	0.46348	0.2714	0.156116	1.00646	0.120887	0.443996	1.00241	0.131568	2.00604	0.684769	0.56674	0.7773	0.331265	0.888148	0.971243	1.16312	0.049119	0.44826	2.88805	1.1145	0.978089	2.13821	0.623948	1.73474
ATP6AP2	62.0596	54.4894	92.5587	63.7574	93.69	70.888	49.2049	69.5655	72.9225	133.973	83.9892	45.2568	46.4436	45.7532	40.0019	101.915	211.656	69.4184	96.3363	73.1603	55.293	94.554	58.996	26.5629	49.1841	42.5024	84.2702	90.4996	78.373
ATP6V0A1	71.8983	39.3885	76.7785	89.5994	92.7567	89.1466	41.1443	73.3122	96.9403	109.614	101.28	76.9625	40.6546	92.7923	50.8441	75.0833	76.5496	95.6988	78.157	100.256	78.7046	62.2337	89.9509	61.2908	135.704	116.719	87.0377	100.917	93.0253
ATP6V0A2	116.13	59.7431	93.5374	86.5694	75.3469	79.1088	46.0453	65.6938	103.254	58.9021	61.0741	109.89	59.8636	53.263	61.2013	75.8322	72.404	55.2476	74.5489	61.0495	102.146	100.311	61.063	110.031	93.0634	68.8812	74.7535	47.5286	66.9458
ATP6V0A4	0.252275	1.69382	0.187366	1.30022	0.969207	4.11033	1.51984	0.405903	0	0.0906652	0.147999	3.74974	0	1.59455	0.228256	0.254056	1.87128	1.61952	3.05301	0.554996	22.3379	0.0982379	0.199227	1.39054	0.120207	0.0296391	0.586959	0.0271282	0.0154887
ATP6V0B	19.257	16.0195	17.0503	14.5114	12.3484	15.5266	16.1212	19.2023	26.6712	34.755	26.5904	28.847	7.36782	24.2783	14.3516	28.0829	16.5536	21.9003	32.1676	26.6596	34.834	20.6791	19.5242	22.8191	36.2347	42.3246	25.1135	24.334	14.8847
ATP6V0C	5.26834	3.89378	10.1355	5.17373	4.63784	6.61824	6.62787	10.3461	14.8681	12.2736	6.76057	5.15237	8.92822	8.36905	5.70641	9.80753	5.74367	6.37906	3.68026	8.77984	9.00406	12.9674	7.80969	3.38971	9.7673	9.29007	4.09027	5.88437	7.13008
ATP6V0D1	14.3797	6.8327	12.3662	9.47306	8.75876	16.2462	7.73491	22.1997	16.3778	29.2546	13.1719	10.3211	11.9727	8.33279	11.0704	16.2987	18.8279	12.1096	7.77129	15.7579	11.3628	24.8051	6.32545	5.52651	5.55925	6.9059	15.2609	19.1796	12.6078
ATP6V0D2	3.95231	0.287088	3.97633	0.487584	1.47176	0.487873	0.325681	0.0312233	2.42465	0.574213	1.13466	0.631145	0	0.308622	0.884494	0.234513	0.172733	1.0306	0.249792	1.68481	0.298236	5.79604	0.398454	0.534824	0.384769	0.207473	2.18014	0.0813845	1.36301
ATP6V0E1	6.47505	3.2441	18.7991	5.4563	11.4869	13.0872	5.56371	17.2665	26.3967	24.9027	14.1832	6.20007	11.578	10.7246	13.1818	25.0343	7.45632	10.0116	8.24312	23.4486	18.61	28.3416	9.6625	4.70645	5.67867	9.3363	13.8774	16.3312	7.85279
ATP6V0E2	0.672733	1.49286	0.728647	0.510802	0.358966	0.548857	1.6284	0.843028	0.686222	1.20887	1.55398	1.11378	1.05255	1.87745	1.34101	1.28982	1.15155	0.846566	1.02692	0.852315	0.715767	0.835022	2.1915	0.641788	2.56071	2.84535	1.4674	1.49205	1.79669
ATP6V1A	33.8048	51.9343	54.6069	33.9684	40.3836	36.8832	47.7393	45.7109	56.8192	109.1	52.7122	35.4926	21.4456	49.7396	28.1326	35.7828	48.538	38.2427	45.2955	59.5035	66.4173	54.9641	47.7646	33.0164	33.2228	30.5875	44.9863	48.3153	48.8515
ATP6V1B1	14.0433	14.1248	5.71217	4.41148	5.52807	5.46418	23.5576	3.52823	2.23663	3.41505	5.05662	10.9151	5.789	13.1936	3.28119	6.31231	10.3064	8.13439	15.9312	4.59854	6.74014	0.540309	6.20094	35.9758	17.0227	12.152	15.8898	5.64266	12.4529
ATP6V1B2	61.6391	29.5127	112.961	63.6646	77.3571	83.5605	48.065	113.746	165.196	165.011	74.9859	90.6621	53.5483	48.4536	69.7894	87.1021	47.9623	87.4908	42.1038	99.1659	36.0568	163.566	97.4468	23.247	96.8823	93.6891	66.6618	111.497	63.953
ATP6V1C1	31.7025	32.2687	43.8645	31.7858	31.8761	32.1143	52.8417	43.8999	58.5576	50.2889	30.2904	41.9526	21.5772	53.9317	39.4028	39.4177	39.2104	37.2489	41.2434	40.3363	67.7891	47.8419	26.9454	19.4319	35.2794	23.4741	31.1508	31.6586	28.1585
ATP6V1C2	1.77265	6.55222	1.73335	11.9804	11.2252	15.9616	4.62249	1.52151	0.509177	1.27475	1.08878	7.30643	0.53022	7.43984	0.401161	1.52609	4.47465	15.3777	14.6325	3.63126	2.45508	0.446491	16.876	9.31734	5.08201	7.20437	6.25825	1.7986	1.64723
ATP6V1D	29.0116	74.7004	29.2291	36.6849	39.0914	36.9198	62.3407	43.7126	41.7223	81.9009	52.4655	54.4641	36.9707	19.4946	42.3986	36.8967	32.6466	34.7092	35.3594	26.1443	31.1061	28.1943	46.7436	32.8738	43.2136	44.5179	69.932	81.9542	52.7236
ATP6V1E1	9.67053	26.8715	24.1078	22.1503	26.7429	25.9671	45.4867	35.5321	27.2201	34.3319	20.0785	19.714	14.0778	21.4749	25.6218	34.6689	20.2962	18.9557	16.7915	21.4268	33.313	35.9551	35.313	10.7321	27.7167	32.4251	18.9923	26.667	20.3522
ATP6V1F	2.0182	3.93311	4.51761	1.18413	1.50766	2.74429	2.1978	2.93499	4.39182	5.83279	2.63931	2.04194	3.94705	1.31164	2.76761	3.67404	2.15917	0.772952	2.30363	4.47961	2.7736	5.64868	2.71447	2.06798	3.40985	3.88272	2.34784	2.82133	3.74827
ATP6V1G1	11.4365	8.15331	14.2815	10.3786	8.04083	10.2575	25.4845	18.6091	6.35899	11.6958	7.86859	18.6745	19.209	12.3963	23.4248	16.9436	11.2277	5.74193	8.10435	11.3576	16.7012	17.1425	8.99011	8.02235	20.406	13.6043	7.25314	13.3742	9.80437
ATP6V1G2	1.12767	2.8838	0.666191	5.14401	5.1228	2.8776	3.51599	0.601985	1.41819	6.36288	3.74486	1.53739	5.76269	1.82601	0.627705	2.83038	2.49081	2.72815	5.20732	0.218034	1.5228	1.42445	3.53727	3.13763	3.05533	3.76683	2.07909	4.26102	2.59049
ATP6V1G2-DDX39B	2.07538	0.896864	0	3.9831	10.3996	17.4078	4.49385	0.574196	0	3.30112	2.62845	0.248374	0.188143	0	2.22151	0.779365	0.35727	2.71969	2.20566	0.10208	0.288395	0	4.57624	0	0.182566	0.232074	1.1735	2.85307	1.37633
ATP6V1H	17.7433	11.9716	17.2377	24.1702	28.1429	24.9791	35.0378	20.982	23.5145	26.2929	15.6632	26.3225	14.7356	29.6791	13.6098	16.924	16.2657	21.4954	24.2298	19.1275	34.6849	19.5493	18.9265	8.34325	25.4213	26.4677	27.5871	30.7905	18.0599
ATP7A	32.8798	33.1587	45.7792	60.2747	61.9575	39.6397	32.6766	53.3294	41.951	38.2305	50.3935	25.5428	29.4713	77.8241	46.9638	51.3975	115.674	56.3518	53.5387	58.8494	35.6393	59.041	54.1399	36.4037	43.4259	32.8994	34.9241	40.8822	52.0266
ATP7B	40.7003	66.0303	31.7065	60.205	53.1628	53.5441	30.6411	28.1946	9.14963	8.19009	16.9952	11.5091	15.9198	18.8002	9.98622	27.6335	91.0592	27.2373	25.7563	33.2403	104.323	2.55419	44.5272	126.504	5.21429	7.14301	25.7004	22.8148	16.8827
ATP8A1	94.0985	3.58861	42.0533	48.7816	55.3166	61.1793	108.153	90.2353	99.9597	80.7524	114.255	21.5703	127.49	424.895	118.379	95.1732	22.0523	92.9014	99.0285	96.1134	18.2521	150.157	80.1141	149.002	188.165	167.757	203.549	116.841	99.4531
ATP8A2	417.01	0.114835	7.57793	142.096	130.34	117.504	141.047	62.9461	5.30678	11.8771	94.4971	32.374	26.8399	75.0723	86.4236	85.6168	139.943	134.972	122.62	0.77303	2.68413	0.589427	73.6641	22.8191	92.8356	79.9069	40.7518	42.4013	82.3536
ATP8A2P2	0.50455	0.59456	1.26639	0.577903	0.738392	0.772547	1.07746	1.5927	0.899866	0.326999	0.493329	0.510485	0.657841	1.97287	2.45033	1.35412	0.678554	0.297034	0.388565	0.986901	0.77452	1.31344	0.856426	0.427859	0.614304	0.667768	0.537906	1.53925	0.386289
ATP8B1	43.8117	37.8606	60.3251	58.257	80.0938	73.6944	25.6905	19.1367	38.1407	9.57092	28.3977	38.0053	6.48763	146.091	94.5746	177.227	110.703	62.0268	106.346	53.5567	278.911	12.8328	47.9078	29.8831	252.441	244.594	84.7163	8.30692	24.2451
ATP8B2	51.2959	52.4798	105.446	41.6536	39.4862	56.4713	17.5325	72.0633	47.8525	29.4662	52.9588	35.1585	146.962	6.8154	67.7066	64.7842	35.3527	41.9234	58.5345	81.1483	60.542	80.0639	34.79	48.2767	24.3466	21.5772	49.5562	34.2629	77.8773
ATP8B3	2.43866	0.143544	3.01868	0.348274	0.430759	0.926959	0.624221	1.40505	2.92788	1.17865	0.665994	0.556892	3.94705	0.51437	0.342385	1.71976	0.201522	0.478494	0.166528	1.72445	0.566649	1.57181	0.199227	0.713098	0.159215	0.474225	1.6351	1.32928	0.526617
ATP8B4	10.8478	1.03352	25.6484	3.13447	3.62555	7.3181	4.42383	31.2545	33.2589	28.4386	5.42661	2.71021	19.7352	4.4493	5.73494	9.14601	5.41231	7.61909	3.24729	12.6856	6.74014	14.883	3.28724	2.13929	1.20738	1.15592	10.3137	24.3611	5.11128
ATP9A	28.0025	122.788	59.4992	94.1502	83.0287	64.1675	65.2447	27.1642	29.4618	52.4045	92.0798	36.1238	39.7336	111.335	81.1166	129.041	86.4818	38.9788	79.628	28.3642	38.6813	4.56806	70.9248	139.411	139.99	139.867	71.1059	74.3312	172.049
ATP9B	152.122	111.792	78.7147	110.867	92.1106	90.0004	74.7166	64.9444	68.7137	53.704	52.0955	73.2499	77.3622	118.022	105.454	105.277	71.5691	91.3555	123.314	72.4071	96.7479	110.321	103.424	56.2634	95.1044	82.2188	45.4894	65.6502	91.0118
ATPAF1	14.5478	18.4024	12.0747	14.2328	15.1842	10.843	18.0481	13.3011	10.6136	27.1391	31.5484	22.4985	14.6041	18.4916	13.9522	15.087	18.0794	16.7473	22.731	18.4338	21.8011	13.7533	21.0682	40.2187	28.725	31.0617	18.3215	19.3695	19.8411
ATPAF2	7.48415	10.2752	8.40858	7.75259	7.17357	8.15114	9.1006	8.3541	8.82939	15.2946	8.04446	7.4011	12.6306	14.684	15.2803	15.0733	14.2724	10.0116	12.8543	10.2528	12.9807	14.552	7.28996	16.8263	12.8567	13.1597	4.02487	13.1569	8.26401
ATR	119.999	227.259	105.613	107.036	106.397	94.3547	68.7457	80.7434	102.613	132.945	125.182	112.121	88.2613	90.2205	77.6072	51.7688	94.6578	137.438	183.791	94.8646	168.414	113.023	95.9526	271.369	126.762	142.505	97.2256	94.1619	114.926
ATRAID	10.4854	17.1992	28.8128	13.4808	17.5534	18.649	14.1671	16.6542	24.9254	21.0645	20.1744	18.673	12.5503	20.1332	13.6161	20.8326	19.3461	15.1646	21.0172	32.8637	24.5547	20.1388	16.5856	39.1491	15.6264	14.2638	19.6212	17.4434	17.9205
ATRIP	4.8462	6.76151	8.74105	4.96825	4.83024	4.1368	3.71004	4.41841	12.9124	3.14578	4.32304	3.88191	2.559	5.67118	4.84588	2.64296	5.98118	6.63818	10.9778	2.40947	5.05302	4.72328	4.41287	6.20609	4.29549	3.21643	5.12751	4.32939	4.69339
ATRIP	1.79704	0.865859	8.74105	0.697013	0.934029	1.14101	0.578083	1.36883	12.9124	0.932038	1.39859	0.907364	1.07097	0.307593	0.492463	0.87278	1.0721	3.77826	1.76159	2.5179	0.911112	2.37441	1.01954	0.643214	1.08611	1.28041	0.578155	0.689327	2.10895
ATRN	78.7097	60.4321	88.4785	36.8939	45.5168	48.0677	36.2591	47.4906	68.3935	61.3501	73.0866	57.1	43.4175	55.3976	52.8414	120.403	201.436	54.99	88.0654	58.9881	41.7233	40.2284	44.9256	75.8736	73.9819	59.041	55.8031	54.8532	97.5325
ATRNL1	9.08189	0.344506	17.2169	3.8078	6.03062	2.97603	79.5746	55.8584	0.503229	35.571	92.6224	36.3094	11.8411	0.925866	16.948	36.7599	90.8865	110.863	57.0913	0.951421	3.34025	32.615	31.0545	122.082	1.91058	1.92654	52.1555	55.4771	22.4896
ATRX	678.031	1150.54	515.736	777.256	709.496	652.811	867.694	594.522	580.818	641.849	1044.01	608.572	649.947	906.268	742.918	672.72	770.333	706.257	798.667	434.641	422.303	681.034	565.256	753.602	1043.52	791.837	561.72	1024.01	969.579
ATXN1	13.0342	15.0147	47.5078	5.59561	15.2919	28.1259	3.47393	44.1809	44.6044	10.0638	15.7372	5.94019	28.5503	38.2177	59.4893	71.3115	19.5189	28.5256	12.3231	77.4814	17.2082	74.4643	3.56118	12.7288	31.8695	34.737	33.3728	10.4986	17.5952
ATXN10	73.3279	90.7199	83.7944	65.3595	74.4854	76.6557	106.308	80.8058	80.0592	132.764	105.868	76.8883	89.3349	55.2433	117.466	134.825	61.5506	52.7815	58.2847	68.2048	101.221	71.861	122.798	55.3008	69.7891	58.3593	75.9693	100.781	81.0522
ATXN1L	22.2843	11.8568	21.8594	16.0206	18.4508	18.6368	8.63054	22.6057	14.6851	20.4299	20.8185	18.823	16.0513	11.6505	13.1818	15.8101	16.7551	12.6985	13.239	20.0393	14.5539	21.6615	9.18934	11.5878	12.4586	9.18811	22.4302	14.812	13.4287
ATXN2	181.301	171.105	140.941	168.263	160.637	146.668	170.821	151.183	151.93	140.894	181.15	231.71	164.724	198.804	174.017	212.96	120.654	179.067	189.259	137.461	211.509	120.882	228.391	203.304	249.837	242.418	138.564	135.695	155.275
ATXN2L	145.854	114.406	169.38	137.496	128.456	133.997	87.2327	97.746	165.958	123.365	119.53	92.3328	135.563	87.5084	103.946	89.2539	115.234	248.507	161.98	109.788	95.164	132.182	141.405	153.28	166.013	196.899	117.331	66.352	130.174
ATXN3	33.5525	79.5238	27.4596	31.5077	36.7584	35.1881	27.9271	26.5401	34.1739	56.6959	66.6736	30.481	34.7353	18.543	39.2604	29.7245	37.8864	42.5491	32.8895	25.3318	35.3708	38.7057	45.1249	58.0826	35.2795	38.3829	34.2118	49.9158	37.4519
ATXN7	58.2755	70.7099	120.519	61.2731	66.5163	73.6323	39.4616	157.022	132.199	58.7812	68.6713	51.0485	212.088	155.751	140.72	65.5269	54.0367	148.922	111.296	108.343	90.1867	207.871	57.5766	65.4624	85.4321	69.4147	84.3125	68.7699	62.8533
ATXN7L1	26.9934	14.7851	26.7101	7.70847	10.5177	14.4045	9.39046	34.127	30.9257	23.8147	27.1577	13.1055	52.4957	14.2738	31.157	22.6501	21.8795	7.95036	4.38523	18.6915	11.6909	47.4489	12.1279	14.9038	27.8361	31.5063	35.4691	41.0178	19.4074
ATXN7L2	10.2592	8.38298	5.22544	6.8494	5.31269	5.4032	6.48647	3.49701	3.43111	3.32439	5.62395	3.60124	3.15764	4.16639	3.88036	3.28318	2.53342	2.98138	1.83181	2.45784	2.62448	2.70154	3.26234	5.81175	11.8748	11.7963	3.77331	4.15061	9.86632
ATXN7L3	15.9774	15.0147	20.5895	15.3473	16.8355	17.8318	9.77042	17.8597	18.8025	12.5722	14.3312	18.0062	13.0253	15.3539	16.2062	14.7743	11.2277	21.7899	21.0103	15.2426	23.5905	19.2055	12.7007	23.9244	16.1072	18.2577	18.028	15.4088	17.6572
ATXN7L3B	4.47031	14.7664	3.75378	4.6086	3.50925	5.95852	9.67271	5.32107	4.41607	5.28185	4.61114	8.81746	3.35631	5.20516	10.0459	9.36333	2.56307	8.91066	3.88037	5.88375	9.0136	8.13459	8.10405	7.25827	10.0199	11.4152	4.09027	4.69317	8.78428
AUH	25.9002	26.7853	17.4875	31.4376	34.6043	30.4189	54.4429	26.9769	11.3913	20.6112	24.7651	31.0375	18.8143	67.4596	35.7792	34.4539	38.3468	26.8325	20.8437	27.948	45.6898	26.5734	32.972	32.232	31.5511	32.0102	9.81061	34.073	20.8014
AUNIP	6.94597	10.5976	1.63779	3.42772	1.77796	2.63049	3.3176	2.17626	6.55433	8.67031	7.69099	8.35487	2.90371	1.42763	0.600885	0.453587	2.2107	2.04759	2.92756	1.31653	1.79628	1.0423	5.64086	2.72297	2.9472	2.57	2.59478	4.59117	4.31191
AUP1	29.2639	33.13	46.5709	30.9035	36.8299	38.0053	16.7997	27.6638	51.9699	39.8927	25.9244	31.8914	37.6285	20.4719	24.9655	32.2065	27.407	27.6422	39.9944	52.0705	27.9746	47.3507	23.9072	53.0545	39.8833	42.7395	37.9427	31.0075	31.6899
AURKA	51.38	171.794	26.8767	70.6064	56.1422	44.4818	92.629	26.9457	51.1464	71.9881	82.2872	88.3974	21.0509	166.99	17.0907	26.6954	96.817	61.284	71.6347	49.0775	55.5913	15.8163	90.0754	104.683	115.059	89.2136	51.5686	57.6745	128.045
AURKAIP1	4.37276	5.74177	4.30942	2.80941	2.72814	3.70784	5.45515	4.87083	4.20883	8.03898	5.94461	6.3857	3.28921	7.14974	6.56237	6.27323	4.1456	4.38006	5.13461	7.15548	4.74196	4.42071	4.00944	1.85406	5.04181	6.34276	3.18635	6.29374	5.2197
AURKB	8.07279	14.0386	2.43576	5.06159	3.62555	5.25683	7.70777	1.93584	6.31324	7.46476	9.00325	6.53421	1.31568	3.03478	0.770365	1.03577	8.60787	7.17741	9.43657	3.80569	7.27697	0.736784	6.57449	8.98504	19.8488	20.7473	3.06057	7.86717	9.91279
AURKC	2.27047	1.11964	1.60302	1.57884	0.538448	0.634235	4.01673	1.37382	0.73197	0.634656	1.06066	2.33895	1.18411	0.437214	1.5122	2.91187	1.8137	0.0368072	0.804884	1.38749	0.745591	1.08062	0.946327	0.392204	2.06979	2.13401	2.72517	1.7362	2.60211
AUTS2	144.385	463.016	81.6292	95.4504	88.0543	76.9254	121.37	58.8559	190.404	167.156	277.275	159.308	218.009	125.583	70.6739	160.524	40.8226	55.2844	68.8037	52.903	90.6042	21.7106	254.039	217.352	163.726	101.543	127.915	193.777	216.099
AVEN	5.29777	6.89012	5.45444	2.9255	3.69735	3.29314	2.49688	4.5586	5.67277	3.77771	4.56329	4.121	8.68351	2.57185	2.42522	4.14306	3.48345	1.72994	4.05218	4.83639	3.84725	2.70154	1.09575	4.67079	7.4831	7.46904	3.81524	3.25538	3.96511
AVIL	15.4729	4.65083	14.9477	36.4014	39.973	32.163	10.8832	9.74166	9.10388	1.69242	5.45128	18.6745	7.10469	10.596	14.4087	9.0483	18.0794	24.5136	19.456	9.57368	10.9453	3.78216	18.6028	11.16	5.57252	8.56569	7.21206	3.11974	12.6698
AVL9	29.2639	36.8047	31.0403	29.3944	29.8659	23.0032	30.2883	29.3187	34.4026	38.3211	29.8464	40.616	21.5772	28.8819	34.1529	28.4347	33.9421	19.3974	23.4804	30.1878	30.0921	36.2989	19.1009	25.9924	45.3895	43.273	27.7967	34.3443	74.4698
AVP	2.18638	0	0	0.580457	0.10769	3.40292	0.379961	0	0	0.0604434	0	0.111378	0	0	0	0	0	0.147229	0	0	0	0.0982379	0	0	0	0	0	0	0.0464662
AVPI1	0.50455	0.200962	0.916013	0.162528	0.215379	0.524464	0.325681	0.468349	0.0457481	0.120887	0.0493329	0.0371262	0.263137	0.205748	0.199724	0.273599	0.287889	0.772952	0.138773	0.257677	0.507002	0.343833	0.323744	0.392204	0.0530716	0.0592781	0.29348	0.542563	0.201353
AVPR1A	3.0273	0	1.85284	0.859077	1.11279	0.792794	2.55116	0.218563	2.05867	0.120887	1.80065	0.222757	0	1.28592	0.627705	26.4218	2.24553	0.699337	0.999166	1.70463	2.02801	0.589427	0.174323	0	0.743003	0.118556	23.5622	0	1.99805
AVPR2	1.76592	0.631595	0.728647	0.557239	0.538448	0.841581	1.60126	2.2793	3.20237	0.906652	4.04529	1.22516	3.55234	3.29197	4.39394	0.35177	0.921244	1.80355	2.49792	1.32803	0.536826	3.58568	1.34478	2.70977	0.106143	0.177834	2.72517	2.71282	1.00677
AWAT1	0.252275	0.0287088	0.312277	0.348274	0.215379	0.207346	0.379961	0.312233	0.869214	0.0302217	0.295997	0.259883	0	0.462933	0.14266	0.293141	0.460622	0.552108	0.166528	0.118928	0.149118	0	0.921424	0	0.0796075	0.0889172	0.419257	0.135641	0.185865
AXDND1	0	0	0.874376	0.162528	0.10769	0.451283	0.16284	0.0936698	0.777718	0.211552	0.271331	0.371262	1.31568	0.051437	0.0570641	0.273599	0.345466	1.06741	0.194282	0.475711	0.477178	0.93326	0.323744	0.998337	0.0530716	0.0296391	1.00622	0.569692	0.402707
AXIN1	25.2275	22.5651	28.438	20.0142	17.9124	22.6861	26.7058	29.0064	23.972	30.0404	21.3365	16.6696	42.8913	44.4673	29.1312	22.7673	28.8177	28.452	26.5334	22.0413	42.3197	34.285	31.1541	37.9368	22.5422	25.2821	15.3448	17.9046	29.3976
AXIN2	25.9002	49.8385	32.084	29.3479	28.3554	28.5528	30.7983	19.853	10.7966	11.726	33.3737	35.3824	47.5448	10.9656	49.3604	54.1334	9.87458	20.8329	14.4602	19.8411	51.5353	5.84516	44.9939	44.6956	39.1094	38.0269	61.6307	36.5959	32.3095
AXL	33.3003	0.631595	104.759	6.77974	14.2868	30.3091	0.488521	15.8926	38.1539	26.988	14.1339	1.5593	10.9202	1.77458	3.05293	71.3506	12.4368	0.331265	6.3003	32.0312	16.3135	4.42071	0.846714	6.59616	1.39313	0.800255	36.5592	6.23948	10.0987
AZGP1	0	0.287088	0.645373	2.11286	1.43586	22.9054	33.7875	7.46236	2.42465	0.120887	0.0246664	23.9772	0.131568	2.26194	3.39503	0.0390855	1.49702	47.1132	42.3258	1.24874	0.322692	0.147357	11.779	1.24792	74.3268	71.4005	0	0	0.108421
AZI2	12.7592	22.5212	26.4811	17.0041	17.015	19.7306	19.0436	29.2091	28.9586	21.1842	15.5766	15.7786	10.7886	38.3463	18.2271	21.2946	15.8304	22.2927	30.4987	27.147	32.299	19.1073	21.3671	19.4615	18.919	17.7538	21.9271	26.0026	20.2216
AZIN1	58.9482	95.6004	54.3987	70.2353	72.3675	68.3317	183.894	68.1604	46.9376	69.8726	61.0987	80.6752	37.8917	96.7272	65.0531	60.9812	81.0185	51.7141	104.726	88.6209	115.388	49.4628	85.6177	30.5987	77.1529	82.5448	59.1571	76.5286	71.4873
AZIN2	1.59774	0.172253	10.9922	1.1377	1.0051	2.23202	1.27558	1.12404	2.83638	0.392882	2.46664	1.48505	0.131568	1.36308	2.1399	2.77507	1.84249	3.09181	0.860393	2.29927	0.894709	2.75066	1.59381	0.463514	1.24718	1.33376	1.13199	2.46866	1.65729
B2M	648.851	74.2124	834.8	319.252	585.258	508.754	164.252	1266.76	1388.59	1162.63	295.75	321.81	1034.92	253.764	884.779	712.861	575.662	851.277	405.384	1534.5	658.625	2701.4	231.427	106.145	52.05	99.6169	1497.38	735.635	289.717
B3GALNT1	10.0069	18.7756	17.7998	23.5898	27.2096	16.8804	23.829	12.9577	15.5086	42.7033	31.869	19.0086	2.76293	7.76698	2.1399	10.2209	15.5172	5.88915	12.4063	4.02372	20.8765	4.76454	13.7716	33.1591	30.8877	33.3736	11.1103	16.304	28.6232
B3GALNT2	29.0116	43.0058	37.741	19.8516	19.3841	20.9786	16.2297	12.2707	100.457	29.5266	25.1104	25.9883	16.7092	24.0211	14.3231	26.285	26.8888	15.8271	24.9792	21.5259	20.8765	7.12225	26.6964	28.9874	26.9471	23.8002	19.3697	25.5819	36.2746
B3GALT1	0	0.487476	0.291459	0.0696549	0.0358966	0.151363	0.488521	0	0.320237	0.241774	0.468662	0.0371262	0	0.951584	0.0855962	0.078171	0.201522	0.0368072	0.0832639	0.118928	0.0894709	0.0982379	0.0747101	0.285239	2.00266	1.00773	0.167703	0.189897	0.445611
B3GALT2	4.28867	10.6223	6.24554	3.83102	5.42038	2.17104	4.72237	6.61933	5.90151	3.74749	5.59928	6.01444	5.92057	13.4251	6.56237	6.95722	5.23957	8.20801	9.88065	5.53014	6.88926	4.51894	7.64533	5.09865	26.297	23.1481	3.64753	3.55379	5.29715
B3GALT4	2.52275	0.889974	2.2484	1.57884	0.825621	1.60998	0.434241	1.06159	2.28741	0.302217	0.961991	1.85631	2.63137	1.10589	2.08284	1.89565	1.8137	1.5459	2.83097	1.24874	1.93854	4.27335	0.772004	1.56882	1.69829	1.54123	1.13199	0.488307	0.913835
B3GALT5	2.77502	0.143544	2.33167	1.18413	1.29228	2.81747	2.00836	0.437126	0.0457481	0.0906652	1.57865	0.779649	0.263137	0.745836	0.513577	0.957595	6.07445	0.478494	1.44324	1.44695	2.62448	0	1.17046	0.356549	2.46783	2.25257	1.59318	0.108513	0.929324
B3GALT5-AS1	1.51365	0	0.770284	0.557239	0.215379	0.841581	0.841341	0.312233	0	0	0.986657	0.185631	0	0	0.370917	0.195428	2.70615	0.368072	0.416319	0.198213	0.954357	0	0.323744	0.106965	0.756271	0.355669	2.22206	0.135641	1.2391
B3GAT1	0.925008	1.00481	0.27064	0.859077	0.574345	0.609842	1.24844	0.437126	1.2352	1.02754	1.75132	0.631145	0.920978	2.98334	0.342385	0.312684	0	1.39867	0.943657	0.0991064	0	0.884141	3.11292	0.285239	1.51254	1.83762	3.89909	0.949486	1.30105
B3GAT2	0.0891371	1.05419	0.199233	0.553292	0.45804	0.432012	2.11665	0.828666	0.0942411	1.72778	0.552281	0.381657	0.269715	0.50151	0.312141	0.225523	0.268312	0.186245	0.144879	0.187311	0.122873	0.556027	0.261734	0.341217	0.541065	0.510681	0.0498916	0.802451	0.173629
B3GAT3	3.70003	3.53119	5.47526	6.03676	5.85114	6.35455	3.01255	4.52737	4.80355	4.5937	3.40397	4.23238	5.26273	7.5098	4.93604	7.38716	8.2912	3.38626	6.52234	6.26352	7.54538	5.94339	3.53628	5.91871	3.99364	6.63915	5.86959	3.98784	4.56917
B3GLCT	15.9774	3.81828	24.6491	22.6611	22.8661	25.589	8.8748	9.39821	7.45695	15.2015	39.9843	6.01444	7.76253	17.0514	8.1031	13.7776	38.0013	26.1699	41.4377	8.97904	9.39445	16.7496	21.0931	13.5489	19.8753	14.1082	14.129	19.6679	12.1432
B3GNT2	10.7637	4.13407	14.2815	14.7436	13.2458	12.7335	5.86225	13.707	28.2266	14.5669	26.9111	5.45755	9.86762	12.5763	4.451	12.4878	7.36995	6.40446	8.9925	12.9433	7.42609	10.7571	7.47101	26.5272	4.32534	3.2603	20.0824	11.0954	8.36391
B3GNT3	0	0	0.166548	0.185746	0.179483	0.487873	0	0.0624465	0	0.0302217	0	0.111378	0.263137	0.051437	0	0	1.49702	0.993795	0.555092	0.0991064	0.685944	0	0.44826	0.0356549	0	0	0.461182	0	0.0464662
B3GNT4	4.90927	6.76495	2.40891	6.5594	5.47458	3.64734	5.29312	5.61426	2.082	5.88266	3.28088	6.05602	5.60481	7.06358	2.59157	4.97344	3.1996	4.9491	5.46933	3.35376	2.74974	3.06453	5.24589	4.69326	4.6918	4.78256	4.09362	4.74743	4.23384
B3GNT5	8.97005	31.7273	13.1371	21.7541	20.895	16.7119	16.4705	20.9021	20.7239	7.40432	4.63877	29.0052	5.65744	12.4267	4.08008	5.43191	7.97768	11.9392	31.8645	8.17489	82.3798	2.16123	26.0698	75.7	31.0083	27.5214	10.0047	4.21545	8.16256
B3GNT7	0.168183	0.0287088	1.51975	0.510802	0.717931	1.36605	0.21712	0.905475	0.777718	1.1182	0.221998	0.111378	0.394705	6.96971	0.542109	0.859881	1.0364	4.6009	1.69303	1.84338	0.626296	1.12974	0.323744	0.392204	0.0530716	0	1.09007	1.16651	0.573083
B3GNT8	12.0251	2.64121	3.0395	5.57239	5.42038	5.31782	4.28813	7.11641	1.96717	4.50304	3.5273	3.63836	1.05255	8.8986	8.84494	12.7028	8.66545	6.77253	5.66194	4.85621	5.9349	6.58194	3.61099	5.20562	2.60051	2.96391	3.06057	5.45276	4.72406
B3GNT9	0.0849325	0.315797	1.17291	0.185746	0.538448	0.524464	0.163654	0.124893	0.365985	0.664878	0.542661	0.185631	0	0.102874	0	0.195428	0.662144	0.110422	0.305301	0.297319	0.208765	0.442071	0.300833	0.0713098	0.0134006	0.148195	0.922365	0.163583	0.216842
B3GNTL1	2.2915	0.947392	2.97704	1.78781	2.21087	1.62657	1.86208	3.43456	1.96717	1.87375	1.40599	1.81918	3.68391	1.28592	1.39807	1.25074	1.43944	2.61331	1.471	2.89391	1.31224	3.83128	1.91756	6.91705	0.384769	0.681698	1.34162	1.08513	1.42574
B4GALNT1	19.0459	1.30769	12.7401	71.3914	61.2277	50.8568	16.7617	4.17736	14.8938	14.0304	44.8549	15.048	32.8026	14.7261	0.52499	9.46436	4.44788	6.09196	7.16014	4.15989	1.95673	0.392952	44.6201	11.9002	75.4875	52.3687	55.2056	21.215	66.0731
B4GALNT2	0	0	0.0832739	0	0	0.158559	0	0	0	0	0.0493329	0	0	0.720118	0	0	0.0575777	1.28825	0.333055	0	7.12785	0	0	0	0.0132679	0.0889172	0	0.0271282	0.0154887
B4GALNT3	25.8161	78.6335	53.7741	15.3473	15.5432	18.8075	25.4031	11.1467	28.3181	11.5749	52.3422	10.2839	41.3124	12.7049	2.82467	5.35472	75.8299	12.2936	15.9589	5.8671	48.5231	6.33635	18.553	19.6102	45.3762	35.5965	53.8326	9.06081	27.477
B4GALNT4	26.4889	35.5128	5.84999	28.3031	23.3328	20.9298	23.7747	8.52395	8.82939	15.1713	22.9891	22.0529	6.70998	9.90162	20.3719	25.6206	11.314	27.6422	18.1238	5.78781	4.35425	0.736784	11.8042	68.1722	48.7198	39.5089	16.1833	8.30122	38.8457
B4GALT1	42.4663	11.7706	118.957	45.949	57.6858	69.3512	32.8937	111.405	48.0355	90.2421	39.0223	22.7583	56.0481	56.3235	46.9638	50.9089	70.8782	50.1314	78.1015	59.8999	163.076	120.341	43.6307	44.1408	54.7169	57.7369	113.367	66.1927	56.6578
B4GALT2	6.9796	6.4882	13.3238	4.80619	5.31269	6.69606	10.1504	4.58982	6.81647	8.31097	12.2592	7.79649	2.63137	9.02719	5.62081	10.1622	8.17604	7.17741	9.57535	8.48351	8.8278	0.294714	5.82738	21.4643	14.5018	11.826	5.53419	7.5145	10.0677
B4GALT3	14.8842	21.7966	14.7058	9.15637	10.3982	10.8308	12.023	10.2038	9.60711	19.3117	16.9032	10.6923	19.0774	12.8726	19.0095	25.3157	13.1274	14.9916	19.4138	36.6581	20.9064	19.8333	9.94291	19.7425	12.548	14.8892	9.9867	10.959	29.2821
B4GALT4	5.12959	11.4261	14.677	10.1928	12.492	9.97701	9.36332	14.5188	10.6593	10.0638	13.4432	13.1798	4.86803	6.71253	6.7621	9.4587	11.6019	8.50247	13.7385	10.9612	23.6203	5.05925	7.4461	19.4676	10.1765	9.92909	18.3215	8.73527	11.632
B4GALT5	29.0116	64.8246	28.896	38.4959	34.0299	29.6505	29.7726	48.7395	36.5528	61.4105	44.3749	39.2052	27.3662	60.0012	20.486	27.8289	61.7521	33.4578	45.5453	39.1074	23.5607	19.0582	55.1111	60.7916	48.0696	47.7782	38.1524	48.3967	45.6453
B4GALT6	8.66143	20.6704	6.22472	12.2825	12.3843	10.6478	14.2757	6.05732	3.38536	12.4211	11.8646	9.35579	9.20978	12.3706	6.27705	9.00921	14.9414	11.6679	16.8193	7.65101	4.17531	1.42445	13.0245	18.4692	10.203	10.4329	13.4581	10.6614	19.6242
B4GALT7	2.0182	4.70825	9.22258	2.87907	2.94352	4.57381	2.76828	5.15184	3.24812	6.22567	4.68662	1.81918	5.92057	4.01208	6.53384	8.44247	4.03044	3.82795	4.71829	7.35369	3.66831	6.43458	5.15499	5.49086	2.13613	1.95618	4.86338	4.06923	4.64662
B4GAT1	0.588641	0.74643	0.666191	0.510802	0.466655	0.622038	0.407101	0.281009	0.960711	0.725321	0.542661	0.185631	0.263137	0.308622	0.485045	1.56342	1.23792	0.331265	0.749375	0.713566	0.65612	0.442071	0.59768	0.606133	0.676663	0.800255	0.586959	0.244154	0.666015
B9D1	6.64324	2.72131	3.10195	3.66849	3.48197	5.08608	4.88521	1.90462	1.09796	4.04971	7.89326	2.82159	4.60489	6.19816	3.85183	3.75221	8.92455	4.67452	3.58035	4.18229	4.17531	0.884141	4.4577	16.4726	3.90077	3.2603	3.43791	4.99158	5.65339
B9D2	1.59774	0.602886	1.56139	0.719767	0.502552	0.585448	1.11274	0.686912	0.457481	0.271995	0.517995	0.594019	0.263137	0.951584	0.913026	0.683997	0.604566	1.39867	0.888148	0.753209	1.28242	0.540309	0.921424	0.285239	0.862414	0.681698	1.67703	0.406923	1.42496
BAALC	0.840916	0.48805	1.6863	1.06804	1.18459	1.1465	6.32363	6.96279	5.71852	1.8133	1.45532	2.52458	5.26273	35.8773	0.313853	0.273599	0.143944	5.44747	5.21787	1.80374	2.83325	0.392952	3.66079	0.106965	3.05162	2.25257	1.38355	5.42563	8.28647
BAAT	0.252275	0.172253	0.54128	0.116091	0.143586	0.109771	0.21712	0.18734	0.914963	0.211552	0.221998	0.0371262	0	0.0257185	0	0.0586283	0	0.588915	0.0555092	0.277498	0.0894709	0.0982379	0.124517	0.641788	0.25209	0.118556	0.209628	0.108513	0
BABAM1	22.6206	32.0391	26.835	20.2231	17.6252	20.4541	19.188	17.9534	18.9855	19.3721	16.7238	18.3775	19.7352	26.1814	22.5689	22.6891	16.9566	12.4408	13.5165	24.8559	18.9082	28.6855	17.3825	14.0124	22.7279	20.362	19.747	24.334	28.6232
BACE1	8.48064	7.95953	19.8977	11.7129	11.1724	15.529	8.57571	7.51419	4.97145	8.55668	8.90409	9.88484	10.4399	7.1482	4.78226	14.3184	13.2109	4.01199	9.14265	13.819	15.0946	2.08952	6.48932	8.47731	13.5785	13.9161	14.5293	10.9687	13.0928
BACE1-AS	0.34898	1.57267	4.14767	1.4595	1.71442	1.25713	1.58335	0.456796	1.75353	0.601412	1.5308	1.88415	1.53277	1.13316	0.924153	1.0045	2.5078	1.43548	1.13045	1.32882	1.66625	2.01388	2.12724	1.22082	1.42816	1.4369	1.63301	1.2441	2.68203
BACE2	10.6796	7.37817	45.6757	11.168	18.3072	21.0639	4.61381	9.36698	11.437	5.65146	7.49859	4.45514	2.4998	39.5808	8.93053	16.3377	17.5036	25.5074	25.1179	42.7149	21.473	6.43458	13.6968	15.2603	2.4811	1.98582	22.8495	4.232	4.50722
BACH1	49.53	42.8623	79.131	91.5962	82.0595	78.45	66.1674	148.654	77.7261	51.3165	60.0134	55.4665	43.4175	58.4324	41.6283	41.2352	64.5159	98.6065	57.3688	71.198	46.7336	72.8434	81.4589	77.0859	74.4993	63.6647	55.3419	40.638	37.0336
BACH1-IT1	0.336366	0.861265	0.499643	1.36988	1.22048	0.414692	1.24844	2.74765	1.00646	0.483548	0.616661	0.853902	2.10509	1.87745	0.285321	0.195428	1.2955	1.21464	1.33222	0.515353	1.22277	0.589427	0.846714	0.463514	1.36659	0.800255	0.922365	0.325538	0.325263
BACH2	10.2592	7.75139	6.62028	4.98659	4.55886	4.03715	1.7641	8.11805	5.58127	3.62661	2.68864	3.19285	33.1078	5.34945	25.365	1.09439	6.85175	4.12241	3.58035	2.77498	2.74378	23.975	2.29111	10.4112	8.17303	5.45359	1.04814	5.45086	3.71729
BAD	1.85002	1.49142	2.05624	0.81264	0.502552	0.756204	1.24844	1.15526	1.3267	0.423104	1.08532	1.21774	0.526273	0.257185	0.998622	1.32774	0.918365	0.552108	1.91507	1.2862	1.55083	0.638546	0.473164	1.52924	1.24718	2.34149	1.67703	1.00374	1.5179
BAG1	24.2184	16.8521	23.6498	33.1325	23.5481	35.9319	76.6164	53.6416	21.4101	48.7779	20.6211	38.537	29.3397	51.4627	67.2215	19.2496	41.0241	86.7914	45.8506	30.6041	32.6271	53.8835	33.5199	34.5496	36.0224	36.6932	28.761	27.101	25.1072
BAG2	0.379253	3.47406	2.41494	1.32367	1.32817	1.19529	0.974599	0.692532	2.19591	1.26931	1.33223	0.742523	1.71039	1.54311	2.33934	2.69729	0.978822	0.809759	1.83292	1.3082	1.49625	1.17885	1.54202	1.28358	1.92026	2.03294	0.628885	0.976614	0.614438
BAG3	17.6592	21.1297	55.0024	16.1135	23.5481	27.3575	26.1901	49.926	46.6173	72.4415	38.5783	13.9594	42.365	12.4992	23.7101	36.3495	21.1022	34.2307	35.0541	23.4089	24.2466	21.7597	8.96521	15.8664	2.54744	6.07601	65.8233	63.0187	8.34842
BAG4	10.757	15.7324	18.0496	18.2719	17.9483	19.1002	8.06059	14.7683	21.2271	20.4299	19.8565	21.3475	13.42	8.53237	11.2987	13.3475	18.2809	42.1075	56.7854	19.5238	25.886	19.8441	23.131	9.73379	25.2748	24.5103	10.8168	17.986	18.0134
BAG5	30.5253	115.352	27.5637	44.9971	36.8299	41.2985	49.1778	37.4992	33.7621	71.8672	51.0842	49.6006	52.101	15.071	28.8459	30.4085	35.7558	24.6608	25.8118	26.1641	30.5692	26.819	63.7775	43.9625	22.0247	24.0966	53.9164	62.0693	43.6782
BAG6	90.3144	147.908	87.6874	91.9212	89.5978	90.3419	95.9129	63.2584	67.57	69.6308	83.4465	78.4476	76.3096	83.5594	94.6979	99.199	105.108	97.8704	112.434	88.4822	93.6761	82.569	78.4456	104.041	142.922	165.06	70.9802	85.6708	57.3857
BAGE2	0	4.21934	0.0210267	0.0246114	0	0.0365905	0	0.095231	0	0.0305239	0	0.03824	0	3.70603	46.0573	101.983	0.0290768	3.83458	0.475437	0.13974	0.0301219	0	0	0.0360115	0.0806689	0	0.0436027	0.0547989	0.433839
BAHCC1	94.1826	75.6478	45.9464	42.8378	32.2351	34.3585	42.827	10.6159	18.8482	8.85496	47.7046	46.9275	54.2061	4.42358	24.6232	48.1338	21.5341	17.7411	24.1465	10.7431	22.4572	2.11212	44.3529	74.1265	57.1449	45.3181	67.9196	16.4939	78.0942
BAHD1	4.87731	3.21539	5.47526	3.20412	3.84093	3.96397	1.6284	4.93328	5.85576	3.02217	5.13062	1.89343	10.1308	1.59455	4.05155	5.02249	3.31072	4.12241	3.58035	4.34086	4.35425	8.79229	3.23744	3.67246	8.31898	6.93554	7.5047	3.30964	4.9409
BAIAP2	14.3797	1.66511	10.0137	5.47952	5.34859	14.5264	8.41341	7.39992	14.9596	15.1411	21.6325	4.97491	13.1568	3.36912	3.36678	7.91482	8.57908	10.3428	7.16069	8.70154	14.0768	5.10837	8.56675	3.10198	5.67867	6.01673	16.1833	12.1805	5.91669
BAIAP2L1	17.5936	104.335	18.7522	24.0275	20.7518	19.5587	29.5884	12.7194	26.0687	22.3363	23.2264	44.5187	18.7445	41.2031	12.2688	13.9008	27.2357	39.9645	23.8129	20.5122	41.7409	2.34985	72.7499	60.6287	47.7182	58.3759	15.3188	29.0874	29.623
BAIAP2L2	0.252275	0.516759	0.249822	0.905513	0.502552	0.670826	0.434241	0.686912	0.228741	0.0604434	0.591994	0.111378	1.18411	0.102874	0.342385	0.56674	0.950033	0.441687	0.582847	0.356783	0.238589	0.196476	0.348647	1.17661	0.278626	0.266752	0.335405	0.217025	0.154887
BAIAP3	6.64324	1.11964	2.37331	15.5883	18.1615	9.44096	21.3741	3.6219	0.457481	1.05776	2.61464	7.83399	1.71039	18.3903	22.9709	13.8787	14.2229	27.6768	21.9137	6.7987	5.96532	15.9769	47.6381	0.606133	2.41542	3.32017	2.22206	0.678476	5.14381
BAK1	3.70003	3.00811	2.61772	1.74277	1.54355	1.90271	1.9663	2.76826	3.79709	2.18594	2.04213	2.63596	3.49577	1.83424	1.62633	1.75885	1.63118	1.84036	2.30363	3.30916	2.1473	4.42071	0.996134	2.23592	1.37363	3.2603	2.50087	2.1651	1.93392
BAK1P1	0.336366	0.666619	0.109505	1.43814	1.11279	0.780597	0.720568	0.447742	0.365985	0.141135	0.301177	0.705397	4.00362	0.274673	0.827429	1.01622	0.98861	0.552108	0.666111	0.575808	0.208765	0.49119	0.398454	1.32957	0.523684	0.681698	1.02089	0.819	0.761116
BAMBI	6.9796	5.22501	36.5781	13.2112	13.1022	13.5751	15.5784	8.80496	2.01292	20.1579	11.8152	8.01925	20.5247	50.4597	16.9195	54.8565	15.8627	9.38584	32.5007	6.91763	27.9448	0.147357	18.0051	4.31424	43.3861	32.4548	8.0078	51.435	3.96511
BANF1	29.7239	56.7594	29.7821	23.1742	18.9283	24.913	47.1368	30.3013	18.7874	32.6573	23.5434	36.2652	17.4328	22.1693	28.5363	31.0831	35.9573	27.2775	36.6186	27.353	37.4266	28.3161	18.885	24.7955	37.8311	40.1372	21.2261	26.1101	47.7466
BANF1P3	0.296843	0.629585	0.612896	0.369171	0.455886	0.407618	0.683929	2.20218	1.52479	0.34483	0.6544	0.563946	0.197352	0	0.851682	0.400236	0.489411	0.769639	0.655842	0.456286	1.10556	1.59735	0.365332	0.483837	0.34072	0.409019	0.994477	0.665454	0.376841
BANK1	1.17728	1.34932	1.99857	1.0216	1.47176	2.25641	1.68268	9.24209	3.20237	1.8133	3.65063	18.0804	11.578	5.19513	83.2565	1.75885	2.591	4.96897	1.30447	18.7113	1.84907	279.438	1.41949	0.0713098	0.862414	1.24484	2.18014	4.17774	0.232331
BANP	17.6895	29.4771	18.0988	13.9572	10.5705	10.6127	12.0035	20.7916	17.5892	13.9383	20.1954	11.1724	13.291	11.0785	17.5977	10.3598	14.4658	16.9173	10.5209	14.0426	15.8551	34.567	12.1247	15.123	14.3056	12.8429	10.4097	10.2496	12.1737
BAP1	21.2752	31.3213	34.4338	22.5217	20.3175	27.7844	21.4678	23.6672	20.4037	28.7409	21.6325	16.484	36.9707	33.4598	17.1763	22.0051	19.6916	30.8444	40.9103	31.2582	24.9922	28.3416	15.465	27.6326	21.0429	25.3118	25.7843	25.2835	25.0453
BARD1	27.3298	48.116	19.3612	62.759	56.0345	49.5069	52.5431	22.1061	31.2917	34.1505	56.1901	60.3671	29.7344	18.7488	13.3245	11.3739	32.4451	26.7957	40.1054	30.2076	52.1317	18.6161	104.121	48.2054	31.7899	30.9135	30.0607	55.9383	29.8313
BARHL1	0.336366	0	0.0624554	0.208965	0	0.134165	0.352821	0.124893	0.548978	2.65951	6.8326	0.0742523	1.05255	0	0	0.136799	0.143944	0.110422	0.138773	0.0594638	0.0596473	0	0	0.320894	0.119411	0.385308	0	2.06174	0.154887
BARHL2	0	0.200962	0	0.116091	0.179483	0.134165	0.515661	0.0936698	0	0.271995	1.23332	0.408388	0	0.771555	0.0285321	0	0	0	0	0	0	0	0.22413	0.0713098	0	0.0296391	0.0419257	0	1.03774
BARX1	5.71823	3.15797	3.10195	22.127	14.1791	15.7217	43.7498	17.0479	2.19591	2.62929	2.34331	7.0911	3.42078	2.80332	14.4658	11.9602	3.39709	2.13482	2.47016	2.53712	15.7469	0	16.9094	9.94772	12.3657	11.3518	3.85716	0.189897	4.2594
BARX2	0.420458	0	1.51975	1.16091	0.897414	0.926959	0.597081	0.124893	0	1.02754	0.0246664	0.111378	0	3.65203	0.542109	0	0.431833	1.76675	0.777129	0.475711	0.178942	0.196476	0.0996134	0	0.0530716	0	0.125777	0.434051	1.7812
BASP1	17.2388	0.172253	10.2843	17.5995	11.7023	11.5382	75.6665	33.2528	13.4957	9.51984	12.1605	19.6026	30.3923	1.82601	10.1003	7.66076	49.4305	35.1509	40.9658	4.61836	19.5941	16.3075	25.1524	5.95437	33.5147	17.576	13.8774	18.9355	11.2913
BATF	0.840916	0.0861265	1.22829	0.208965	0.538448	0.744007	0.1357	4.1527	3.01938	1.42042	0.0493329	0.222757	3.94705	0.437214	2.2255	0.254056	0.575777	1.17783	0.111018	3.13176	0.626296	5.79604	0.0747101	0	0.0398037	0	0.670811	0.868102	0.263308
BATF2	1.34547	0.0574177	1.1242	0.557239	0.789724	0.378102	0.0542801	2.12318	2.24166	0.332439	0.0246664	0.148505	0.131568	0.205748	0.684769	0.254056	0.748511	1.14102	1.08243	1.24874	0.685944	0.638546	0.0498067	0.427859	0.0132679	0	2.47361	0.108513	0.108421
BATF3	0.252275	0.401924	0.811921	0.325056	0.0717931	0.207346	0.24426	0.468349	0.548978	0.211552	0.147999	0.222757	0.394705	0.128592	0	0.449483	0.0287889	0	0.111018	0.515353	0.268413	0.49119	0.647487	0.0713098	0.0796075	0.0889172	0.670811	0.0542563	0.108421
BAX	4.20458	1.6077	4.33024	2.53079	2.58455	3.42731	2.46974	5.40163	4.25458	3.77771	3.47797	2.56171	2.8945	1.64598	3.08146	4.10398	2.591	1.95078	3.3028	2.81462	3.54901	5.79604	2.09188	2.81674	2.66685	3.40849	4.4022	3.98784	5.28166
BAZ1A	194.713	295.811	139.83	194.245	164.786	190.443	78.3772	277.219	316.392	530.297	240.844	133.5	433.129	97.3905	176.61	70.0696	154.525	164.377	123.546	150.678	142.723	246.52	159.967	114.01	193.531	144.886	217.564	368.656	163.869
BAZ1B	305.589	501.113	219.343	163.317	144.771	163.377	303.046	202.514	306.878	257.187	257.098	336.771	251.295	187.102	207.542	191.421	216.78	130.96	189.065	178.273	227.644	175.551	297.595	239.244	479.94	376.001	233.82	349.465	280.423
BAZ2A	305.337	529.793	280.633	260.045	250.666	262.476	243.88	334.151	290.501	231.861	251.45	312.862	358.392	281.077	368.805	343.953	227.173	359.864	339.134	386.079	337.276	516.437	319.062	316.544	319.186	315.715	332.345	182.98	246.689
BAZ2B	322.637	408.944	387.061	603.636	521.168	467.288	313.44	385	274.186	247.613	268.357	456.39	310.587	223.304	422.896	453.096	358.338	570.515	543.187	342.871	376.88	271.111	626.384	442.238	959.095	831.527	358.428	327.259	273.411
BBC3	0.168183	0.0574177	0.68701	0.510802	0.10769	0.23174	0.488521	0.499572	0	0.18133	0.0246664	0.334135	0	0.591525	0.342385	0.371312	0.345466	0.588915	0.0832639	0.237855	0.208765	0.785903	0.0996134	0	0.238822	0.207473	0.251554	0.135641	0.170376
BBIP1	8.79094	7.87225	10.643	9.91955	12.6639	7.15564	15.2516	14.3905	12.5881	7.93925	7.61921	9.77606	14.216	10.436	14.9206	9.21715	8.63465	7.89368	8.51623	9.1168	7.74281	15.3133	9.21474	4.69682	4.90077	4.95298	6.60916	15.975	6.15739
BBOF1	7.60356	8.29025	14.1539	14.4079	12.5225	15.6004	8.81183	7.98972	7.12024	10.7175	25.474	12.1729	7.71122	9.35278	10.7563	7.72975	20.1847	18.2534	9.0394	6.22368	13.6562	18.7438	14.6509	14.4463	3.29084	1.7081	16.8101	14.4474	9.08693
BBOX1	0.756824	3.67473	1.26993	0.0696549	0.287172	0.146362	0.2714	0.0936698	2.83638	0	0.34533	3.52699	0	0.540088	1.88312	1.91519	0.230311	5.92596	4.99583	1.56588	0.566649	0.0982379	0.0747101	0.392204	3.58234	4.00127	0.167703	0.135641	0.278797
BBS1	33.6106	25.9628	33.7921	41.0836	37.0837	37.0376	27.1248	16.0032	19.1438	10.9536	28.5109	30.9536	15.1304	20.1067	35.5692	39.5336	49.9795	49.1586	39.0113	46.8434	27.3355	15.6984	37.887	36.4614	38.2069	36.1164	30.0196	26.0764	58.9097
BBS10	16.6501	34.4506	9.5765	13.4202	16.0458	10.099	18.5638	6.74423	15.0969	8.22031	16.0332	15.296	4.34175	10.0816	11.2702	13.934	12.7247	10.0116	19.789	11.7937	14.5241	10.4623	18.3289	21.1077	26.1776	21.0734	9.97831	8.21984	17.3629
BBS12	3.36366	0.516759	5.05889	1.81103	2.62045	1.82952	2.06264	2.87254	4.02584	0.423104	1.35665	2.33895	1.18411	0.360059	3.42385	4.59255	2.53342	2.13482	4.27421	3.32997	2.47536	3.34009	1.04594	2.99501	1.59215	0.800255	2.47361	2.14313	1.90511
BBS2	70.1408	55.5229	71.7896	73.4627	74.8084	75.6448	51.2133	76.3409	57.3682	97.4617	109.223	81.6404	144.857	32.4567	84.569	71.0379	105.079	62.1674	53.9827	62.1595	56.3965	111.647	71.5722	66.9956	31.9359	33.4625	87.2473	92.2629	73.3082
BBS4	62.7323	67.6954	63.4339	46.1115	38.1939	39.4568	52.6246	54.9842	50.7804	42.0082	53.4768	47.8185	23.4192	45.2903	82.5147	94.2938	67.3372	48.3279	53.4554	41.1292	55.3229	53.5888	52.6955	52.5553	63.4869	56.8181	70.4771	42.3471	78.4039
BBS5	2.94741	4.35427	5.3008	8.82527	6.84727	8.09992	7.2662	4.43901	1.63001	12.0902	7.86464	11.2622	3.28921	1.63852	5.25931	12.8466	6.31945	2.08955	5.87066	5.65858	7.87344	3.86468	9.65528	7.7143	9.52477	9.46909	8.29122	8.60777	8.51834
BBS7	23.7138	36.6325	25.6275	33.4111	30.4762	33.3705	36.2048	18.734	19.0312	27.1995	36.2103	28.3644	19.209	13.3222	20.058	35.5678	29.1055	27.2741	34.4157	24.5784	28.1237	15.5707	30.8553	31.5189	32.5329	29.7576	29.348	47.42	38.6599
BBS9	119.494	63.9059	236.435	128.119	143.981	112.406	69.967	74.6548	94.7444	62.9821	120.471	93.7064	81.4408	76.4611	133.587	148.662	107.498	56.4623	64.3907	89.5129	84.4904	109.928	64.923	90.5278	120.698	108.123	74.5858	113.559	138.887
BBX	61.471	161.2	114.793	65.8006	78.0032	71.0831	88.0423	86.5821	98.5415	90.786	136.874	53.3503	92.2294	71.4202	77.9496	75.1615	73.1813	73.4672	98.6122	78.2544	83.5062	120.685	39.8454	113.169	93.6449	60.9675	68.9258	81.5744	100.305
BCAM	8.82962	2.72734	13.1365	25.8884	28.107	28.8455	10.2861	3.96536	3.06512	0.120887	5.45128	6.97972	1.57882	77.5927	57.9486	120.11	27.3782	29.9611	87.6769	33.2006	54.965	1.62093	9.96134	8.48587	14.0109	13.5451	12.3681	1.19364	10.4084
BCAN	0.50455	0	0.104092	0.348274	0.323069	0.219543	0.1357	0.124893	0.686222	0.0302217	0.0246664	1.22516	0	0.128592	0.0285321	0.175885	0.201522	2.09801	1.35998	0.980162	1.67012	0.0982379	2.01717	0.14262	0.0796075	0.296391	0.0419257	0.0542563	0.0309775
BCAP29	9.16598	8.18202	20.0382	9.91421	13.0305	12.1358	8.68482	11.0218	18.2993	15.1109	20.3498	8.16776	6.05214	14.5567	7.67512	21.8097	10.4216	4.52729	10.408	10.4966	16.7907	7.46608	16.8596	5.99002	20.2451	15.2048	13.1647	15.0743	7.62045
BCAP31	17.9115	24.9193	17.4459	17.5298	16.656	20.942	17.9124	21.4797	27.7234	33.7577	22.3725	20.5308	17.1039	26.5672	19.6586	27.4967	31.4374	23.2622	31.3072	19.4843	32.6271	28.7346	14.0953	14.6898	16.7176	17.7242	26.4551	32.2011	28.3908
BCAP31P1	0.0840916	0	0	0	0	0	1.56707	0.188589	0	0	0.123332	0	0	0	0	0	0.604566	0.66253	0.138773	0	0	0	0.22413	0	0	0	0	0	0
BCAR1	8.07279	3.12926	9.95123	4.62044	4.23579	5.02509	3.36537	2.93499	3.93434	4.8657	8.63325	2.37607	3.15764	2.59757	1.85458	7.97345	4.23196	2.42928	3.27505	4.87782	2.95254	0.0982379	1.91756	2.10364	1.37986	1.68943	9.81061	4.17774	3.2991
BCAR3	7.06369	9.30166	13.1365	6.50112	6.49728	7.56204	8.90194	13.7695	16.3778	9.42918	32.461	6.2372	18.4196	6.32675	3.88036	10.0254	4.4047	3.09181	3.27505	11.2981	10.826	11.6378	4.55731	9.55551	6.01036	6.84662	11.4457	21.5669	10.966
BCAS1	0.756824	0.0861265	0.229003	1.67172	1.72303	5.64713	1.19416	2.46664	23.3315	0.120887	0.0246664	0.334135	1.57882	0.205748	1.28394	0.0390855	3.13799	2.94458	3.13627	1.38749	5.69632	1.42445	0.971231	0.356549	0.0265358	0.177834	6.58233	0.813845	0.108421
BCAS2	14.716	48.7189	18.0704	18.4818	25.4866	21.7957	57.8626	26.4149	31.246	67.062	47.38	46.1831	30.0949	34.9771	33.8641	23.6858	31.1208	12.5145	19.2595	21.2088	32.8036	22.2018	36.8819	30.378	46.7292	37.197	31.3185	47.2302	33.1769
BCAS2P2	2.85911	1.69382	1.56139	1.1377	1.65124	1.18309	1.51984	7.55603	3.43111	2.38752	3.82749	3.26896	9.24399	1.92889	5.6813	2.1497	2.3319	1.36187	2.00055	2.81462	2.20934	6.13987	1.4693	0.998337	1.06183	0.94845	2.30591	4.96446	0.820903
BCAS3	60.0414	48.5179	115.896	114.675	116.484	94.745	44.3468	47.0223	80.8369	24.3889	44.6709	43.3262	54.864	58.5353	53.0696	54.6025	63.1916	79.614	69.9694	63.4083	68.5944	77.9027	46.893	79.9383	82.1151	76.4984	45.699	51.8962	75.1358
BCAS4	0.0849325	0.230819	1.04654	0.819606	1.12105	0.917324	3.58791	3.97004	3.42836	1.46303	1.39193	2.44587	4.37465	0.510769	2.52708	1.27087	0.290768	2.07445	0.78046	0.596819	0.869359	7.82907	0.853189	1.10887	0.936184	0.713412	1.61162	1.71993	0.48108
BCAT1	5.21368	0.717721	36.6822	4.43469	11.4869	11.0137	2.52402	25.3533	44.7874	71.3233	7.15326	1.29942	5.52587	2.88047	3.28119	21.9661	6.04566	5.30024	1.85956	21.2881	1.84907	13.8515	0.697294	4.92038	0.225554	0.414947	8.13358	9.98317	3.23714
BCAT2	8.40916	3.01443	3.91387	12.2825	12.1689	12.2822	9.63472	5.3704	4.9408	5.22836	5.54995	9.02166	4.34175	16.1769	20.7428	14.0122	10.3064	14.6493	14.4602	4.87603	12.6154	3.53656	7.89436	11.3739	6.0369	6.34276	7.5047	12.1805	13.5681
BCCIP	19.4723	30.8218	24.9649	22.8851	20.7234	22.126	37.8525	29.4192	29.6709	32.5279	25.6134	21.6557	16.1829	31.7225	18.4354	16.1691	29.4133	21.4465	25.2834	23.7475	27.2681	26.6529	15.9787	20.1646	24.5393	20.0923	23.732	28.0687	21.8266
BCDIN3D	1.75163	2.04751	0.948906	1.66754	0.724393	0.955988	1.8998	0.949812	1.00646	0.967095	0.609014	0.571372	0.263137	1.20337	0.280755	1.49756	0.753405	1.63976	1.46822	1.34626	1.12495	2.30466	1.49171	1.37521	1.58724	2.16839	0.922365	0.506754	1.97233
BCDIN3D-AS1	1.19158	0.249193	0.0920177	0.0738342	0.244815	0.300286	0	0.236672	0	0	0.402309	0.431035	0	0.133993	0.660802	0.183116	0.455728	0.863129	0.169303	0.279084	0.425882	0.102167	0.475654	0.5145	0.389678	0.439844	0	0.334219	0.227065
BCHE	0.168183	0.0287088	0.458006	0.766204	1.86662	0.304921	0.407101	7.86827	0.320237	0.755543	0.937324	1.7078	1.84196	0.231466	0.199724	0.859881	0.143944	0	0.582847	0.812672	95.7041	0	0	3.03067	0.159215	0.32603	0	2.55005	0.12391
BCKDHA	10.8049	7.44506	18.8824	8.38482	5.57043	4.9585	13.5095	5.69731	15.6001	7.81534	6.64662	10.0686	19.209	23.1104	16.851	15.1828	11.2864	13.9871	9.50429	10.3634	11.9918	15.9961	12.9047	10.2754	5.9082	8.606	1.31856	5.83853	9.43852
BCKDHB	33.048	59.0828	58.0003	43.5575	51.1885	42.5547	29.5284	24.7288	36.3698	21.1552	33.0777	54.4641	26.8399	44.9559	36.464	44.9093	62.587	58.7443	45.1845	37.6208	43.4232	30.8467	53.5422	51.3787	18.0178	22.17	24.6523	24.9308	31.1323
BCKDK	11.6887	8.06718	21.2348	12.0039	13.892	16.3681	13.4886	14.6749	17.0183	21.2459	17.9818	5.49467	10.2623	11.0589	12.7538	14.403	16.5248	20.0967	13.9328	20.5547	10.9453	12.6727	15.7887	10.7678	6.60742	8.83244	11.7811	12.2077	18.1373
BCL10	10.6796	14.2396	13.0532	9.33375	11.6305	12.3066	17.9939	29.3811	12.9467	21.9712	17.4145	21.5703	12.3674	27.7502	20.486	13.1914	14.1641	9.86433	9.18678	15.8768	18.8187	22.4474	13.8712	15.6882	13.0822	14.2267	19.2858	22.5435	9.2003
BCL11A	8.32507	10.6797	2.56067	4.03998	3.94862	2.80527	13.4615	3.84015	15.0054	3.65683	5.79661	10.5438	1.68407	6.24959	13.2959	6.05826	1.92885	1.5091	0.36081	6.54102	5.5472	35.513	5.13009	27.1334	25.3019	22.7924	0.461182	0.651076	0.185865
BCL11B	3.86821	22.2781	0.645373	7.29054	4.59476	5.97645	3.55535	9.5231	9.46986	7.13233	11.2972	4.41801	35.655	1.31164	10.243	0.332227	3.16678	2.35566	3.02525	3.03266	0.65612	13.7042	9.53798	7.80842	0.185751	0.266752	8.13358	6.75492	4.84797
BCL2	9.25008	17.1679	4.80907	14.8597	9.69207	10.1478	8.49483	7.55603	2.33315	1.20887	1.67732	8.05638	2.36823	9.49012	5.82054	1.93473	24.0387	9.6803	12.4063	7.13566	6.5612	14.6866	7.02275	24.8158	4.09978	3.76416	11.9907	4.63892	6.14903
BCL2A1	6.39096	0.459341	1.79039	0.208965	1.61535	2.19543	5.37373	75.4354	13.5414	23.3312	1.13466	4.75215	8.68351	10.8275	14.4943	0.78171	1.0364	11.5943	0.527338	11.2783	1.40171	27.6049	3.7106	1.96102	0.172483	1.3634	2.55747	11.8008	0.464662
BCL2L1	9.58644	15.8522	10.1411	14.8031	13.3582	14.5357	19.8652	16.8153	15.5713	9.37296	16.6974	13.1055	8.81508	19.9452	24.7658	16.9569	12.1777	49.459	8.15986	14.8993	7.80276	28.3416	17.0533	20.8581	10.7999	13.1974	11.3199	12.1491	15.2064
BCL2L11	5.63414	9.04329	7.74447	7.77813	7.35879	7.41567	8.27771	7.71215	7.59419	8.55275	6.9806	10.2476	8.68351	11.1875	5.8776	4.94432	7.22601	8.61289	8.68748	10.9612	6.44191	6.82754	17.532	10.3399	12.7903	11.7074	5.74382	6.99907	4.52271
BCL2L12	1.76592	3.93311	4.22615	2.78991	3.01962	3.91518	3.54232	2.93624	3.47686	1.84352	4.11929	2.77889	1.18411	3.08622	1.94018	1.62205	1.81744	7.1406	5.53039	3.56783	3.20515	3.58568	2.15713	4.3499	0.42245	0.533503	3.18635	4.13298	4.7253
BCL2L13	16.3979	10.1055	20.5062	15.2776	16.2611	15.99	18.8081	19.3584	10.5678	18.0121	12.6045	8.46477	11.3149	14.2223	21.7985	23.3536	15.9778	11.079	11.7125	16.3526	18.7591	19.9423	16.3864	10.8034	19.1456	13.9007	11.1942	10.7156	16.0773
BCL2L14	0.925008	1.03352	0.249822	0.464366	0.466655	0.487873	0.678501	0.312233	0.823466	0.211552	0.295997	0.48264	0.263137	0.797273	0.97009	1.30936	1.43944	0.552108	0.444074	0.455889	0.685944	0.540309	0.622584	1.74709	1.67176	1.68943	0.880439	0.732461	0.418196
BCL2L2	7.27729	5.84713	8.20227	6.62789	5.60022	5.934	3.98009	4.54892	10.0344	6.01382	8.07678	6.41095	0.439438	5.91911	5.7786	8.40397	5.97571	5.82732	8.01998	6.22487	7.47261	1.78744	4.36929	3.1059	5.03265	6.88782	4.81097	5.39172	6.70073
BCL2L2-PABPN1	5.09259	3.18065	3.49584	5.62719	5.0388	5.84789	3.69485	3.43456	0.304683	3.41959	5.45375	4.78705	2.38796	0.966244	0.358648	6.16848	5.14025	0.908402	6.46877	6.75985	4.37036	1.80119	1.51637	3.76088	2.60064	0.106997	5.40212	3.19244	5.00394
BCL3	4.0364	0.229671	4.80907	0.650112	1.61535	2.80527	0.461381	11.7087	6.72498	2.23641	0.986657	1.00241	4.86803	2.95763	1.62633	1.97382	3.1092	5.30024	2.58118	7.59155	4.35425	5.6978	0.572777	0.499169	0.424573	0.237112	3.68946	1.79046	1.0997
BCL6	69.2435	24.5383	53.36	19.9821	30.0354	38.7937	24.499	89.1865	24.0635	47.7851	24.0187	10.3459	26.9715	49.5698	33.3254	37.4957	41.2973	91.8134	12.3106	28.6762	32.9551	87.9671	29.1949	23.4474	9.02603	13.9212	23.5622	32.0256	21.4852
BCL6B	3.95231	0.0287088	14.6562	3.97033	6.246	8.75733	0.732781	0	8.09742	0.241774	6.4626	0.185631	0.394705	0.33434	0.998622	3.77175	3.68498	1.87717	2.22037	6.54102	4.86125	1.96476	0.14942	0.606133	0.530716	0.266752	12.997	0.0271282	2.7415
BCL7A	18.9206	28.1634	7.45301	16.7636	11.1279	14.624	23.259	7.07145	12.9925	25.5676	30.4137	23.4266	14.7356	12.0105	13.0391	17.2367	12.6383	11.263	16.0422	5.76799	11.4821	3.73304	24.1812	22.1774	53.4166	31.7434	7.17348	15.0019	26.7181
BCL7B	8.74553	16.5076	9.40995	6.26894	5.81524	7.41567	11.3717	14.7686	11.803	15.1109	10.3352	15.7786	10.1308	9.1815	12.8965	11.6279	9.98974	5.1162	8.71495	10.9017	8.94709	13.1639	14.7926	6.95271	14.807	14.2267	13.6258	16.7652	12.2206
BCL7C	4.54095	2.23929	5.47526	3.20412	2.54866	3.62246	5.67227	4.12147	2.4704	4.65414	4.63729	1.81918	2.76293	2.49469	4.10862	4.41666	2.3319	4.56409	4.57951	3.09212	2.38589	3.38921	3.23744	5.63347	2.04326	3.02318	3.1025	3.28251	4.92542
BCL9	41.289	51.3027	44.7181	36.8242	39.917	30.5775	43.1527	27.8512	41.6308	27.5622	54.6855	31.5944	24.7348	105.214	54.6959	59.3709	50.9563	66.437	67.8323	52.4471	52.9668	11.4938	47.8891	70.4541	92.4375	68.1402	38.5716	44.029	89.8191
BCL9L	35.5707	21.9353	47.7328	22.3694	26.2497	35.6583	16.6368	98.8754	45.9467	20.5508	45.2715	26.5118	142.191	26.2861	65.4745	58.6625	39.1526	32.0631	24.0189	38.8979	31.3148	93.241	15.4919	23.9244	33.9726	28.145	67.2907	24.3332	31.8044
BCLAF1	123.473	362.782	121.776	205.526	188.075	157.064	267.489	196.952	102.162	286.784	166.919	223.373	228.714	226.832	175.666	117.608	209.961	113.971	153.613	101.985	151.582	154.625	208.75	192.683	208.674	159.357	153.22	275.114	114.94
BCLAF1P2	0.226206	1.27352	0.699084	0.49037	0.453374	0.482873	1.06118	0.472096	0.266712	1.32008	0.935598	1.4999	0.344709	0.699028	0.404014	0.449483	1.09023	0.573088	0.702747	0.371649	0.42946	0.24756	1.08554	0.63751	0.627705	0.278607	1.14876	0.83392	0.203677
BCO1	0.840916	10.7064	0.895194	4.64366	4.52297	7.65937	0.16284	0	3.52261	0.725321	1.87465	0.928154	0.263137	0.257185	0	0.078171	0.690933	0.515301	0.444074	0.218034	0.626296	0	0.249034	7.95104	0.0530716	0	9.97831	1.27502	1.05308
BCO2	3.53185	2.12819	6.6234	3.45836	2.62727	4.58247	4.46942	7.05646	1.1437	2.35729	1.32903	4.03227	5.26273	11.6939	4.02302	3.30273	6.7366	6.36765	6.48653	5.745	9.63691	3.72567	4.50751	1.88971	4.01407	4.98559	2.43882	4.41294	2.72989
BCOR	184.329	291.251	94.0787	220.226	179.734	175.72	194.974	127.922	143.237	244.343	258.603	180.545	152.093	167.53	199.781	183.995	469.46	150.505	154.704	150.543	161.674	140.431	198.803	114.559	307.869	298.347	141.331	190.548	201.075
BCORL1	19.5933	25.4935	29.9994	21.8716	18.7739	19.9052	22.6619	21.8563	21.4101	8.94563	33.8423	18.6745	11.8411	6.24959	27.7046	35.2747	26.6585	21.4218	22.5368	16.0552	37.8164	22.3	14.3692	25.6359	32.1349	21.9329	13.2904	20.0206	28.3754
BCORP1	0	1.26319	0.603736	0	0	0	0.624221	3.74679	0	0.241774	0.0986657	0	0	0	0	0	0.546989	0	0	0	0.477178	2.01388	0	0	0.0663395	0.237112	0.586959	0.29841	0.12391
BCR	119.136	101.396	96.1179	130.783	95.6302	145.858	110.844	123.759	83.2465	96.5508	98.8164	60.6872	136.418	134.038	110.077	135.608	285.995	98.4449	99.3371	94.5255	186.025	87.3826	169.991	56.1558	127.755	107.757	163.487	47.1848	75.6435
BCRP3	2.04006	0.63504	1.10962	0.623876	0.752033	0.772425	2.16713	1.00945	0	0.0679989	0.589034	0.86801	1.20253	0.28959	0	0.289624	1.9801	3.73188	0.385234	0.517534	0.104085	0	1.04544	0	0.196232	1.19594	1.99357	0.560739	0.793333
BCS1L	10.3433	8.67007	16.8005	16.9958	16.5483	20.4785	9.52616	8.30539	11.1168	14.8389	13.1965	10.2839	13.8147	8.2042	10.4998	14.618	11.4004	15.5695	15.9034	16.6301	13.9276	11.8377	14.2945	16.0804	8.65068	7.4394	11.9907	8.27409	18.4781
BDH1	3.53185	18.3162	1.74875	5.94388	6.2101	5.65933	6.64931	2.62276	6.03875	6.89055	7.25193	7.49949	6.18371	13.3222	2.2255	1.28982	2.76373	8.87054	6.82764	2.69569	3.07184	1.86652	5.85229	24.1027	11.5829	14.8788	1.34162	6.02245	8.6582
BDH2	5.29777	7.32075	18.0055	6.36181	8.15713	10.0803	1.87266	11.2619	8.82939	5.68984	5.21473	1.67068	6.05214	1.9546	15.8704	23.702	4.60622	5.48428	6.70052	9.87992	7.63455	7.31774	2.9386	10.8031	1.76463	2.34149	10.3967	9.59035	5.11128
BDKRB1	0.588641	0.608053	1.3888	0.348274	0.323069	0.390299	1.43842	2.93499	0.320237	0.440028	0.295997	1.52217	1.05255	0.227609	1.36954	0.254056	1.38187	0.0736144	1.12045	0.872136	1.0984	0	0.0498067	0.0713098	0.0530716	0.259045	1.75249	0.282133	0.139399
BDKRB2	0.840916	0	0.853558	0.116091	0.0717931	0.487873	0.24426	0.0936698	1.60118	0.6951	0.246664	0	0	0.051437	0	0.117257	0.921244	0	0.305301	0.237855	1.69995	0.0982379	0.0249034	0	0.0398037	0.069059	0.586959	0.786717	0.170376
BDNF	1.11253	25.84	1.46208	6.36135	4.59225	3.45536	1.23731	0.402156	0	0.0395905	0.419329	1.49024	0	1.13058	0.570641	1.19191	0.582687	0.552108	0.794892	0.660445	3.82578	0.540309	1.3921	1.55384	2.37522	2.95383	2.34784	0.333134	0.250763
BDNF-AS	0.148842	0.227661	0.474037	0.348739	0.397375	0.215884	0.119688	0.12864	0	0.0812964	0.0739993	0.0690547	0	0.0781842	0.0855962	0.449679	0.482501	0.220843	0.315293	1.28204	1.21442	0	0.176814	0.19325	0.676398	0.988166	0	0.182301	0.244877
BDP1	281.959	320.276	367.363	424.454	300.347	350.72	338.409	356.445	350.797	401.012	452.136	338.257	429.702	463.216	421.961	281.22	517.883	369.876	427.81	234.347	275.63	410.929	411.528	226.837	415.047	244.315	325.343	370.598	361.383
BDP1P	0	0.0287088	0.0832739	0.0232183	0	0.134165	0.461381	0.0624465	0	0	0	0.519766	0	0	0.171192	0.449483	0	0.257651	0.471829	0.0594638	0.507002	0	0.0249034	0	0.0265358	0	1.38355	0	0.0154887
BEAN1	0.0840916	0.459341	4.0596	1.18413	0.861517	0.987943	0.868482	2.34175	1.18945	0.785765	0.813992	0.222757	1.44725	4.37214	0.342385	1.48525	1.2955	2.31885	1.2212	2.5173	0.715767	0.785903	0.622584	0.285239	0.610324	0.889172	1.21584	1.19364	0.588572
BECN1	20.0979	19.3403	26.3077	24.1832	23.8938	26.1925	17.5596	27.3969	20.3122	28.7711	20.149	32.0028	26.1795	25.3682	26.8487	24.3472	23.6299	21.3482	27.3616	25.6567	33.1588	32.3679	20.2781	23.4363	20.8825	19.876	29.387	27.489	26.7191
BEGAIN	1.17728	2.66992	1.74875	1.23057	1.041	1.35385	2.33404	1.37382	0.73197	2.99195	4.46462	0.928154	4.86803	0.205748	0.342385	0.21497	1.61218	0.625723	0.36081	0.753209	0.387707	0.49119	2.39072	0.320894	1.83097	1.83762	3.22828	2.33302	1.53338
BEND3	6.13869	7.8088	2.64395	2.50758	2.76404	3.4639	2.55116	1.37382	1.09796	2.81062	3.84796	2.63596	1.97352	4.75792	1.36954	1.99336	4.89411	3.5703	3.85789	1.82356	3.81743	0.687665	2.41563	5.77609	5.53272	6.96518	3.89909	2.63143	4.19745
BEND3P3	0.491936	0.146989	0.562099	0.231486	0.164406	0.204419	0.260544	0.368747	0.594726	0.0338483	0.209911	0.222757	0.131568	0.143766	0.412573	0.177448	0.68719	0.367704	0.351929	0.229134	0.227256	0.274575	0.11605	0.154386	0.0551945	0	0.0477953	0.258531	0.158914
BEND4	0	0	0.208185	2.11286	1.39997	0.96355	1.98122	0.843028	0.0457481	0.0604434	0.69066	0.408388	0	0.205748	3.10999	0.938052	0.0863666	0.257651	0.0555092	0.535175	0.477178	2.99626	0.52297	3.81507	0.0398037	0.0592781	1.09007	0.569692	0.0464662
BEND5	6.0546	14.6989	2.29003	7.89422	6.92804	5.24464	10.6932	2.31052	3.84284	3.8986	12.5799	13.254	1.57882	8.61569	5.22137	3.77175	6.04566	7.76632	4.2187	2.25963	4.23496	3.14361	9.61269	12.8714	14.5284	10.0476	6.07922	10.1459	9.01444
BEND6	0.0840916	3.18668	4.58006	0.487584	1.11279	0.841581	0.868482	0.780582	1.96717	0.846208	1.60332	0.556892	0.131568	0.771555	0.342385	0.840339	1.06519	0.404879	1.27671	0.832494	0.268413	0	2.9884	1.31923	4.19266	2.72679	0.880439	0.135641	3.1597
BEND7	11.3524	7.72268	7.03664	4.9455	5.42038	8.83051	4.12529	2.59153	1.96717	2.14574	7.22726	5.97731	3.81548	6.32675	7.36127	9.55641	14.5672	8.72331	7.63252	3.3498	1.46136	1.27709	8.56675	35.227	22.6749	21.8143	10.6491	14.6763	17.1615
BEST1	16.651	19.5108	25.6515	31.8297	33.3992	23.8093	21.9286	111.913	21.2194	21.7814	9.44453	13.603	19.9102	33.1738	66.1501	12.2639	27.6621	39.1526	18.4768	20.0005	8.98855	46.1296	16.0657	24.5997	15.5936	19.5971	25.4661	20.1497	28.4691
BEST3	4.70913	48.8337	3.99715	40.7017	32.5223	26.3817	48.5807	8.5864	1.41819	5.92346	19.3631	49.2664	2.76293	9.92734	13.0391	12.351	4.6638	8.42885	14.4047	2.47766	10.1102	0.0982379	42.9085	35.4766	32.7717	31.1803	10.1879	4.34051	36.3985
BET1	3.44776	7.29205	5.62099	1.53241	2.44097	2.35399	3.77247	4.5586	7.82293	4.23104	3.62596	3.30423	2.23666	6.42962	5.62081	3.84992	5.29715	2.20843	2.05384	6.75906	3.84725	3.97864	3.78531	2.81674	3.80789	4.03091	5.07301	3.09261	3.23714
BET1L	3.29891	1.92407	3.3474	9.96529	7.75832	5.40173	4.7145	12.9271	2.64333	4.53537	2.6509	9.26446	12.1503	7.34391	5.73694	2.27966	3.39334	7.0887	4.73799	5.94321	2.51085	7.66943	5.48023	1.73639	0.769008	2.60616	8.90543	5.50485	1.94569
BEX1	51.8812	45.9672	8.5972	51.0183	36.8288	30.1053	119.019	33.2709	11.3739	79.7687	88.2096	85.9456	20.201	65.281	76.5101	56.3054	99.9227	49.1958	80.7082	11.7838	3.13148	0.196476	59.3427	39.363	71.4308	62.5793	37.5654	85.2579	146.656
BEX2	18.5035	50.4371	7.39139	18.2651	12.852	14.096	48.8697	17.1547	17.3102	55.0806	44.4958	38.7612	6.3758	31.652	45.6356	22.4519	72.1484	28.5779	43.688	6.74915	8.55939	6.68018	24.9552	19.9667	30.5596	26.0415	25.4908	26.9985	43.1429
BEX4	8.9978	11.828	4.8507	6.77974	4.34348	5.31782	12.9458	7.15013	5.48978	8.46208	7.67126	13.4768	3.55234	11.239	9.55824	6.17551	17.3021	8.35524	15.8201	3.38944	4.50337	2.75066	7.67023	11.16	12.034	8.03219	5.70189	7.84004	14.3271
BEX5	2.69093	6.91883	0.187366	5.27055	5.92293	2.91504	6.97499	1.37382	1.64693	6.52789	6.63527	2.07907	2.63137	0.874429	9.27292	3.36135	1.61218	4.74813	6.77213	1.98213	1.40171	1.71916	10.1357	6.73878	0.0265358	0	0.167703	6.80917	5.11128
BFAR	23.0411	11.9716	33.3096	17.9942	17.9483	18.2709	18.0753	21.6377	31.246	26.8369	25.7024	17.5236	21.0509	17.8743	32.2412	25.8746	25.5933	13.6187	16.5418	22.4377	23.68	27.4084	21.0433	24.5306	24.9835	25.5489	26.3713	16.087	24.7665
BFSP1	3.44776	0.717721	2.26921	4.22573	2.94352	3.17118	4.85807	1.40505	1.00646	2.35729	2.78731	2.63596	1.44725	2.21179	1.25541	1.48525	2.93646	0.331265	2.05384	0.515353	1.25259	0.294714	2.76427	2.31757	1.59215	1.12628	3.77331	1.87184	2.01353
BGN	38.0935	0.287088	755.19	40.2141	94.6951	165.999	8.84766	4.77716	137.656	7.97853	170.766	2.19044	3.02607	4.47502	33.2398	808.23	86.7409	4.0856	46.4057	167.747	115.775	1.08062	3.28724	53.4824	11.3308	2.96391	92.2784	6.07671	70.9694
BHLHA15	1.09319	0.0861265	0.187366	0.441148	0.610242	0.451283	0.922762	0.312233	0.823466	0.241774	0.295997	0.48264	1.31568	0.308622	0	0.195428	0.806088	0.257651	0.804884	3.86515	1.31224	0.835022	0.37355	0.820063	0.490913	0.740977	0.167703	0.108513	0.418196
BHLHB9	3.44776	3.38764	3.28932	6.36181	5.70755	3.61026	5.48229	1.43627	2.05867	2.14574	5.77194	3.08147	0.526273	3.7549	3.19559	2.6969	4.20318	1.10422	3.88565	1.10999	1.34206	0.392952	4.85615	4.13597	3.70175	2.37112	3.39598	3.25538	4.90993
BHLHE22	0	0.74643	0.791102	0.67333	0.574345	0.170756	1.68268	0.718135	2.69914	0.453326	0.419329	0.705397	0.394705	0.591525	0	0.0336135	0.489411	0.220843	1.27671	0.673923	0.864886	0.884141	1.31988	0	0.504181	0.414947	0.377331	0	0.0154887
BHLHE40	18.7524	6.22982	76.9659	9.54272	20.8559	44.4818	8.92908	109.656	45.9769	49.9263	19.3631	12.2516	99.3341	105.986	37.3485	59.0387	86.7984	46.3403	22.731	104.458	34.7744	43.4212	8.54185	23.0687	7.23101	7.14301	28.761	62.7475	20.8014
BHLHE41	5.12959	0.200962	20.2147	1.71815	1.97431	6.04963	3.19655	3.90291	21.1745	4.29148	5.62395	5.71743	8.68351	4.52645	22.4262	6.97579	5.41144	1.87717	4.13544	40.8356	7.86002	29.5961	0.29884	4.31424	0.238822	0.118556	1.92439	13.8522	1.5766
BHMT	1.09319	0.143544	1.06466	0.564901	1.02915	0.545442	20.0234	3.39928	0.431405	0.18133	2.33862	0.0742523	4.07862	0.201119	0	0.167286	0.309768	0.0736144	0	0.17185	0.0313148	0.245595	3.6969	0.0356549	0	0.0296391	1.58018	1.08241	0.194074
BHMT2	0.168183	0.574177	5.70135	2.85214	2.45927	2.68879	3.07198	1.44033	1.12403	0.332439	1.26711	0.96528	0	1.67633	0	0.815324	1.90697	0.0736144	0.277546	0.660643	1.7581	0.589427	0.558084	0	0.0265358	0.0592781	4.5829	1.58863	0.270588
BICC1	7.73643	2.98572	125.91	7.70847	14.8612	20.2589	5.42801	28.944	18.8482	3.53594	7.94259	0.445514	7.23626	10.7503	3.28119	19.6014	10.5943	2.13482	5.32889	18.1959	23.2326	1.76828	7.02275	12.8001	16.89	12.6559	14.4224	6.23948	8.937
BICD1	42.1299	84.1456	80.505	52.009	42.4656	40.896	31.8896	40.9337	94.6986	54.3084	85.2225	31.3716	54.0746	13.3479	37.4341	59.9376	36.6482	49.5793	42.9364	46.9764	30.5692	49.6101	50.0308	71.9516	75.8526	51.5423	38.1104	99.3434	44.7624
BICD2	25.2275	26.9576	29.708	36.0348	27.1737	34.761	41.7685	29.8807	22.5081	19.9161	26.4917	29.8494	27.8925	14.9424	21.2278	21.5947	14.6247	19.3974	18.5678	22.7945	29.4359	46.2701	21.4667	27.276	24.3731	26.6455	17.2734	22.2722	19.7636
BID	2.43866	2.38283	3.01868	2.62367	2.54866	2.71989	2.95827	9.5231	5.99301	6.01412	2.44198	2.04194	3.94705	1.62026	4.3654	3.36135	1.43944	3.90156	1.55426	4.04354	5.0402	10.4623	2.66466	4.52817	1.83097	2.31185	2.30591	3.71656	1.27008
BIK	0	0.287088	0.437188	0.789422	0.717931	1.03673	1.70982	0.124893	0.320237	0.151109	1.33199	0.816776	0.394705	0.951584	0.656237	0.429941	0.431833	0.883373	2.02609	1.22892	4.23496	0.540309	1.94246	0.0356549	0.942022	1.95618	0.251554	0.29841	0.356241
BIN1	7.31597	1.9522	24.9405	10.3321	10.8767	13.7702	20.7621	31.4106	24.2465	13.902	26.0231	7.68512	54.4693	6.84112	60.9445	34.1998	3.48345	17.0049	16.625	19.6429	17.4468	68.5209	23.1352	14.5829	22.3432	23.9187	19.5793	11.1226	17.6107
BIN2	16.2297	2.35413	20.2147	2.4147	5.205	11.8309	12.4573	147.717	65.4656	41.7362	6.80793	15.3331	122.885	20.1888	108.679	9.49778	7.57147	64.8911	3.44157	47.9675	11.0944	244.662	15.2907	3.70811	1.22065	6.04637	14.7578	27.101	3.9806
BIN3	9.33333	6.17154	6.80743	10.8645	10.4814	11.208	5.12567	11.2991	11.5743	6.58833	7.86859	13.4898	9.20978	4.34642	5.99087	4.98282	13.5593	4.63771	6.79988	6.77808	4.73361	10.8759	10.7817	4.95888	9.26219	8.50641	8.21576	11.638	11.5887
BIRC2	25.4798	56.011	74.9257	26.0509	32.4146	33.4803	36.4491	73.9367	62.9037	31.0377	33.201	38.2771	48.6803	61.1586	69.7894	41.1961	38.2604	57.4929	31.0019	60.6928	43.6022	79.9657	48.3872	24.8158	63.0756	45.2885	40.4583	29.1357	44.2823
BIRC3	18.9206	3.30152	25.9398	5.36343	6.56907	17.9537	2.06264	67.0051	98.4957	8.64341	5.96928	24.2805	119.596	12.422	122.659	2.03245	8.72303	7.76632	4.13544	90.0282	16.5223	142.592	4.58222	3.56549	3.34351	3.34921	26.0358	11.1226	3.51594
BIRC5	11.941	11.7132	3.68487	7.94066	5.49217	6.84242	10.7746	3.40334	8.37191	12.3002	9.8419	13.6253	4.73646	5.88953	1.4266	3.32227	5.67141	5.41066	8.74271	5.94638	18.8187	0.442071	15.0665	6.95271	17.8719	13.0115	6.66618	11.0954	12.0502
BIRC6	529.441	370.373	850.955	527.078	589.063	475.847	382.159	592.711	1013.82	430.267	485.805	594.538	623.107	483.199	522.422	398.731	412.804	523.877	602.83	655.807	598.829	901.382	561.745	845.093	760.278	669.131	644.146	331.967	367.548
BIVM	7.77259	3.07443	11.6121	16.2054	15.5375	11.2175	4.69957	5.22178	4.82185	5.79834	4.96486	2.31407	3.28789	3.88092	3.59903	6.87436	9.12866	6.79608	7.58145	11.8949	6.05688	2.44907	8.00145	7.49074	8.92824	6.03659	8.81571	4.60745	11.6824
BLCAP	6.72733	30.6036	3.31014	4.80619	4.23579	3.63466	5.67227	3.99658	1.41819	4.71459	5.13062	6.12582	1.97352	3.80634	4.65072	4.92478	2.79252	2.83416	5.24562	4.0039	2.86307	4.02775	4.30828	16.0447	2.54744	4.3273	6.07922	2.95697	9.0764
BLK	0	0	0.811921	0.232183	0.287172	2.13445	1.24844	10.8969	15.3256	3.71727	3.3053	9.68993	14.8672	6.32675	49.817	0.0977138	10.5367	0.404879	3.10852	18.969	4.77178	282.09	13.3731	0.213929	0.955289	0.148195	0.712737	5.12722	3.31459
BLM	55.5005	109.237	27.5012	51.8232	37.7991	36.4929	64.3491	33.284	57.9171	35.9941	46.5456	48.6353	37.6285	36.3659	23.3392	15.4388	42.0605	31.1021	33.9717	29.0382	44.0197	30.9449	56.8544	74.6257	128.805	89.3914	51.5686	41.8045	101.606
BLMH	16.3138	25.0628	22.5256	23.2879	28.5019	24.4668	17.5596	15.4867	21.4559	55.4266	27.6264	14.3307	17.6302	22.6323	18.8597	25.6206	26.1979	14.2444	21.0658	20.1979	18.1924	13.5568	47.1171	26.0994	47.1276	44.4882	29.6834	55.45	28.5457
BLNK	9.92281	4.62212	22.6921	4.61115	5.49289	17.1372	1.27558	19.7643	42.2255	27.0484	11.705	18.5868	21.7088	18.2858	60.9359	15.6493	27.7165	2.57651	4.32972	94.7739	13.3312	200.234	5.15499	7.02402	1.61868	1.63015	7.5047	45.8784	5.69985
BLOC1S1	6.33714	8.27848	9.7445	5.11847	4.6626	7.18918	9.58342	12.8793	10.1355	10.5909	8.23563	9.22548	3.53787	8.58817	9.85668	9.42977	6.44727	7.70964	6.44435	10.6518	13.2468	11.5498	9.45281	8.28549	8.33464	6.77934	6.06623	6.77065	8.85522
BLOC1S2	2.43866	2.268	3.99715	4.41148	4.52297	5.52516	5.91653	7.27502	6.99946	9.27807	4.93329	4.49227	5.26273	2.10892	6.39118	5.21792	3.16678	4.74813	2.80322	5.39139	3.84725	7.41696	3.11292	2.70977	3.2241	2.81571	5.45034	10.8241	2.83444
BLOC1S4	0	0.602886	0.603736	0.185746	0.179483	0.195149	0.2714	0.499572	0.823466	0.302217	0.123332	0.445514	0.131568	0.462933	0.228256	0.35177	0.374255	0.368072	0.471829	0.277498	0.178942	0.835022	0.0996134	0.178275	0.212287	0.592781	0.209628	0.162769	0.24782
BLOC1S5	1.73986	4.5805	4.41685	3.48065	2.90511	3.3745	2.34761	1.9808	1.89031	2.06626	3.0986	3.55297	6.15608	2.74828	3.8524	3.13095	3.22551	4.26706	3.32889	2.35001	4.20394	4.16234	3.06959	3.03209	3.66645	4.0733	0.629724	1.91281	2.64207
BLOC1S5-TXNDC5	14.0366	3.59664	0	2.92365	5.0047	6.70801	2.05884	3.71932	0	3.33104	1.48985	2.30962	0	3.45785	0.891341	3.9322	1.23447	0	9.56813	3.41481	4.67545	0.790815	0.526955	0	3.04459	4.38214	0.435608	2.91519	5.18779
BLOC1S6	12.1092	25.0628	21.2348	11.2144	12.3843	12.7457	28.7413	33.0654	15.3714	25.5676	13.6652	18.3032	13.1568	12.6535	25.9642	15.8683	16.0066	19.1029	12.4896	20.1781	16.3135	27.5557	16.2619	10.0903	34.1914	19.6803	17.2734	18.203	21.4519
BLVRA	12.1092	11.7132	23.2542	20.4553	20.5328	23.7106	11.6702	27.1018	34.4026	41.978	19.1165	9.09591	23.4192	1.90317	12.1547	19.9336	11.7459	2.61331	9.43657	26.0452	23.8291	39.5408	13.2984	9.44855	8.29244	4.06055	23.9396	36.6773	19.8566
BLVRB	1.42956	0.0287088	2.66476	0.13931	0.682035	1.1587	1.46556	4.12147	2.15016	2.93151	0.69066	0.334135	1.71039	1.46595	1.96871	1.19211	0.834877	5.22662	0.666111	2.61641	0.98418	7.22049	2.54014	0.178275	0	0.148195	0.335405	3.14687	1.22361
BLZF1	14.8842	30.6898	17.7582	13.397	14.8253	11.8431	10.5846	16.5171	24.338	14.9598	23.8278	17.8577	12.499	15.4054	13.4957	13.2109	16.4384	16.4528	13.2945	15.9561	15.8364	15.4725	15.5148	17.5066	17.3014	12.6559	17.7765	12.5875	20.569
BLZF2P	0.420458	0.143544	0.707828	0.27862	0.430759	0.317118	0.0814201	0.655689	0	0.18133	0.443996	0.259883	0.131568	0.180029	0.770365	0.547197	0.2591	0.993795	0.194282	0.237855	0.178942	0.49119	0.323744	0.534824	0.0530716	0	1.13199	0.0542563	0.0774436
BMF	2.10229	9.15812	2.22758	2.90229	2.1179	2.73209	1.60126	1.18648	1.05221	1.42042	4.71129	0.96528	1.44725	2.21179	1.79752	0.784642	6.65023	1.69313	1.74854	3.23959	1.99818	3.09449	2.1915	12.087	3.33025	3.85308	2.18014	3.06548	5.62241
BMI1	37.1012	90.653	39.8362	30.3862	24.2944	24.6998	14.5297	27.6201	31.4422	19.8847	25.532	25.5565	30.1397	33.1995	39.1337	32.1772	24.1605	22.3626	33.5634	50.3899	45.4363	30.8339	22.6332	86.3893	122.675	88.3795	15.9649	33.9721	32.4613
BMP1	26.9934	0.373215	100.845	13.4666	18.0201	21.686	4.26099	18.9213	38.4742	11.3634	28.4897	2.71021	11.9727	2.72616	4.05155	41.5284	10.1049	4.45367	9.96391	20.9907	17.5065	5.15749	5.77758	9.02069	5.01527	4.09019	39.2005	9.84753	14.7917
BMP2	2.52275	6.02886	17.3626	0.998387	1.25638	1.03673	0.678501	5.12062	2.79064	1.35998	14.8739	0.779649	0.657841	3.62631	3.19559	4.49483	6.24719	3.86476	2.41465	2.06141	2.59466	0.196476	2.81408	0.998337	2.83933	1.8969	4.69568	0.569692	5.31263
BMP2K	69.759	126.774	138.574	73.6108	88.0977	100.509	51.4388	246.184	145.606	116.458	74.3214	66.8798	253.664	73.1938	98.8039	136.097	64.3293	132.432	114.312	184.918	71.9838	166.813	81.9407	76.7094	110.397	68.3032	87.6754	191.494	74.642
BMP2KL	2.10229	1.69382	1.66548	2.32183	4.48886	2.21982	2.25642	1.31637	0.914963	0.577235	2.34331	0.779649	1.84196	2.46897	2.59642	3.63495	1.41065	1.14102	1.11018	1.16946	0.924533	0.785903	1.22923	0.682078	1.41171	2.28221	4.21395	2.99305	3.85685
BMP3	0.756824	0.200962	1.31156	0.162528	0.179483	0.23174	0.407101	0.0312233	0	0	0	0	0	0.360059	1.4266	4.08444	0.0863666	0.368072	0	0.396426	0.745591	0.392952	0.0498067	1.06965	0.0796075	0.207473	0.0838514	0.108513	0.108421
BMP4	5.38186	1.37802	16.6131	2.08965	5.31269	8.03771	0.461381	6.52566	2.42465	1.1182	8.50992	0.705397	3.55234	4.37214	5.42109	6.41003	6.93812	0.294458	2.55343	5.94638	20.2801	0.147357	0.249034	0.962682	1.0349	1.39304	9.43328	2.36015	0.898346
BMP5	0.168183	0	14.906	0.0696549	0.143586	0.536661	0	2.56031	1.69268	1.69242	2.21998	0	0	35.9544	0.199724	0.175885	56.9444	17.0049	0.749375	7.55191	8.2015	0	0.0249034	0.249584	0.0132679	0	10.0202	0	4.56917
BMP6	0.50455	1.00481	2.10267	1.67172	2.44097	2.08566	1.84552	0.437126	2.10441	0.453326	2.66397	1.03953	0	2.649	3.76623	0.78171	2.04401	2.24524	1.94282	7.67083	6.6805	4.46983	0.747101	0.427859	1.56561	1.00773	1.8028	0.569692	3.31459
BMP7	0.168183	0	5.89163	0.208965	0.10769	1.69536	0.16284	0	0.503229	8.00876	0.443996	3.78687	0.394705	0	0	0	0.489411	1.91398	5.66194	1.05053	1.78942	0.196476	2.49034	7.52318	0.0663395	0.118556	1.04814	2.38728	0.0774436
BMP8A	4.34838	2.32312	17.1201	6.48998	5.4814	8.01661	3.45737	1.40817	2.44204	1.60689	5.87456	3.99329	0.628896	13.3713	2.77674	5.42214	6.24517	4.87548	15.4682	5.10299	7.11085	1.10125	7.11439	5.19813	3.46518	4.49002	11.2809	1.49775	6.50263
BMP8B	3.47214	2.84447	28.3058	5.23758	5.28756	5.70482	3.5719	1.55804	4.46593	4.07479	5.176	3.13493	0.292082	8.4637	1.78839	2.27771	6.2492	3.40614	9.92561	3.51927	3.44672	1.05999	5.21277	4.1078	5.57027	4.4017	8.14406	1.78476	4.49436
BMPER	2.0182	4.90921	13.6777	17.3208	17.5534	12.0993	2.00836	1.09281	17.796	11.726	36.901	1.93056	9.73605	8.51282	1.36954	3.1073	54.2094	5.55789	0.749375	1.16946	0.745591	4.32247	2.1915	2.56715	1.85751	0.94845	1.97051	11.2039	26.2534
BMPR1A	61.0656	81.6276	117.744	66.8685	69.5033	71.8362	51.2684	42.3388	68.0362	46.9975	68.2227	29.679	61.3319	37.7717	35.4097	111.149	44.7886	39.7198	63.5867	54.5961	59.633	48.0531	36.5295	73.3076	77.381	58.3365	48.4699	84.303	73.2682
BMPR1B	0.0840916	0.0287088	1.1242	0.789422	0.789724	3.96397	0.2714	1.21771	2.33315	0.302217	0.641327	0.0371262	0.920978	0.128592	6.53384	8.07116	19.6628	0.588915	1.24896	0.753209	6.47173	0.343833	0.348647	0.641788	0.63686	1.15592	2.38976	0.189897	0.154887
BMPR2	144.974	72.6908	289.543	178.804	193.734	175.72	72.5182	80.556	169.543	87.099	149.528	79.5985	76.9675	99.2476	138.923	259.059	137.064	100.116	237.996	153.972	179.27	82.7654	136.421	96.6961	147.022	89.8656	220.697	98.0955	251.103
BMS1	82.81	87.8445	117.838	103.432	91.5229	99.2645	126.827	100.392	88.4211	107.785	93.7502	75.9613	101.967	67.7428	128.005	112.327	104.9	99.8256	90.1548	84.2567	143.797	78.1949	76.9842	112.482	74.1817	56.4064	87.1635	115.834	85.2772
BMS1P1	27.2911	22.0409	28.8952	32.5235	35.8919	29.3313	30.9614	18.9422	5.53918	10.5616	25.5421	30.0447	27.4136	10.3849	15.4803	30.9036	13.301	35.0331	18.0391	15.6259	17.292	11.2247	21.7755	39.1837	18.218	20.0218	20.2698	35.0363	22.7986
BMS1P10	0.850166	0	0.574798	0.333879	0.589422	0.50812	0.363677	0.424949	2.0852	1.90729	3.83982	0.484868	3.05633	0.16357	0.598032	1.06958	0.711373	0	0.661115	1.57718	0.182819	0	1.04245	1.03399	2.77047	1.36784	1.17895	1.15783	0.312717
BMS1P11	0	0.0289959	0.222341	0.0462044	0	0.122334	0	0	0.593811	0.135393	0.0545128	0.320028	2.92082	0.0678968	0.0807457	0.287279	0.676251	0.112262	0.50902	0.707421	0	0.049119	0.928895	2.7982	0.832959	0.229999	0	0.178232	0.074191
BMS1P17	0	0.0287088	0.217137	0.0464366	0.0358966	0.0365905	0.352821	0.0624465	0.0914963	0.327301	0.282677	0	0	0.115476	0.456513	0.643152	0.0863666	0.410769	0.600333	0.368874	0.0119295	0.136551	0.0729668	0.0912766	0.00663395	0	0.359303	0	0.114926
BMS1P2	2.13929	15.0251	1.77103	15.6698	10.7593	6.00975	3.40743	0.725004	8.24793	13.5152	14.9834	17.2923	0	0.831736	2.25774	3.69944	3.00815	13.9006	5.67471	2.02098	4.4479	2.43384	11.7245	3.47956	0.859628	0.384419	22.4181	18.0429	15.1125
BMS1P4	4.30465	0.680112	0	3.96731	2.26364	1.69231	2.98758	1.61768	6.14306	0.868874	0	1.50027	0.293397	2.58368	0	2.10651	1.324	0.650752	4.90258	0.768471	1.08946	1.41659	1.42447	5.45948	2.18788	2.86876	0.698901	0.928869	2.28149
BMS1P4	7.64813	4.9207	0	3.46162	1.34181	1.99125	1.83412	0.979786	6.14306	0.343621	3.8709	2.05679	5.83111	2.39105	0	2.38129	2.6814	0.665474	1.51318	2.4289	1.70054	8.32075	0	2.26195	4.81532	4.18592	1.07665	0.513536	3.87543
BMS1P7	23.4523	0.0835427	0.257733	15.8298	14.1669	10.3658	2.40787	0.586998	2.8922	6.32843	19.4653	0.306291	25.9953	2.282	0	0.312098	3.72183	0	7.34054	8.06211	9.91308	1.08504	0	0	0	0	0.134162	0.183658	0.497963
BMS1P8	0	0	0.0420533	0.0234505	0.143586	0	0.0545515	0.126454	1.72425	2.96143	4.15037	0	1.57882	0	0.117267	0	0	0	0	0	0	0	0.188767	0	7.18563	5.67381	0.167703	0.108241	0.0342301
BMX	0.50455	0.459341	1.22829	0.487584	1.68714	3.15898	0.759921	1.84217	0.548978	3.23372	0.838659	0.0371262	0	0.462933	1.65486	0.683997	1.61218	4.6009	0.72162	0.673923	1.46136	4.42071	0.323744	0.320894	0	0.148195	1.17392	0.0542563	0.325263
BNC1	2.18638	1.11964	1.1242	0.580457	0.789724	1.1587	0.16284	43.5252	0.686222	3.02217	0.665994	0.668271	13.2884	0.0257185	2.19697	2.07153	1.38187	0	1.11018	0.198213	1.1333	0.245595	0.52297	1.46185	0.650128	0.385308	2.59939	11.0683	0.387218
BNC2	48.2686	65.3126	127.284	12.5843	25.4507	39.1884	7.49065	55.8584	45.2906	93.1131	108.73	1.81918	36.4444	62.1873	3.05293	37.3071	10.9973	10.7109	11.1851	34.7665	56.9632	18.3214	4.60712	11.6592	2.99855	3.34921	19.4535	70.1535	61.7381
BNIP1	2.10229	1.75124	3.35177	1.20735	1.75893	2.37838	2.46974	2.77887	4.43757	4.74481	2.29398	2.56171	1.57882	3.80634	5.44962	5.58923	2.3319	1.58271	1.63752	4.45979	3.13148	1.62093	3.21253	0.927028	2.83933	3.14174	2.72517	4.20487	2.92737
BNIP2	25.0568	71.7135	36.6197	24.5882	29.1096	33.1429	46.518	62.301	41.8138	51.6791	35.9382	39.3537	58.2848	19.1346	56.5505	51.1631	32.4448	29.777	31.7124	38.3542	27.028	64.4932	24.2818	26.9177	57.864	50.4626	40.5002	54.8648	36.587
BNIP3	17.0706	99.0886	11.929	14.3257	19.097	12.3258	134.263	20.3576	17.7045	63.2716	40.3797	37.2038	13.42	58.381	24.9935	14.685	59.2475	79.9743	42.3608	35.5697	15.3771	8.14245	26.5323	63.4336	23.4709	25.8746	14.3373	26.4001	31.0394
BNIP3L	35.3185	39.733	41.8243	35.1293	37.5478	32.7851	83.1842	130.545	48.3558	76.0378	62.3074	92.3328	33.9446	155.597	281.84	33.3009	57.6065	611.846	24.3963	46.0647	23.2028	459.655	130.419	29.3796	53.9473	47.8078	28.8029	64.2666	29.2737
BNIP3P5	0.588641	0.48805	0.582917	0.41375	0.502552	0.256133	0.2714	0.310047	0.823466	0	0.419329	0.111378	0.394705	0.0771555	0.469923	0.136799	0.690933	0.374697	0.333055	0.531805	0.178942	1.25892	0.348647	0.425006	0.224095	0.318027	0.579413	0.108513	0.565493
BNIPL	0.925008	0.459341	0.68701	0.557239	0.753828	0.841581	0.434241	0.0936698	0.503229	0.120887	1.30732	0.334135	0	0.282903	0.199724	0.254056	0.460622	0.993795	0.36081	0.594638	1.014	0.589427	0.323744	1.74709	0.477645	0.237112	2.30591	0.515435	0.72797
BOC	79.4666	2.69576	43.3074	17.0172	21.2856	24.9295	8.15477	8.67882	21.7972	20.6411	98.3936	4.78742	3.42078	12.9603	3.13853	9.79092	7.39615	19.2859	15.4235	10.2276	47.3889	1.51237	5.40303	21.7124	11.5956	12.9206	26.5809	46.7671	19.8714
BOD1	12.2774	12.8041	9.40995	8.93904	10.051	8.42801	15.4698	7.43114	7.63994	14.174	12.1852	11.9918	4.9996	16.8199	15.4929	16.3182	8.72303	5.30024	10.3802	9.13761	10.8856	6.09075	18.5032	12.8358	11.1981	9.54378	15.7221	13.0487	12.4374
BOD1L1	139.003	490.06	240.516	176.784	162.647	170.048	361.723	381.673	194.018	152.287	128.167	281.416	268.531	319.398	318.903	211.16	150.393	394.537	307.716	187.41	146.404	343.292	174.672	259.675	349.065	256.526	205.939	188.893	163.22
BOK	0	0	0.645373	0.27862	0.502552	0.365905	0.18998	0.18734	0.0914963	0.0302217	0.0493329	0.334135	0.263137	0.205748	0.542109	0.605826	0.0863666	0.184036	0.249792	0.297319	0.0894709	0.147357	0.0996134	0.0713098	0.0530716	0.0592781	0.419257	0.108513	0.154887
BOLA2	22.5811	24.255	2.10225	9.63513	16.6054	20.4214	22.53	20.6576	0	51.8982	23.1748	16.7242	21.1746	18.6189	8.68887	27.3003	16.817	17.2162	22.9561	33.0082	22.9084	16.0231	24.4568	20.0217	16.3722	12.0729	13.9843	20.3448	23.7199
BOLA2B	55.7166	75.6708	57.3828	35.4423	38.7823	41.3275	83.5164	61.1205	48.2858	143.64	63.4448	65.8607	60.6925	57.9479	95.8882	87.1236	70.7248	79.9107	135.379	69.3257	37.5635	54.049	68.5129	98.9046	65.6959	64.5044	57.6512	57.7228	61.9772
BOLA3	6.13869	4.04795	6.32902	5.64205	6.78445	5.36661	9.4176	9.39821	12.2605	15.3829	6.4626	9.20729	6.70998	22.6323	6.99035	7.01585	6.96691	10.1588	11.2406	15.6192	14.3153	3.83128	13.9957	17.1144	7.09833	7.64688	8.59476	10.7156	5.34361
BOP1	55.9209	47.226	27.1889	27.9548	24.1943	29.1382	32.5681	24.8537	51.3294	57.8444	32.4117	21.5703	51.4432	28.5475	16.2347	20.8326	28.2131	36.4391	41.1879	19.2663	34.7147	20.3352	25.8248	27.6326	28.5658	37.1674	34.421	24.2797	23.7132
BORA	15.7865	17.8667	9.37602	18.2958	13.2954	10.1736	8.48995	8.20329	11.6781	7.99516	8.30519	8.37084	3.35104	11.9959	4.71749	2.94744	18.8236	8.32395	11.6428	18.4304	33.3542	8.92295	11.4232	17.1472	11.1963	9.03132	8.29625	6.89083	19.4374
BORCS5	2.10229	6.20111	3.24768	2.1593	2.29738	1.81733	2.1712	3.37211	2.88213	1.8133	4.16863	2.82159	4.9996	0.925866	3.93742	3.2441	4.86532	1.95078	1.471	2.77498	4.26478	5.30485	3.56118	4.99169	2.98528	2.78607	2.51554	1.35641	2.27684
BORCS6	0.439799	0.51762	0.74551	0.307178	0.434348	0.280283	0.108017	0.285068	0.468461	0.359336	0.220765	0.19714	0.180249	0.617244	0.403443	0.154388	0.342012	0.20612	0.279767	0.746668	0.352217	1.51434	0.128003	0.0905635	0.220247	0.683773	0.0595345	0.135098	0.202747
BORCS7	0.778688	0.574751	1.2947	0.781296	0.294352	1.06381	1.4216	1.35009	0.414021	0.939291	1.13663	0.735841	0	1.19334	1.26483	2.91363	0.819619	0.691976	0.283097	1.33972	1.23679	1.4328	0.366328	0.371524	0.401089	0.425913	0.721122	1.10412	1.01544
BORCS7-ASMT	0	0.84605	4.00881	5.52572	1.30915	4.40428	8.39903	2.79823	0	1.05172	2.05471	0.513826	0	0.380376	0	0.230018	3.07465	0.689031	1.8071	1.90146	0.203397	0	4.32173	0.58688	2.90965	2.78074	1.106	3.58417	1.83046
BORCS8	1.46488	2.74284	1.69795	1.58767	1.59811	1.69426	1.37844	2.02701	2.76685	0.699935	1.16598	1.69184	4.13914	0.528001	2.78986	1.70765	1.40634	1.30739	1.58784	0.748451	0.587824	1.07178	1.56642	1.39446	1.22118	1.19801	1.9311	1.95296	1.88405
BORCS8-MEF2B	7.18983	7.23233	5.87706	11.9878	9.13173	9.58842	5.35283	5.1509	7.44825	2.98711	2.49032	3.32019	4.94434	6.56593	4.13315	3.30624	6.59755	3.35535	1.937	9.19707	6.19676	7.108	6.73984	10.3777	1.39233	1.32724	3.85758	4.96283	8.51214
BPGM	8.07279	6.20111	7.72365	3.15769	3.48197	5.91546	8.7391	10.1788	9.10388	4.74481	4.56329	8.68752	6.05214	18.8002	22.3691	7.17219	4.75016	54.4379	3.88565	6.69959	7.75415	39.7864	19.6238	3.49418	7.33715	8.35822	7.6724	5.12722	5.7773
BPHL	1.68183	2.32542	2.10267	2.83263	2.29738	2.18323	2.11692	0.562019	1.69268	2.47818	2.66397	2.07907	1.31568	8.61569	4.10862	4.02581	2.38948	2.39247	2.85873	1.94249	2.08765	1.67004	2.16659	5.09865	2.16267	1.95618	1.25777	2.36015	3.40752
BPI	0	0.0287088	0.124911	0	0.0717931	0.0243937	0.624221	3.02866	0.0914963	0.120887	0	0	0	0.128592	0.171192	0.136799	0.0575777	0.772952	0	0.0991064	0.149118	0.638546	0.0747101	0.0713098	0	0.0592781	0	0	0.0464662
BPIFB1	6.72733	0.0861265	0.0208185	13.4666	10.5177	136.909	3.71819	0.0312233	0.137244	0.423104	0.542661	0.408388	1.84196	1.20877	77.9781	0.0195428	12.5519	6.77253	45.018	32.6853	149.625	3.04538	36.0601	0.249584	2.87914	5.74998	20.334	0	0.108421
BPIFB2	0	0	0	0.232183	0.394862	17.8928	0.02714	0	0	0	0.0986657	0.0371262	0	21.1406	0.14266	0	0.115155	0.883373	0.416319	0	0.208765	0	8.49204	0	0.0663395	0.237112	0	0	0
BPNT1	7.56824	28.9959	9.5765	12.3057	14.1432	13.0872	10.6389	6.40077	9.14963	19.8557	16.6992	13.7738	8.02567	17.6943	16.6342	19.1324	15.9202	12.6985	17.4021	14.2713	22.0098	11.7885	20.2713	8.52152	16.3991	16.3904	13.1647	16.087	22.0869
BPTF	325.393	407.03	440.621	464.426	386.858	348.483	328.392	355.506	435.321	276.927	402.567	450.564	474.173	427.577	497.583	430.253	296.719	358.132	409.128	320.841	453.37	425.603	416.574	675.066	954.074	581.498	342.645	348.025	480.477
BRAF	119.438	265.425	104.951	71.2795	73.379	80.5939	136.222	99.1133	105.245	95.7149	125.536	121.368	110.496	142.099	130.511	101.777	103.911	97.3937	69.4757	122.676	118.913	135.921	108.866	130.714	215.121	208.099	76.8762	130.676	116.118
BRAFP1	1.94588	8.41514	1.14522	4.09013	5.38807	3.65954	2.06509	1.12435	0.661975	1.90457	2.73797	2.71689	1.45383	2.60631	3.7143	3.61678	4.50229	5.00578	2.69525	1.4866	0.984777	1.27758	3.31663	1.67578	0.132812	0	0.0419257	4.9102	5.66965
BRAP	14.8842	18.3737	14.0941	17.0422	15.9381	14.6728	28.2528	21.5441	16.1033	19.4628	16.4525	29.9979	15.9198	13.7337	27.7902	17.608	12.9262	18.9925	12.101	16.1742	17.6854	19.6967	25.0777	14.9751	29.5344	24.7486	19.0762	17.4705	18.8343
BRAT1	9.33417	8.58394	6.12063	5.82779	5.2409	3.97617	6.67645	8.30539	6.86222	5.43991	3.69996	10.5067	6.70998	11.3933	7.04742	4.00627	3.8865	5.48428	7.02192	5.09407	4.32443	5.59956	2.71447	3.45853	5.99709	9.18811	4.02487	5.42563	8.48782
BRCA1	170.117	141.248	80.1511	246.787	216.636	171.426	127.07	50.8939	93.0517	130.497	181.545	283.867	36.4444	126.612	39.7451	53.7817	193.72	108.176	146.628	64.657	191.677	29.7661	227.716	217.281	239.247	206.14	193.361	224.621	201.013
BRCA2	130.006	96.5765	69.9084	120.155	94.5156	72.7297	109.347	58.7622	121.37	86.9781	75.3066	118.989	46.7067	23.9696	43.9679	29.8223	53.5761	58.5235	107.41	70.425	70.5627	53.7361	104.345	93.5941	114.343	78.9585	72.9926	83.8261	67.9026
BRCC3	10.979	11.0242	9.87462	11.7717	11.1638	11.0381	15.6869	10.772	9.46986	18.5259	19.6959	11.2121	9.34135	17.3085	7.88426	9.60585	15.2558	9.49626	14.4324	10.6837	17.2026	9.08701	13.7217	14.1907	17.8453	15.1456	19.5374	14.812	24.0075
BRCC3P1	1.97111	4.73696	3.34511	4.55079	2.29738	2.92724	5.88939	1.81095	1.96717	2.81062	4.72387	4.49227	1.84196	2.0832	2.64407	1.47489	2.93877	3.23903	1.99833	2.7948	2.95821	2.65242	8.49204	1.64013	4.16612	3.28994	3.39598	3.36389	4.32136
BRD1	54.0709	57.1306	43.2608	48.8513	41.4964	47.092	48.255	45.4923	54.9435	39.3185	46.1016	31.2602	69.4681	25.2813	52.499	43.0722	18.0218	29.8138	36.303	32.051	42.8864	43.8141	49.4581	42.0728	35.8764	37.3749	44.022	38.7119	44.654
BRD2	243.782	473.15	272.472	323.268	256.337	311.031	281.225	275.92	293.886	264.682	322.316	309.818	280.767	308.802	272.395	214.286	369.361	266.447	340.299	282.572	325.167	290.833	270.475	282.957	551.056	393.755	278.554	171.477	183.061
BRD3	32.0389	43.0346	27.0432	36.2431	30.1172	37.9078	85.0569	31.7541	34.7228	24.5703	43.6842	43.6232	17.8933	37.8319	36.2928	30.0568	29.0768	26.4276	29.2256	16.8084	45.0328	17.1916	43.4314	59.9002	62.3459	53.2232	19.8728	43.4593	36.0113
BRD4	181.806	400	175.708	221.804	201.164	210.298	298.649	249.724	231.165	201.065	193.755	246.109	282.082	227.017	195.216	193.864	192.713	157.461	136.025	161.385	214.879	237.146	197.01	131.602	255.46	231.57	165.942	300.851	206.201
BRD7	125.87	165.748	93.1872	114.069	96.8855	109.624	93.8744	94.3795	90.6234	165.782	178.963	145.131	169.688	76.191	103.503	73.3027	141.077	68.2494	87.6438	81.4686	97.4115	107.742	93.9785	105.269	100.789	78.1825	115.596	157.731	101.117
BRD7P2	1.05199	0.888539	0.381394	0.512892	0.645061	0.52178	1.376	0.987904	0.104306	0.444561	0.785872	1.1717	1.41567	0.298592	0.388036	0.318742	0.84956	0.0835524	1.10019	0.77521	0.364445	0.37576	0.564808	0.395769	0.532176	0.0773579	1.3563	0.901469	0.214209
BRD7P4	6.22278	8.4404	2.1443	8.17284	10.1946	6.84242	4.01673	1.59239	1.82993	2.38752	5.62395	4.8264	0.78941	5.04082	0.827429	3.71312	6.76538	7.21421	5.77296	1.68481	6.6805	2.063	11.0322	2.49584	8.53127	10.7886	4.48605	3.03836	3.1597
BRD8	82.1575	183.22	91.1433	139.124	119.248	139.788	102.617	53.1732	64.1846	66.3065	121.581	74.4751	69.4681	99.762	100.404	104.945	69.9282	118.078	94.7265	57.8781	71.2785	60.3181	160.129	145.936	115.59	106.582	103.053	114.074	101.482
BRD9	141.147	222.005	66.4959	53.7986	44.5092	55.6349	188.171	82.9449	52.421	55.449	54.8132	91.6723	98.1868	58.4201	54.2939	50.2481	90.5511	94.9759	87.5658	51.6933	97.1586	44.6491	64.5908	77.1216	86.8334	82.1186	44.0786	69.2379	94.6146
BRF1	35.9071	54.6329	19.4028	30.95	26.3122	27.4795	29.1213	18.4842	19.9004	32.7912	32.5597	24.9488	44.6017	11.0075	17.9467	21.4384	24.3554	14.7435	16.2087	13.3001	13.4505	11.6903	36.5581	25.9211	11.4237	12.3891	36.3076	31.7128	30.4973
BRF2	3.11139	3.30152	3.60118	3.52918	4.164	4.08643	1.4927	2.43479	4.11733	4.3214	3.8233	4.23238	2.36823	2.18581	2.16844	2.14521	2.99404	15.0173	10.9975	5.57176	4.90927	2.73887	3.33705	3.81507	3.82116	4.80153	3.35405	3.22825	4.51636
BRI3	14.1089	9.23707	16.0979	4.6007	5.70396	8.23786	6.99643	12.79	17.7581	18.5839	8.51929	8.0148	8.22697	7.79064	5.79201	12.1497	8.26097	7.84803	4.88537	18.7933	10.9277	14.5471	7.83733	9.50453	6.0036	8.96404	13.3164	9.86869	12.7697
BRI3BP	4.79322	1.34932	1.54057	6.91905	3.19479	4.75676	3.77247	1.96707	1.1437	2.35729	2.71331	3.19285	1.31568	5.34945	2.48229	0.840339	3.48345	4.85855	8.63169	3.40926	4.74196	1.67004	5.55345	2.74543	2.33515	2.90463	2.47361	0.89523	3.70181
BRI3P1	2.0182	0.602886	0.374733	0.371493	0.466655	0.207346	0.597081	0.874252	0.411733	0.18133	0.221998	0.742523	0.78941	0.720118	0.313853	0.254056	0.633355	0.184036	0.194282	0.61446	0.626296	0.392952	0.647487	0.356549	0.278626	0.414947	0.29348	0.325538	0.24782
BRICD5	2.27047	0.717721	0.916013	1.36988	1.11279	0.951353	0.461381	0.218563	0.365985	0.211552	0.764659	0.891028	1.05255	1.02874	0.513577	0.586283	0.633355	0.368072	0.663336	0.138749	0.268413	0.147357	0.747101	1.31923	0.796075	0.533503	0.922365	0.162769	0.774436
BRINP1	7.48415	0.861265	0.978468	15.3705	17.4816	8.64755	9.44474	9.05475	1.41819	10.5474	6.33927	13.7367	0	13.3736	3.28119	7.89527	2.44705	4.63771	4.46849	2.65605	6.26296	0	15.2658	0.106965	30.6621	24.719	2.89287	7.67727	12.2051
BRINP2	1.68183	0.172253	1.54057	0.348274	0.466655	0.609842	0.24426	2.31052	0.182993	0.18133	0.887991	0.297009	1.31568	0.180029	0.285321	0.977138	0.115155	0	0.666111	0	0	0	0.423357	0.570478	0.0796075	0	9.01402	0.461179	2.3388
BRINP3	0.0840916	0	0.0208185	0.232183	0.789724	0.0243937	0	0	0.137244	0	0.123332	0	0	0	0	0.0390855	0.403044	0	0.0277546	0.594638	1.61048	0	0.0747101	0	0	0.0296391	0	0.0271282	0.0309775
BRIP1	85.8575	152.501	52.6707	176.877	142.079	146.423	111.247	29.6309	95.3391	104.507	152.611	125.709	77.6253	57.2236	22.8827	22.7087	72.2025	67.3572	59.2284	42.5761	100.983	24.0192	193.823	261.85	199.045	174.9	133.324	208.833	149.451
BRIX1	43.4737	73.4633	22.7962	20.6803	21.4658	20.3075	57.453	31.0035	26.7627	56.8764	30.5363	43.5104	29.7186	34.3339	25.1653	21.8478	53.3731	40.9293	53.6491	26.9363	60.9583	22.493	34.8146	24.7784	47.2193	40.7205	23.143	27.3178	34.6786
BRK1	6.72733	7.7801	16.28	5.9671	9.4408	9.85504	10.856	16.2049	16.5608	16.35	13.1472	11.3606	7.23626	17.9258	12.925	17.4712	10.4791	18.6613	19.0952	10.4458	13.4505	18.0758	12.5015	6.45354	7.62905	7.61724	9.3075	12.5875	11.1829
BRMS1	9.50235	17.3688	8.36903	6.57078	5.42038	7.684	12.0773	9.08597	6.90797	7.40432	6.33927	12.1031	13.42	2.7776	10.8422	6.68362	9.09728	6.55168	9.10352	6.38245	7.57521	9.82379	8.46714	6.8814	8.58434	8.47677	7.54662	9.65763	8.7976
[truncated: 16,816 more rows]

## Sheet: Data S11
Supplementary Table 11: Immune gene sets positively enriched in both Rochester validation cohort and NCI discovery cohort by ssGSEA
[truncated: 7 more rows]

[truncated: 2 more sheets: Data S12, Data S13]
