# Supplementary material for: Notch signaling and efficacy of PD-1/PD-L1 blockade in relapsed small cell lung cancer
Source: Nat Commun. 2021 Jun 23;12:3880. doi: 10.1038/s41467-021-24164-y (PMC8222224; doi:10.1038/s41467-021-24164-y)
Supplement: Supplementary file 6 — Dataset 14 [file 41467_2021_24164_MOESM6_ESM.xlsx]

## Sheet: Data S14
Supplementary Data 14: Combined NCI discovery and Rochester validation cohorts
sample	dataset	clinical_response	subtype	NE_Score	ASCL1_log2_z	NEUROD1_log2_z	POU2F3_log2_z	YAP1_log2_z	MYC_log2_z	MYCL_log2_z	MYCN_log2_z	EZH2_log2_z	NOTCH3_log2_z	REST_log2_z	DLL1_log2_z	DLL3_log2_z	JAG1_log2_z	DLK1_log2_z	HALLMARK_TNFA_SIGNALING_VIA_NFKB	HALLMARK_HYPOXIA	HALLMARK_CHOLESTEROL_HOMEOSTASIS	HALLMARK_MITOTIC_SPINDLE	HALLMARK_WNT_BETA_CATENIN_SIGNALING	HALLMARK_TGF_BETA_SIGNALING	HALLMARK_IL6_JAK_STAT3_SIGNALING	HALLMARK_DNA_REPAIR	HALLMARK_G2M_CHECKPOINT	HALLMARK_APOPTOSIS	HALLMARK_NOTCH_SIGNALING	HALLMARK_ADIPOGENESIS	HALLMARK_ESTROGEN_RESPONSE_EARLY	HALLMARK_ESTROGEN_RESPONSE_LATE	HALLMARK_ANDROGEN_RESPONSE	HALLMARK_MYOGENESIS	HALLMARK_PROTEIN_SECRETION	HALLMARK_INTERFERON_ALPHA_RESPONSE	HALLMARK_INTERFERON_GAMMA_RESPONSE	HALLMARK_APICAL_JUNCTION	HALLMARK_APICAL_SURFACE	HALLMARK_HEDGEHOG_SIGNALING	HALLMARK_COMPLEMENT	HALLMARK_UNFOLDED_PROTEIN_RESPONSE	HALLMARK_PI3K_AKT_MTOR_SIGNALING	HALLMARK_MTORC1_SIGNALING	HALLMARK_E2F_TARGETS	HALLMARK_MYC_TARGETS_V1	HALLMARK_MYC_TARGETS_V2	HALLMARK_EPITHELIAL_MESENCHYMAL_TRANSITION	HALLMARK_INFLAMMATORY_RESPONSE
CL0111_T2R_T2	NCI	CB	NEUROD1	-1.79796	-1.05638	0.783689	1.91702	1.36493	0.341235	-0.698191	-0.481551	-0.654935	1.48805	0.639548	-1.07481	-2.06196	-0.0779139	-1.10557	1.48678	0.988104	0.828144	0.373806	0.742806	1.08689	1.72562	0.122335	-0.184119	1.37363	1.47067	0.637659	0.789884	0.579555	1.1687	1.74964	0.816305	1.72094	1.6896	1.95361	0.979197	0.703282	1.0567	0.992076	1.22937	0.830694	-0.464743	0.389939	0.836183	1.63494	1.80586
CL0126_T1R_T	NCI	CB	NEUROD1	-0.326666	-1.19071	1.22089	-0.473075	-0.436704	0.0908241	-0.545493	0.15677	1.27318	0.138462	0.118109	-1.08307	-0.887305	-0.0283014	-0.452267	0.324757	0.278449	-0.258	1.41913	2.17618	0.0285719	0.68719	0.248949	1.05107	0.0659361	0.733241	0.00769233	-0.700044	-0.360343	0.333953	0.143407	0.160708	0.558492	0.707994	0.26134	-0.554666	-0.371035	0.548465	-0.0923367	0.349342	0.216032	0.845256	0.125709	-0.410225	0.815346	0.845171
CL0196_T1R_T	NCI	CB	POU2F3	1.25319	-1.30642	-0.830168	0.696785	-1.01688	0.000411592	2.05754	-0.429458	-0.430874	-0.495368	-0.629389	0.39883	1.92597	0.18956	0.0605531	-0.723021	-0.500479	-0.969717	0.0468767	0.769733	-1.04093	-1.00077	0.77555	0.485419	-0.994372	0.647335	-0.622472	-1.01889	-1.06116	-0.979475	-0.636423	-0.508636	-0.594841	-0.477693	-0.0594813	-1.39141	-1.35466	-1.11187	0.179898	-0.607695	-0.390226	0.483911	0.71222	0.469914	-0.619718	-1.11737
NCI0422_T1R_T	NCI	CB	ASCL1	-3.23697	0.564773	-1.08328	-0.503439	1.36201	1.39617	-0.534516	-0.914728	-1.33868	1.40235	1.40093	0.257869	-1.1331	0.461903	-1.39671	1.70325	1.12001	0.437364	0.0591868	0.217523	1.47153	1.45486	0.0102778	-0.33737	1.12943	1.87477	0.492083	0.990609	0.243153	1.16518	1.05713	0.970686	1.4678	1.57103	1.16616	0.415757	-0.705429	1.05346	0.838408	1.26163	1.11001	-0.730069	0.150899	0.550504	1.45583	1.93438
CL0106_T1R_T	NCI	NCB	YAP1	-2.01793	-1.31302	-0.579193	-0.552094	1.21379	1.42386	-0.980751	0.808877	0.397619	1.03563	0.990377	-2.50007	-0.426956	1.71163	0.0460546	0.609909	0.324671	0.308418	1.39804	0.943038	1.40403	0.520675	0.12419	0.872644	0.879809	1.25334	-0.118507	0.220584	-0.0631558	0.889694	2.03859	0.916474	0.431654	0.653247	1.72211	1.37347	1.46211	0.864651	0.626626	0.347022	0.138468	0.430052	0.245879	0.162308	1.64928	0.86313
CL0107_T2R_T	NCI	NCB	ASCL1	1.55616	2.13912	0.417515	1.38502	-0.679949	2.78124	-0.493293	-0.877484	-1.33839	-1.60528	-1.2894	0.464925	0.00825526	-1.6899	1.77913	1.68752	1.53802	1.13892	-1.12411	0.502591	1.02443	-0.0971119	2.06713	0.591997	0.902614	0.840005	1.02783	1.54294	1.82922	1.41906	0.173215	1.2616	0.28877	0.150041	0.0140142	-0.367232	0.342986	0.125117	1.18981	1.63164	1.63845	0.96319	1.08329	1.46252	0.511725	0.552844
CL0108_T1R_T	NCI	NCB	ASCL1	0.401328	1.14679	-0.818322	-0.390372	-1.37701	-0.508372	0.400283	-0.82425	0.391852	-1.48811	-0.751138	0.739633	-0.202451	-0.768843	-1.39076	0.406775	0.675886	0.785267	1.06559	1.13855	1.03215	-0.16617	0.888446	0.727019	0.638796	-0.505223	-0.193461	1.60725	0.89685	0.934048	-0.309674	0.968957	0.710754	0.293632	0.0506551	0.62617	0.26365	-0.35068	0.876726	0.860177	0.642758	0.619216	0.349144	0.86848	-1.06421	-0.131922
CL0109_T2R_T	NCI	NCB	ASCL1	-1.65567	0.174727	-0.642581	-0.411263	1.47513	0.00307726	0.177572	-0.770817	-0.107452	-0.0422039	0.516614	0.137086	0.251447	-0.803055	-0.780102	0.0534662	0.871548	1.38647	-1.80839	-1.32998	-0.4269	1.37284	-1.25575	-1.60885	0.43528	-0.558605	2.10543	0.618412	1.71493	0.399717	-0.577946	-0.480317	0.675951	1.01159	-0.911169	-0.492188	0.922136	1.74733	-0.435236	-0.505524	0.172265	-1.94585	-1.85329	-0.742487	-0.375041	0.383988
CL0110_T2R_T	NCI	NCB	ASCL1	-0.972844	0.494293	-1.01165	-0.929522	1.06558	-0.273288	0.135169	-0.910173	-1.54377	1.8041	0.39184	0.547805	0.252396	1.19112	1.50107	0.403409	0.957959	1.64005	-1.7867	-1.07063	0.34415	1.18566	-1.19161	-1.85582	0.826736	-0.0341907	1.93281	0.663224	1.52071	1.01662	0.342115	0.448638	0.746536	0.832635	0.0612612	1.06056	1.65355	1.65296	0.0920195	-0.0951404	0.510559	-2.17174	-1.39067	-1.00902	0.263491	0.480144
CL0114_T1R_T	NCI	NCB	NEUROD1	0.0772378	0.154053	0.49111	0.0209007	0.760253	-0.357762	-0.592603	1.42643	1.43705	0.0386949	0.553287	-1.31861	-1.12036	0.0705853	0.775501	-0.535171	-0.987235	-0.417142	0.221641	-0.938366	-0.782014	-0.667827	-0.729105	0.686512	-0.431548	-0.921603	-1.05555	-0.587493	-0.805473	-0.701827	-0.840256	-0.898377	-0.663956	-0.871507	-0.892848	-0.623392	-1.07712	-0.938872	-1.13594	-0.703603	-0.70307	0.796117	0.253386	-0.108168	-0.490707	-0.538377
CL0116_T1R_T	NCI	NCB	ASCL1	1.67493	0.447722	0.508221	0.448872	-1.19041	-0.679251	1.32318	-0.888757	1.02597	-0.126121	-1.04468	1.45665	0.704024	0.0611394	1.2261	-0.346529	-0.687629	-0.319889	0.586591	-0.94506	0.12893	-0.635764	0.625124	1.07807	-0.228032	-0.206284	-0.27967	0.103893	-0.00544149	-0.693607	-0.583908	-0.0343868	-0.415986	-0.457144	-0.224152	-0.148558	-0.410703	-0.833971	-0.137063	0.130413	-0.298228	0.933707	0.57258	0.0730653	-0.707579	-0.358843
CL0124_T1R_T	NCI	NCB	NEUROD1	-0.760425	-1.28978	2.51771	-0.713264	-0.125419	-0.450968	2.32193	1.44905	0.949338	-1.33754	2.34018	0.308605	-0.0864814	-2.08927	-0.59886	-1.5238	-0.871062	-0.850363	0.472544	-0.17019	-1.75472	-1.45361	0.574967	0.916048	-1.75063	0.0713031	-1.0771	-1.51604	-1.33482	-1.07997	-0.750832	-1.0238	-1.87618	-1.61162	-0.645522	-0.554666	-0.482105	-1.06363	0.399649	-0.411697	0.172265	1.05164	1.40248	1.59341	-1.1847	-1.32592
CL0125_T1R_T	NCI	NCB	NEUROD1	-0.967645	-0.84829	-0.0830232	2.26221	-0.144598	-0.636215	-0.832987	0.467614	-0.243797	-0.691879	-0.27465	-0.412667	-0.553776	0.564816	0.119794	-1.57819	-1.85103	-2.16249	-1.26292	-1.18571	-1.26683	-0.70852	-2.32991	-1.5689	-1.56883	-1.8493	-1.08498	-1.78737	-0.917728	-1.53783	-0.00145508	-2.24533	-1.03757	-0.955403	-1.14576	-1.07535	-0.606883	-0.0157396	-2.97663	-2.4551	-2.8512	-0.853658	-2.4522	-2.47869	0.0716945	-0.773092
CL0146_T2R_T	NCI	NCB	ASCL1	0.931117	0.512083	-0.860065	-0.830921	0.0802141	-0.604535	-0.252444	-0.662839	0.23297	0.260752	-0.647558	1.25405	0.523044	0.70607	0.470985	0.00756729	0.650539	0.568224	0.798918	-0.108711	0.71428	0.0385398	0.393389	0.610927	0.487768	-0.762383	0.161001	0.544985	-0.0438984	0.35953	0.673075	0.352468	-0.0840957	-0.165366	1.01799	1.04088	1.00771	-0.0165858	0.412617	0.547241	0.55284	0.461967	-0.110653	-0.0984386	0.70361	-0.0395549
CL0147_T1R_T	NCI	NCB	ASCL1	2.70604	0.615135	-1.11021	-0.929522	-0.686915	-0.561974	-0.325425	2.3678	-1.37133	0.0186665	-1.20385	0.479498	1.38006	1.24627	-1.01549	-0.584305	-0.566475	-0.740066	-0.0931903	0.655311	-0.433978	-0.456402	-0.0199859	-0.950207	0.255805	-0.444023	-0.0986713	-0.333262	-0.630163	-0.738323	0.249182	0.82918	-0.723798	-0.911447	-0.908625	1.77065	1.07917	-0.985293	0.00193208	-0.650377	-0.51467	-0.73333	0.322683	0.273613	-1.22002	-0.883179
CL0191_T1R_T	NCI	NCB	ASCL1	1.12165	0.470265	0.631236	-0.306789	-0.733435	-0.877549	-0.22576	-0.00186046	0.118162	-0.216327	-0.275802	-0.0786889	1.13544	0.00192298	-0.183331	-0.396667	-0.434314	-0.64861	0.0386082	-0.482148	-0.793912	-0.380118	0.274641	-0.75539	-0.354667	-0.548652	-0.448086	-0.318044	-0.624424	-0.628879	-0.721896	0.0749108	0.388297	0.0744908	0.120286	-0.468034	-1.02426	-0.427157	0.154302	0.151215	-0.162802	-0.127982	-0.0867037	-0.338024	-0.148387	-0.304578
CL0193_T1R_T	NCI	NCB	ASCL1	2.01444	0.285645	0.448116	-0.690542	-0.930581	-1.0869	-0.93421	0.0853702	1.20309	-0.183879	-0.834413	0.422965	0.291749	-0.747748	0.943897	-0.995734	-1.50696	-0.726586	-0.405616	-0.914935	-0.735695	-1.41908	-0.578635	0.240942	-1.66772	-1.0604	-1.38601	-0.820635	-0.937809	-1.32658	-2.00396	-1.60908	-1.59276	-1.53408	-1.57987	-1.59118	-1.4024	-1.3049	-0.986856	-1.07891	-1.06415	0.442314	0.285306	-1.10495	-1.29554	-1.39267
Sample_14	Rochester	CB	YAP1	-2.66085	-0.343315	-1.12194	0.0360207	1.78605	0.501599	0.0251984	0.379506	-0.802571	1.60516	1.4431	-0.350639	-1.08986	1.47179	0.577018	1.15556	1.61803	0.193144	0.564165	2.4573	2.3491	1.03223	-1.53969	-1.32833	2.18648	2.3571	1.35524	0.679456	0.465805	0.940953	2.35582	0.589604	1.21603	1.00972	1.86429	0.178347	1.36387	1.67807	-0.395616	-0.253399	-1.37368	-1.38148	-1.74703	-1.39578	1.71072	1.01145
Sample_17	Rochester	CB	NEUROD1	-1.60592	-2.00655	1.74847	-1.08674	1.00041	0.387687	-0.267864	4.48204	-0.105773	0.767186	0.948087	-0.823452	-1.07631	0.409017	1.2912	1.0296	0.662251	0.0607637	0.443985	0.0165361	0.782895	1.67338	-0.773984	-0.165035	1.27962	1.15644	0.985424	-0.606021	-0.190743	0.886379	0.807111	1.03288	1.5819	1.55878	0.728795	-0.326855	-0.238997	1.75851	0.999469	0.67311	0.771258	-0.233926	0.276237	0.745208	1.18804	1.59262
Sample_23A	Rochester	CB	ASCL1	-0.23928	0.431337	-0.642141	-1.14536	-0.984301	0.741925	-0.0971651	-0.391526	-2.11571	23A	23A	-0.180002	0.772961	0.48661	1.20714	0.536363	-0.129385	-1.54305	-2.1875	-0.968443	-0.740499	0.55011	-1.22744	-1.94782	0.0511823	0.321363	-0.695498	-0.842996	-1.40678	-0.0041961	-0.555865	-0.845955	0.788892	0.80075	-0.304931	-0.00951185	-0.398993	-0.107045	-0.784774	0.440725	-1.15406	-2.02321	-0.528296	-0.0123307	-0.554387	0.186042
Sample_23B	Rochester	CB	YAP1	-0.284423	0.132536	-0.138197	0.0661024	1.57117	0.367299	-0.641026	-0.589759	-2.07825	23B	23B	0.291585	1.199	2.0098	1.76708	0.260349	1.2999	0.84625	-0.754902	1.12788	1.61628	0.361497	-1.68164	-1.78037	1.06863	2.161	2.54965	0.0527814	-0.634154	0.823126	1.92582	1.03106	-0.0326479	0.089062	1.62876	2.05656	1.80065	1.85974	-0.273189	0.260143	-0.686215	-2.05424	-0.802496	-0.678556	1.58299	0.129359
Sample_12B	Rochester	NCB	YAP1	-0.629448	0.0283163	0.421471	-1.2447	0.45155	-0.723844	1.1047	-0.681606	0.366478	0.675707	-0.0963647	1.55691	0.917129	0.0689857	-1.04557	-0.216941	-0.930664	-0.966643	0.813947	1.00877	0.0949222	0.518884	-0.719549	0.468723	0.107647	0.42522	-0.147892	-0.015233	-0.34727	-0.656471	0.727042	-0.848637	0.647257	0.602474	0.617985	0.163047	0.959914	0.134988	-0.724935	-0.698237	-0.850933	0.391248	-0.586661	-0.633527	0.797431	0.323138
Sample_13	Rochester	NCB	YAP1	1.55337	-0.222853	0.159594	0.15883	0.927371	-0.436097	1.68007	-0.681606	1.14323	0.0489013	1.12632	0.982447	-0.938628	1.48161	-1.18826	-0.827799	-0.849477	-0.565018	0.0198236	1.23179	-0.83973	-1.38409	1.50498	1.20287	-1.76571	-0.0264516	-1.40482	-1.46038	-1.50731	-1.62689	-1.26944	-1.26897	-1.22715	-1.31678	-2.01152	-0.689074	-1.53286	-1.37345	1.04047	-1.056	0.419864	1.0812	1.21827	1.31953	-1.44384	-1.43868
Sample_15AAFS	Rochester	NCB	ASCL1	0.905757	0.931907	-0.229762	0.319314	0.131853	-0.986588	0.701628	-0.404326	0.50604	0.672983	-0.606979	0.0218268	0.778099	-0.241452	0.196936	-0.939779	-0.919871	-0.916967	0.918978	-0.339718	-0.00802286	-0.753941	-0.190026	0.459449	-0.314895	-0.330581	-0.817899	0.807039	0.884412	-0.912091	0.251727	0.0355212	-0.267779	-0.472549	0.0139667	0.867176	0.568031	-0.691693	-0.291372	-1.1501	-1.00833	0.5202	-0.782571	-0.923661	0.330396	-0.945865
Sample_15AB	Rochester	NCB	ASCL1	-0.211223	0.553929	0.102311	-0.161601	0.609941	-0.920726	0.266814	-0.328714	0.103834	0.984028	0.10032	-0.10811	0.659028	0.171706	0.252822	-0.154846	-0.00903631	-0.274859	0.570696	-0.0719224	0.615672	0.0621262	-0.680613	-0.00314207	0.0637187	0.520036	0.241457	0.813582	1.03	-0.190223	0.695679	0.72122	0.153115	-0.0205213	0.647516	1.07316	1.11872	0.180718	-0.376896	-0.852682	-0.57282	0.0927083	-0.819319	-1.33721	0.910511	-0.322332
Sample_15B	Rochester	NCB	YAP1	-0.781114	0.662259	-0.119933	2.27253	1.03378	-0.0436692	0.437728	-0.0479433	0.0913079	1.11532	0.323173	-0.128265	0.213935	0.536396	-0.65233	0.224203	0.124365	0.818826	0.812085	0.923261	1.0556	0.47972	-0.66551	-0.0247875	0.764171	0.910189	0.599515	1.7821	1.91125	0.591326	1.02019	0.118864	0.141171	0.102909	1.18267	0.696312	1.20369	0.479516	-0.576157	-0.550609	-0.745002	0.0450865	-0.696957	-1.19338	1.06512	0.0427013
Sample_16A	Rochester	NCB	NEUROD1	2.30871	-0.0924831	1.10753	0.696493	-0.972742	-0.945042	-0.151521	0.116613	0.385618	-0.677508	-1.85141	0.734265	1.12538	-0.511194	0.770198	-0.825506	0.590839	0.43725	0.444088	-0.36977	-1.15601	-1.22643	1.49806	0.866174	-0.724078	-0.866207	-0.881579	-0.679705	-0.578161	-0.12187	-0.643176	-0.364673	-1.43478	-1.43391	-0.255989	-0.335499	0.177788	-0.872395	0.114438	-0.11296	0.484152	0.987662	1.38982	1.01343	-0.987592	-1.32278
Sample_16B	Rochester	NCB	YAP1	-1.78743	-0.743736	0.196224	-1.13613	0.769424	1.20482	-0.864404	-0.651316	-1.20618	-1.56653	1.15401	-0.54874	0.155756	-1.13908	0.159825	2.49117	0.998516	0.326216	-0.602089	-0.782205	0.621612	1.5388	-0.225115	-0.873429	1.70335	0.527025	0.565986	0.277724	0.168419	1.4935	-0.358067	0.295115	1.25133	1.53927	1.12982	-0.404886	-0.560339	1.6903	0.64724	2.01306	0.776964	-0.956064	0.00289763	-0.147119	0.134039	2.47188
Sample_18A	Rochester	NCB	NEUROD1	0.160452	-1.70705	2.19921	0.920392	-0.687975	3.65375	-1.34587	-0.652274	-0.135534	18A	PD	-1.9373	-0.976573	-1.05392	-0.251937	1.29543	1.70789	1.75938	-0.314353	0.874721	0.669795	1.04446	1.54446	0.677426	0.407759	-0.405659	1.59357	0.359307	0.999301	1.39198	-0.632086	1.75162	0.413214	0.587653	0.40351	-0.152586	-0.543185	1.14836	3.03441	2.16135	2.83663	0.655799	2.13257	3.55043	-0.0645912	1.58015
Sample_18B	Rochester	NCB	NEUROD1	0.222051	-0.960917	1.88245	1.55336	0.489701	0.793129	-0.968906	0.350172	0.496117	18B	PD	-0.886848	-1.3933	0.864925	0.854278	-0.64331	0.113213	0.0623479	0.694404	1.51749	1.09523	-0.546177	0.39195	0.681353	-0.300877	0.121376	0.0529902	-0.390105	-0.05564	-0.649787	1.52997	0.217496	-0.84682	-0.784865	0.799047	0.0105443	1.06816	-0.0956551	-0.886722	-0.661898	-0.303488	0.616694	0.491427	0.124029	0.991235	-0.556327
Sample_19A	Rochester	NCB	ASCL1	1.90692	1.18636	-0.362998	-0.129794	-1.77192	-0.547125	-0.184132	-0.318606	0.64433	19A	PD	0.971434	0.529097	-0.950645	0.262576	-0.707993	-0.927897	-1.29333	0.285208	-1.35808	-1.40956	-0.397837	1.33979	0.838952	-1.00146	-1.77927	-1.20053	-1.41329	-1.4392	-0.781716	-1.23607	-0.441658	-0.166082	-0.188305	-1.52924	0.0224571	-1.35958	-1.08632	0.279811	0.837789	0.596974	0.799365	0.976692	0.525146	-1.40567	-0.515171
Sample_2	Rochester	NCB	NEUROD1	-1.16003	-1.81941	1.0327	-0.0699348	-0.872438	1.56538	-1.14575	1.16634	0.368328	2	PD	-1.66269	-1.57131	-1.25309	0.271757	1.22754	0.165654	-0.318518	-0.229578	0.286434	-0.23096	0.770629	-0.124685	-0.315171	0.486196	-0.174757	-0.172034	-0.567059	-0.424802	-0.030927	-0.792788	-1.15756	0.981848	1.11411	-0.0688599	-0.708411	-1.07946	0.327516	-0.212184	0.864892	-0.479293	-0.401868	-0.1361	0.588444	-0.708931	1.17811
Sample_21	Rochester	NCB	ASCL1	0.153458	1.10544	-0.813579	-0.737963	-0.483622	0.226109	0.475051	-0.681606	-0.603156	21	PD	-0.303768	0.55485	0.165883	-1.23219	0.541606	1.58233	-0.0037828	-1.16971	-0.801096	-0.26784	-0.354721	-0.273555	-0.254393	-0.431495	-0.720139	-0.308851	1.69249	1.36215	1.2368	-0.788286	1.16503	-0.561514	-0.500287	-1.57423	-0.661338	-0.642576	-0.952696	0.88468	-0.01278	1.26456	-0.238206	0.413785	0.51459	-0.951911	-0.172694
Sample_24B	Rochester	NCB	ASCL1	-0.0984781	0.68329	-0.974151	-0.196853	0.531478	0.633304	-0.577623	-0.653645	0.131291	24B	PD	0.43251	0.43082	0.0437675	-1.16068	-0.0656424	1.30715	0.22015	0.0708869	-0.593863	0.231855	-0.11924	0.289165	0.193326	0.65065	-1.21182	0.371059	0.707601	1.09782	0.660396	0.422355	1.17883	-0.0192994	0.117096	-0.118016	2.27482	0.877186	-0.000384892	1.4615	1.3624	1.55509	0.325432	0.337598	-0.0962343	0.620865	-0.0828043
Sample_25	Rochester	NCB	ASCL1	0.281633	0.575539	-0.121884	2.05515	-0.565124	-0.687911	0.256759	-0.681606	-0.422669	25	PD	-0.864852	0.666342	-1.03861	0.400998	0.061494	0.219934	-2.00897	-1.0864	-0.970391	-1.51256	-0.0303435	-1.23423	-0.743252	-1.17809	-0.7144	-1.33472	-0.872377	-0.310404	-0.19959	-1.26698	-1.49048	0.242634	0.0305726	-1.41384	-1.50964	-0.421721	-0.487611	-1.4847	-1.5346	-0.898565	-0.525483	-2.44544	-1.49922	-1.0127	-0.154921
Sample_25B	Rochester	NCB	ASCL1	0.5845	1.23355	-1.12194	-1.05394	0.0892312	-0.899454	1.30346	-0.358205	-0.423037	25B	PD	0.125872	1.22836	0.350813	-1.16309	-0.828467	0.186815	0.109028	0.699944	-0.23902	0.101744	-0.488483	0.255799	0.502345	-0.137345	-0.809553	0.0263305	1.13559	1.08311	0.932537	0.0872179	1.03001	-0.296359	-0.38774	-0.233239	0.708769	-0.243571	-0.561225	0.752373	0.424805	0.631258	0.453096	0.276735	0.100714	0.224429	-0.565804
Sample_26	Rochester	NCB	YAP1	-2.29025	0.106599	-1.12194	-0.116063	0.795257	-0.11048	-0.872641	-0.381015	-0.900435	26	PD	-0.576418	-0.168565	0.137062	-1.23219	0.847964	1.10805	-0.301371	-1.46524	-0.736331	0.139916	1.37044	-1.50373	-1.28864	0.459077	0.775583	0.776673	-0.420287	-0.606212	0.577153	0.343954	0.0939046	0.981945	1.09757	-0.0557832	-1.49643	-0.491628	0.929811	0.409426	0.278204	0.581449	-1.31962	-0.692618	-0.509313	0.827527	0.764338
Sample_31A	Rochester	NCB	ASCL1	-1.64887	1.22771	-0.775646	-0.242835	1.12295	-0.25411	1.28258	-0.570579	0.155999	31A	PD	1.89357	0.927036	0.734933	-1.13137	-0.00292121	0.189732	1.73495	0.732263	1.18116	0.954992	0.921324	0.215056	0.556643	1.07486	1.28817	1.30148	1.38869	1.49727	1.3725	0.835291	1.43745	0.188095	0.347846	1.03869	1.42101	0.503835	0.517337	0.160299	0.701615	0.649896	0.489291	0.466749	-0.249096	0.904752	0.184818
Sample_31B	Rochester	NCB	YAP1	-4.31097	-2.00655	-1.12194	-1.2447	-0.395156	0.397182	-0.870658	-0.681606	-2.48335	31B	PD	-0.805023	-2.323	-2.19242	-1.20669	0.805316	-1.49472	-2.23569	-3.35209	-1.72076	-1.49111	1.05733	-0.757559	-2.85478	0.375957	0.500127	-0.115008	-2.91488	-2.20658	-0.0429133	-1.13856	-2.25433	1.41139	1.42641	-0.67441	-2.37202	-2.83131	0.333176	-2.4421	-0.482831	-1.96469	-2.61293	-1.85725	-0.847096	-1.23377	1.08256
Sample_33	Rochester	NCB	ASCL1	1.72453	1.12688	-0.275922	0.00187319	-1.35495	-1.18924	0.625302	-0.351213	0.987441	33	PD	0.834588	0.683092	-0.931881	-0.4707	-1.00897	-0.771295	1.24998	0.482419	-1.05819	-0.713427	-1.03094	0.886833	0.840335	-0.66813	-1.0831	-0.865188	0.215414	0.307979	0.183227	-0.883116	-0.206726	-0.770574	-0.965004	-1.0117	-0.235045	-0.059893	-1.06099	0.268083	-0.17747	0.396112	0.857942	0.696455	0.558532	-1.22099	-1.01599
Sample_35	Rochester	NCB	ASCL1	-0.950697	0.864466	-0.677854	-0.358567	0.32493	-1.21645	2.98874	0.717453	0.866823	35	PD	1.65115	0.665198	-0.343152	-0.96857	-1.10136	-0.99815	-0.386531	0.326946	-0.483242	-1.15249	-1.23418	0.00834255	0.332321	-1.93386	-0.135152	-1.05221	-0.443759	-0.633543	-1.74854	-0.444261	-1.29832	-1.03485	-1.02685	-0.8793	-1.42475	-0.716967	-0.862833	-0.814544	-1.724	-1.07991	0.479935	-0.186717	-0.12293	0.00271788	-0.922411
Sample_5A	Rochester	NCB	ASCL1	2.94773	0.278643	-0.865751	-0.233176	-1.27085	0.26467	-0.69796	0.803657	1.50255	5A	PD	0.589113	-0.509317	1.0624	1.59963	-1.33938	-1.4695	0.534624	0.94613	0.451661	-0.4729	-1.8122	1.4272	0.994046	-0.909094	-0.807031	-0.750964	-0.348481	-0.850842	-1.21289	-0.626678	-0.275032	-1.88851	-1.7752	-0.545294	0.199265	0.0755227	-1.40716	-0.701866	-1.05704	-0.234569	0.959005	0.711554	0.380377	-0.662668	-1.33671
Sample_5B	Rochester	NCB	ASCL1	2.61675	0.200944	-0.594828	-0.578966	-1.8759	-0.0457245	-0.742184	0.606563	1.39881	5B	PD	0.619243	-0.616683	0.975845	1.58436	-1.09965	-1.43688	0.822851	0.626204	0.0797093	-1.1416	-1.44751	1.27929	0.819253	-1.01333	-1.0292	-0.670693	-0.193918	-0.820165	-1.23027	-0.848089	-0.606446	-1.56455	-1.49905	-0.359473	0.153498	-0.0513646	-0.978799	-0.843517	-1.42293	-0.194811	0.843206	0.549659	0.261253	-0.944793	-1.05608
Sample_7	Rochester	NCB	YAP1	-0.224523	-0.174376	0.361298	1.82246	1.10807	-0.172948	-0.200633	0.241085	-0.114249	7	PD	0.399199	-1.24863	0.987711	1.13015	0.774343	0.0322649	0.964683	0.528809	1.26557	1.41685	1.20046	-0.980453	-0.0580653	1.05221	1.1717	1.23266	0.765113	0.758942	1.05771	1.09213	0.618852	1.98608	1.65754	1.21972	0.543187	1.23934	0.827842	0.216963	0.979847	0.380873	-0.00877046	-0.614316	-1.03346	1.2079	0.812484
Sample_8	Rochester	NCB	NEUROD1	-0.138147	-1.56631	1.96339	-0.712183	-0.356298	0.0127843	-1.21428	0.366963	0.814112	8	PD	-1.75878	-1.27223	-1.18385	0.808303	1.25528	0.34023	1.2113	0.448855	-0.800548	0.271861	0.229822	0.515519	0.738445	0.332358	-0.699719	0.354719	0.0425903	0.620508	0.320978	-0.565041	0.763388	-0.00370585	0.250078	0.392303	-0.0815486	-0.450098	0.670131	0.664445	0.907313	0.712592	0.725631	0.994281	0.355611	-0.0631556	0.829965
Sample_9	Rochester	NCB	ASCL1	1.06111	-0.0842763	-0.911992	1.40067	0.0201011	-0.556955	-0.998426	-0.475797	0.580003	9	PD	-1.21275	0.913563	0.232228	-0.626851	-1.2248	-0.816885	0.19943	0.473555	-0.276409	0.140831	-0.840655	0.692671	0.707898	-0.343887	-0.531711	-0.11896	0.76691	0.215057	-1.34989	0.839321	0.271258	-0.823045	-0.894611	0.511442	0.343912	0.627995	-0.774382	0.216554	0.423382	0.137439	0.621059	0.558555	0.208843	0.413785	-0.848198
[truncated: 46 more columns]
