# Supplementary material for: Notch signaling and efficacy of PD-1/PD-L1 blockade in relapsed small cell lung cancer
Source: Nat Commun. 2021 Jun 23;12:3880. doi: 10.1038/s41467-021-24164-y (PMC8222224; doi:10.1038/s41467-021-24164-y)
Supplement: Supplementary file 7 — Dataset 15 [file 41467_2021_24164_MOESM7_ESM.xlsx]

## Sheet: Table S15
Supplementary Table 15: Moffit Cohort Clinical Data
Patient	Initial Stage	Trial Stage	Site of Mets		Specimen source	Treatment			Treatment	Days on treatment	Weeks on treatment	Best Response	Additional histology	TTF1	CD56	Ki67	Synaptophysin Positive	Chromogranin Positive	INSM1 Score	Cleaved Notch1
2112 A1	ES	ES	liver, bone		Liver	EP, PCI, and Taxol			Treme/Durva	0	0	n/a	No	n/a	n/a	0.95	Yes	Yes	unavailable	negative, 0%
4607 A1	ES	Unk	Mediastinal, Subcarnial, Hilum		RUL lung mass	Cisplatin, Etoposide, PCI			Nivo	0	0	n/a	Component of LCNEC	Yes	Yes	0.8	Yes	n/a	17.6	negative, 1%
6067 A1	ES	ES	Liver, Ribs		Liver	Carboplatin, Etoposide, and CPT-11			Nivo/Ipi	14	2	PD	No	n/a	n/a	n/a	n/a	n/a	61.8	negative, 1%
1537 A1	LS	Unk	Lung, Liver		Liver	carboplatin, etoposide, chemoradiation, Topotecan			Nivo/Ipi	14	2	PD	No	Yes	n/a	0.9	Yes	Yes	70.88	negative, 1%
13837 A1	ES	ES	adrenal, lung		Right Post Chest wall mass	cisplatin, etoposide			Nivo	27	3.85714	PD	No	n/a	n/a	n/a	n/a	n/a	68.6	unavailable
6656 A1	LS	LS	Hilum		Liver	Etoposide, Cisplatin, paclitaxel, carboplatin			Treme/Durva	42	6	PD	No	Yes	n/a	0.7	Yes	Yes	31.9	negative, 1%
4791 B1	ES	ES	Lung		Right frontal tumor	carboplatin, etoposide, Taxotere, Sutent, Xeloda, Temodar			Nivo/Ipi	42	6	PR	No	n/a	n/a	n/a	n/a	n/a	152.2	negative, 1%
13519 A1	LS	LS	Lung, Lymph node		RUL lung mass	cisplatin, etoposide, radiation therapy, taxol, carboplatin			Nivo	56	8	PD	No	Yes	Yes	0.8	Yes	n/a	35.4	negative, 1%
13670 B1	LS	LS	Lung		Right Parietal Tumor	Carboplatinum, Taxol,			Nivo/Ipi	81	11.5714	PD	No	Yes	n/a	0.7	Yes	n/a	145.2	negative, 1%
8502 A1	Unk	Unk	Lung		Mediastinal Mass	carboplatin, etoposide,			Nivo	84	12	SD	No	n/a	n/a	n/a	Yes	n/a	91.9	negative, 1%
635 A1	LS	ES	adrenal		Left Adrenal	EP and PCI			Nivo/Ipi	91	13	PR	No	n/a	n/a	n/a	n/a	n/a	72.9	unevaluable
5134 A1	ES	ES	Liver		Liver	Cisplatin, Chemo, PCI			Nivo	798	114	PR	No	n/a	Yes	0.8	Yes	No	0	negative
654 A1	LS	ES	Thyroid		Left Paratracheal Mass	carboplatin, etoposide, Topotecan			Nivo	1345	192.143	PR	No	n/a	Yes	0.95	Yes	Yes	80	positive, 5%
