# Supplementary material for: Notch signaling and efficacy of PD-1/PD-L1 blockade in relapsed small cell lung cancer
Source: Nat Commun. 2021 Jun 23;12:3880. doi: 10.1038/s41467-021-24164-y (PMC8222224; doi:10.1038/s41467-021-24164-y)
Supplement: Supplementary file 8 — Dataset 16 [file 41467_2021_24164_MOESM8_ESM.xlsx]

## Sheet: Table S16
Supplementary Table 16: Combined SCLC RNA-seq Datasets
sample	dataset	NE_low	subtype	NOTCH	NE_high	NE_low	NE_score	EZH2_log2_z	MYCN_log2_z	ASCL1_log2_z	NEUROD1_log2_z	POU2F3_log2_z	YAP1_log2_z	MYC_log2_z	ImmuneSignature	T.cells_CD8	Antigen_processing_machinery
GSM1060777_SCLC231	Sato	yes	YAP1	high	-0.975117	0.930758	-1.90588	-0.169907	0.456544	-0.744493	-0.929506	0.536491	1.13751	0.558078	1.01259	1.03857	0.718592
GSM1060780_SCLC237	Sato	yes	YAP1	high	-0.121337	0.666945	-0.788282	-0.430962	-0.425061	-0.295182	-0.616034	-0.573521	1.48474	1.10396	-1.07293	-0.953574	-0.467199
GSM1060781_SCLC239	Sato	yes	YAP1	high	-1.26698	0.979337	-2.24631	0.255492	0.963253	-0.780944	-0.919609	0.628345	1.07221	0.991271	1.3008	1.07029	0.832475
GSM1060783_SCLC243	Sato	yes	POU2F3	high	-1.25118	0.753805	-2.00499	-0.221036	2.09707	-0.737193	-0.985458	0.890085	0.832567	0.0372488	0.848414	1.22913	0.757553
GSM1060784_SCLC245	Sato	yes	YAP1	high	-1.2867	1.10472	-2.39142	0.719847	0.10219	-0.343399	-0.573181	-0.574541	1.49112	0.395882	0.937611	0.885207	0.00912077
GSM1060786_SCLC249	Sato	no	ASCL1	high	0.906389	-0.457167	1.36356	-0.0573687	-1.79569	0.934731	0.656184	-1.25924	-0.331671	-0.476365	-1.03192	-1.25025	-0.589758
GSM1060788_SCLC253	Sato	yes	YAP1	high	-1.09768	1.21713	-2.31481	-1.84567	-0.309796	-0.303119	-0.667652	-0.512402	1.48317	-0.193954	1.21063	1.21794	0.720347
S00472	George	no	ASCL1	high	0.658264	-0.291399	0.949662	-0.141044	-0.700015	0.924206	1.28027	-0.526455	-0.310811	-0.99404	-0.417244	-0.692875	0.288648
S00831	George	no	ASCL1	high	0.136339	1.06256	-0.926217	-0.471871	-0.658207	0.887818	-0.775425	-0.545154	1.41717	-0.0971417	0.323741	-0.255853	0.662948
S00838	George	no	ASCL1	high	0.327813	0.981107	-0.653294	-0.169979	-0.660298	0.233672	0.378934	-0.0430089	1.05595	1.0707	-0.00493189	-0.574492	0.101157
S02139	George	no	NEUROD1	high	0.311289	-0.58841	0.899699	0.801502	-0.0907318	-1.31089	1.68052	-0.271558	-0.718124	-0.458165	-0.911849	-0.689449	0.331776
S02194	George	no	ASCL1	high	-0.345301	0.994966	-1.34027	0.0373951	-0.367369	-0.229618	0.574224	-0.224341	1.41557	0.0525553	-0.185983	-0.930146	0.204354
S02246	George	yes	YAP1	high	-3.31873	1.82065	-5.13938	-5.00049	-0.164206	-2.09313	-1.17584	-0.432862	3.10709	0.808864	1.5328	1.58527	0.667582
S02286	George	yes	POU2F3	high	-2.45471	1.03408	-3.48879	0.0752679	1.03976	-2.14695	-1.18953	2.34312	1.82322	1.58522	0.150901	0.0103881	0.571951
S02290	George	no	ASCL1	high	0.226291	-0.590455	0.816746	-0.437869	-0.347195	0.271803	-0.942572	-0.0224651	0.704254	-0.442679	-0.400284	-0.547067	0.47326
S02297	George	no	ASCL1	high	0.748102	0.191419	0.556684	0.0907618	-0.580266	0.444734	-1.1503	-0.437599	0.522767	-0.110445	-1.04881	-1.13616	-0.512118
S02298	George	yes	YAP1	high	-2.53652	1.51309	-4.04961	-0.0176248	1.61169	-2.10102	-1.19613	-0.52514	3.08257	1.24683	-0.835642	-0.824862	-1.66128
S02299	George	yes	ASCL1	high	-1.52688	0.791018	-2.31789	-1.47202	-0.696296	-0.153036	-0.581882	0.329489	0.901465	0.0536007	1.42909	1.2335	0.676185
S02353	George	no	ASCL1	high	0.750355	0.640643	0.109713	-2.97416	0.0831326	0.488709	-1.06617	-0.530735	0.325918	-0.638374	-0.771178	-1.1829	0.746887
SCLC19_relapse_1322930	Wagner	yes	YAP1	high	-1.41	1.37	-2.78	-1.80242	-0.531668	-1.20108	-1.06029	-0.336028	1.38103	-0.122064	1.24	1.41	1.06
SCLC21_relapse_1420147	Wagner	yes	YAP1	high	-0.58	1.28	-1.86	-1.457	-0.507013	-0.045914	-0.874807	-0.49215	1.87255	0.321465	0.56	-0.21	0.33
SCLC29_relapse_M1500410	Wagner	yes	POU2F3	high	-1.41	1.17	-2.58	-0.382562	-0.0566742	-1.45957	-1.08128	2.25839	1.02274	2.04916	0.69	-0.15	0.53
SCLC30_relapse_M1501188	Wagner	yes	YAP1	high	-1.41	1.05	-2.46	-0.182756	-0.457683	-1.45957	-1.08128	-0.265491	1.17052	0.0721855	0.93	0.21	0.86
SRR1797220	Jiang	no	YAP1	high	-0.430935	1.51265	-1.94358	1.6183	-0.566886	2.41408	-0.715111	0.446562	2.545	0.234105	1.63513	1.12757	0.554796
SRR1797221	Jiang	yes	YAP1	high	-1.5737	1.21147	-2.78516	-1.30959	0.19296	-0.750784	-0.779369	0.46912	2.28513	1.05092	0.536725	0.156485	0.488396
SRR1797223	Jiang	yes	YAP1	high	-1.74978	1.97372	-3.7235	-1.69452	-0.39973	-0.983115	-0.698145	-0.775851	0.364945	0.22924	1.91839	0.915239	0.99484
SRR1797224	Jiang	yes	YAP1	high	-1.21121	1.82441	-3.03562	-1.2102	2.31434	-1.07689	2.45942	0.0630849	3.11345	0.839514	2.00251	1.17345	1.15
SRR1797225	Jiang	no	POU2F3	high	0.409243	0.880033	-0.470789	0.341546	-0.588342	0.164811	-0.806908	2.55794	-0.293211	0.712108	0.538842	-0.00969364	0.869619
SRR1797229	Jiang	no	ASCL1	high	0.339743	-0.0966369	0.43638	-0.260173	-0.588342	0.52436	-0.224271	-0.297835	-0.0252258	-0.660144	-0.619465	-1.00818	-1.20401
SRR1797238	Jiang	no	ASCL1	high	0.0949056	-1.08795	1.18286	-0.010278	-0.52092	-0.169653	-0.345226	-0.379042	-1.01596	-0.90373	-1.135	-1.33824	-1.90564
SRR1797241	Jiang	no	ASCL1	high	0.586063	0.535757	0.0503051	1.1691	-0.564984	0.64036	-0.738422	-1.09112	-0.795729	-0.843197	-0.198391	-0.167622	-0.236027
SRR1797247	Jiang	no	ASCL1	high	0.151598	-0.181839	0.333437	-0.928498	-0.522598	0.177353	-0.75345	0.0495504	-0.423144	-0.648109	-1.05184	0.597383	0.586832
SRR1797249	Jiang	no	YAP1	high	0.491063	0.726211	-0.235148	-0.262101	-0.293822	0.344585	2.18403	2.02559	2.1755	-0.36584	0.294256	-0.598973	0.0691773
SRR1797253	Jiang	no	NEUROD1	high	0.500536	0.172024	0.328512	0.443558	-0.148555	-1.48765	2.52962	-0.847787	-0.747975	2.81861	-0.788168	-1.52465	0.499509
SRR1797254	Jiang	no	POU2F3	high	-1.38301	-0.237823	-1.14519	2.0395	-0.548836	-1.25624	-0.674613	4.23171	-1.14995	2.27979	0.193147	-0.278615	-0.28188
SRR1797258	Jiang	yes	POU2F3	high	-2.10906	0.985669	-3.09472	-0.931544	0.40521	-1.23032	0.726092	0.333775	-0.918511	1.50935	-0.105537	-0.125726	-0.0175476
SRR1797263	Jiang	no	ASCL1	high	0.601248	-1.01663	1.61788	-0.334447	-0.588342	0.407297	0.153714	-0.900572	-0.134856	-0.663758	-0.422331	0.00975165	-0.083013
SRR1797271	Jiang	no	NEUROD1	high	-0.742206	-0.461561	-0.280645	1.28661	0.337396	-0.504117	2.77261	0.753345	0.937086	-0.656536	0.38206	1.84538	-3.54323
SRR1797273	Jiang	no	ASCL1	high	0.143158	0.585495	-0.442336	-0.065652	-0.588342	0.0644719	-0.838497	-1.07336	-0.865726	0.101356	0.574317	0.0738718	0.849108
SRR1797287	Jiang	yes	YAP1	high	-0.932624	1.81301	-2.74564	-0.714933	-0.560386	-1.0309	-0.798268	-1.02148	2.91043	-0.582873	1.60065	2.14791	0.0507708
SRR1797289	Jiang	no	ASCL1	high	0.374556	0.542321	-0.167765	1.05935	-0.393448	0.708315	-0.621695	-0.144444	-0.037407	-0.512728	0.751392	0.0217744	0.252681
SRR1797290	Jiang	yes	POU2F3	high	-3.37068	1.1079	-4.47858	-1.83296	-0.588342	-1.44145	-0.861446	2.23312	-0.260728	-0.526279	1.71954	0.816116	0.897423
SRR1797296	Jiang	yes	YAP1	high	-3.05781	2.05063	-5.10844	-1.07861	-0.207911	-1.44647	-0.841898	-0.568525	0.0478612	2.42848	2.39827	1.41252	1.11936
SRR1797300	Jiang	no	ASCL1	high	0.118552	2.00067	-1.88212	-0.608172	-0.588342	0.497343	-0.8326	-0.938816	0.136325	1.23937	1.23765	0.790337	0.63042
SRR1797301	Jiang	no	YAP1	high	0.17933	1.19399	-1.01466	-0.773877	-0.543891	-0.00660168	-0.552038	-0.437692	0.855878	2.77523	-0.0807688	-0.495998	1.03473
GSM1060768_SCLC205	Sato	no	ASCL1	low	1.08787	-0.64249	1.73036	-0.872728	0.456544	1.15933	0.46207	-1.06367	-0.55772	-0.823803	-1.01731	-1.09088	-2.26505
GSM1060769_SCLC207	Sato	no	ASCL1	low	1.06078	-0.556885	1.61766	1.28118	0.605475	1.43448	-0.647243	-0.720314	-0.0669275	-1.23482	-1.12122	-1.24562	-1.61569
GSM1060770_SCLC209	Sato	no	ASCL1	low	0.860684	-1.64993	2.51061	0.531291	-1.29126	1.37913	0.0863077	-0.824368	-0.641069	-1.16787	-0.0525251	-0.748684	-1.49659
GSM1060771_SCLC211	Sato	yes	YAP1	low	-0.795331	0.565521	-1.36085	-1.23415	0.0143151	-0.538839	-1.13893	0.788648	0.889118	0.824658	1.13404	1.13145	1.07187
GSM1060772_SCLC213	Sato	no	ASCL1	low	0.926784	-1.06876	1.99555	0.687384	0.438284	0.883279	0.828672	-1.04	-0.671948	-1.1025	0.764128	0.905405	0.657432
GSM1060773_SCLC215	Sato	yes	YAP1	low	-1.28619	1.6029	-2.88908	-2.31854	1.41233	-0.320957	-0.577144	-0.590324	1.48843	1.08533	0.978191	0.985506	0.657939
GSM1060774_SCLC219	Sato	no	ASCL1	low	0.961226	-1.06793	2.02915	1.24642	-1.19311	1.46752	-0.603552	-0.665324	-0.198641	-1.03004	-0.240957	-0.51491	0.0638125
GSM1060775_SCLC227	Sato	no	ASCL1	low	0.933187	-0.130183	1.06337	0.219783	0.267669	1.44231	-0.578204	-0.75769	-0.106418	-0.816237	-0.103541	-0.114691	0.953539
GSM1060776_SCLC229	Sato	no	NEUROD1	low	0.891779	0.458494	0.433285	0.848616	0.173517	0.27428	1.15138	-1.25266	-0.172999	1.28409	-1.86414	-1.23033	-1.70174
GSM1060778_SCLC233	Sato	no	ASCL1	low	0.851327	-1.44589	2.29722	0.329075	-0.0256282	0.944436	0.765261	-1.02932	-0.680373	-1.10954	-1.57965	-1.15822	-1.17568
GSM1060779_SCLC235	Sato	no	ASCL1	low	0.822575	-1.3286	2.15118	-0.196689	0.210608	1.27159	0.296906	-0.964261	-0.604237	-0.46412	-0.841118	-0.855064	0.41378
GSM1060782_SCLC241	Sato	no	ASCL1	low	0.731834	-0.869052	1.60089	0.320689	-1.91666	1.44726	-0.707872	-0.625645	-0.113739	-0.841032	-0.368545	-0.492064	0.283779
GSM1060785_SCLC247	Sato	yes	YAP1	low	-1.00499	0.540576	-1.54557	-1.52131	-1.10353	-0.764345	-0.961652	0.835901	0.890096	1.61469	0.206965	0.03114	0.54542
GSM1060787_SCLC251	Sato	yes	YAP1	low	-0.554914	0.814164	-1.36908	0.280516	-0.46158	-0.162252	-1.35016	0.696906	0.815509	0.994944	1.20789	1.42818	0.948365
GSM1060789_SCLC255	Sato	yes	POU2F3	low	-1.21285	0.727563	-1.94041	0.618671	1.35983	-0.676955	-1.03613	0.8771	0.835983	1.45551	0.320065	0.561784	0.704394
GSM1060790_SCLC257	Sato	no	NEUROD1	low	0.818836	-1.14503	1.96386	1.52939	-0.0353287	0.273731	1.22592	-1.13566	-0.363991	-1.0854	-0.627474	-0.830316	-0.0267052
S00022	George	no	ASCL1	low	0.600237	-1.56073	2.16096	0.365947	-0.467705	0.565298	-0.0572662	-0.545663	-1.45407	-0.876119	-1.38736	-1.17684	0.0995035
S00035	George	no	ASCL1	low	0.518018	-0.0845929	0.602611	0.026384	-0.638348	1.18853	-0.97134	-0.590877	-0.135198	-0.849268	-0.812354	-0.614996	0.0969189
S00050	George	no	ASCL1	low	0.620074	-1.11037	1.73044	0.300597	-0.221182	0.236959	-0.217593	-0.328132	-1.06979	-0.713854	-0.513641	-0.33773	0.24707
S00213	George	no	ASCL1	low	0.159123	0.378794	-0.219671	-0.777573	-0.610511	0.62202	0.0597951	-0.598247	0.219129	-0.188966	1.13659	1.12503	0.632522
S00356	George	no	ASCL1	low	0.566893	0.0735404	0.493353	0.703287	-0.0414321	0.183539	-0.801206	-0.358866	0.441759	-0.41121	0.206654	-0.192856	0.353295
S00501	George	no	ASCL1	low	0.473809	0.650166	-0.176357	-1.6509	-0.674147	0.97037	1.13718	-0.533297	-0.116186	0.0148178	0.95854	0.576077	0.600267
S00825	George	no	ASCL1	low	0.518506	0.980552	-0.462046	-1.24504	-0.650893	0.646422	-0.758375	-0.574244	0.98737	0.337025	1.30431	1.13565	0.718853
S00827	George	no	ASCL1	low	0.638974	-0.230034	0.869008	1.62297	1.30564	0.620376	-0.0929442	-0.603383	-0.17621	-0.190712	-0.218974	-0.211738	0.160265
S00829	George	yes	POU2F3	low	-1.58615	1.3841	-2.97025	1.1114	0.363389	-0.569981	-1.19155	2.38788	0.612768	1.58675	0.665538	0.301497	0.721708
S00830	George	no	ASCL1	low	0.589262	0.81466	-0.225398	-0.996291	-0.117839	0.0356004	1.12472	-0.351583	0.00994866	-0.236103	1.42792	1.20684	0.710669
S00832	George	no	ASCL1	low	0.589537	-1.10068	1.69022	0.860809	0.809916	0.650098	1.64959	-0.553069	-0.777972	0.233916	-1.32386	-1.25012	-1.8153
S00836	George	no	ASCL1	low	0.637474	0.418716	0.218758	-0.488476	-0.668995	1.09288	-0.625371	-0.323395	-0.0400187	-0.327687	0.483911	0.0492931	0.633282
S00837	George	yes	POU2F3	low	-2.93335	1.59613	-4.52947	-1.09852	-0.6131	-1.2127	-1.19062	2.70342	0.253883	2.12156	1.28504	0.47489	0.722027
S01242	George	no	ASCL1	low	0.301063	0.311372	-0.0103088	1.24288	-0.523015	0.44448	1.55531	-0.527442	0.763221	-0.429645	1.04738	0.970182	0.643183
S01248	George	no	ASCL1	low	0.419185	0.135969	0.283216	-0.311395	-0.701956	0.69583	-1.05379	-0.577963	0.314751	-0.401023	0.838987	0.461145	0.499087
S01297	George	no	ASCL1	low	0.292679	-0.24209	0.534768	-1.60522	0.21133	0.837283	-0.142975	1.46588	-0.598986	1.85089	0.181465	0.281521	0.56047
S01366	George	no	ASCL1	low	0.552981	-1.78151	2.33449	-0.96817	-0.706449	0.812826	-1.06741	-0.633522	-1.31084	-1.30314	-1.37834	-1.14984	-0.743537
S01453	George	no	ASCL1	low	0.579999	-0.695255	1.27525	-0.356277	-0.626812	0.610534	-0.547749	-0.369363	-0.597219	-0.485535	-0.91615	-1.20118	-1.21298
S01494	George	no	NEUROD1	low	0.308458	-0.655224	0.963682	0.0176316	1.58691	-1.42922	1.31499	-0.631772	-1.32168	1.51187	-0.759541	-1.00838	-2.26258
S01512	George	no	ASCL1	low	0.56962	-0.293449	0.863069	0.0594584	0.359567	0.65503	-0.638598	-0.581925	-1.27452	-1.06811	-1.18248	-0.439047	-0.0104683
S01524	George	no	ASCL1	low	0.137952	-1.36679	1.50474	0.73783	-0.564025	0.64668	-0.162295	-0.127833	-1.2214	-1.43667	-1.15855	-0.559613	-0.812031
S01542	George	yes	POU2F3	low	-1.71179	0.749343	-2.46113	0.649136	1.55256	-2.07093	-1.19613	1.85543	0.698613	1.7933	0.0582044	0.38052	0.545118
S01556	George	no	POU2F3	low	-0.410887	0.713127	-1.12401	-0.337749	4.37981	-2.23733	0.570267	3.02927	-0.788408	-1.18775	-0.832614	-0.744516	0.092275
S01563	George	no	ASCL1	low	0.152742	0.965424	-0.812682	0.13951	-0.51015	0.395553	-0.568786	-0.276924	0.855941	-0.6854	1.06377	0.507082	0.550041
S01578	George	no	ASCL1	low	0.586997	-0.851149	1.43815	-0.344203	-0.610923	0.621574	-0.312862	-0.615887	-1.4152	-0.163044	0.677369	1.34456	0.737402
S01698	George	no	ASCL1	low	0.558818	0.683435	-0.124617	-0.720748	0.109273	0.908841	0.866877	-0.57948	0.233253	-0.0587339	0.891087	0.361748	0.565714
S01728	George	no	ASCL1	low	0.419032	0.562234	-0.143202	-0.268313	0.880015	0.895326	-0.327366	-0.408572	0.580966	-0.0436103	-0.83505	-0.932301	0.387374
S01792	George	no	ASCL1	low	0.587138	0.700509	-0.113372	0.522853	-0.626048	0.677016	1.20103	-0.47257	1.38597	-0.423145	-0.794888	-1.56537	-0.536285
S01861	George	no	ASCL1	low	0.308531	0.298026	0.0105052	-0.336222	-0.632644	0.731889	-0.349784	-0.247284	0.143262	-0.48387	1.03685	0.888631	0.730592
S01864	George	no	ASCL1	low	0.428727	0.61881	-0.190083	1.11631	-0.0157871	0.369622	-0.804431	-0.588168	0.371599	0.277569	1.48167	2.08352	0.711276
S01873	George	no	NEUROD1	low	-0.31711	0.796309	-1.11342	0.660377	-0.0451513	-1.69245	1.78258	-0.559894	0.423116	-0.24424	1.49854	1.20926	0.70175
S02065	George	no	ASCL1	low	0.469394	-1.93441	2.4038	0.197842	3.91459	0.332943	0.924883	-0.630346	-1.39544	-1.4001	-1.2506	-0.300819	-1.99987
S02093	George	no	ASCL1	low	-0.247857	1.24277	-1.49062	-0.831339	-0.558215	-0.0314277	-0.181188	-0.0416116	0.925168	0.543684	1.58702	2.22118	0.761539
S02120	George	no	ASCL1	low	0.554121	-1.04355	1.59767	-0.413856	-0.691177	0.947404	-0.0855851	-0.55908	-0.302432	2.67316	-0.816811	-0.62544	-1.52113
S02163	George	no	NEUROD1	low	0.495236	-0.165622	0.660858	1.49871	-0.368092	-0.183297	2.14742	-0.489816	-0.814839	-0.345902	-1.47888	-1.1783	-0.255919
S02209	George	yes	POU2F3	low	-1.74295	0.901687	-2.64464	-0.292447	0.656565	-2.22738	-1.19139	1.65826	0.965243	1.34461	0.807928	1.05591	0.517821
S02234	George	no	ASCL1	low	0.578597	-0.0969117	0.675508	0.464298	0.627073	0.384002	1.27617	-0.337892	0.151014	-0.223372	-0.141229	-0.540196	-0.576821
S02241	George	no	ASCL1	low	0.415469	-1.44505	1.86052	0.0245913	-0.728525	0.580147	1.56745	-0.451072	-1.44274	-1.01197	-1.47929	-0.948211	-3.16405
S02242	George	no	ASCL1	low	0.426115	-0.0993761	0.525491	0.883727	-0.0380925	0.0451549	-0.0550778	-0.375551	0.0116793	-0.542383	0.727963	1.88027	0.596448
S02243	George	no	ASCL1	low	0.569422	-0.0600115	0.629433	0.476824	0.0289983	-0.0870383	0.694311	-0.344473	-0.7189	-0.90197	-0.166588	-0.254851	-0.165527
S02244	George	no	ASCL1	low	0.411467	-0.485129	0.896596	0.455128	-0.314003	0.729953	0.184334	-0.339372	-0.919452	-0.724766	-0.751576	-0.647447	0.0469711
S02248	George	no	ASCL1	low	0.544613	-0.922969	1.46758	0.56236	-0.396534	0.779426	1.01851	-0.516398	-0.777844	-0.42148	0.222306	0.0897171	0.244217
S02249	George	no	ASCL1	low	0.234513	0.853729	-0.619215	-0.614317	-0.657269	0.54461	-0.863771	-0.353341	0.412336	-0.015015	1.18903	1.41371	0.65782
S02255	George	yes	POU2F3	low	-1.25331	1.31144	-2.56474	-0.345702	-0.58143	-2.188	-0.351897	2.79546	0.536077	2.85045	1.00553	0.875019	0.682648
S02256	George	no	POU2F3	low	-0.0106482	-0.594444	0.583796	0.260667	-0.161844	-2.1355	-1.12771	3.05333	-0.458727	2.11021	-0.321871	-0.382503	0.341021
S02284	George	no	ASCL1	low	0.533028	-0.120678	0.653706	-0.11509	-0.667743	0.38376	-0.878915	-0.185751	0.616041	-0.508755	0.461306	0.0302673	0.549976
S02285	George	no	ASCL1	low	0.617716	-1.86813	2.48585	1.26637	-0.288786	0.69663	-0.832157	-0.582802	-1.02721	-1.03619	-1.51882	-0.879433	-2.95067
S02287	George	no	ASCL1	low	0.459747	-1.14832	1.60807	0.59525	-0.0452428	0.54358	-0.796995	0.195208	-0.00589153	-1.01997	-1.06002	-0.765843	0.108556
S02288	George	yes	POU2F3	low	-2.46988	1.02715	-3.49703	0.795995	0.413556	-1.41446	-1.18659	2.00532	0.275275	0.949981	1.30587	0.931135	0.703128
S02289	George	no	ASCL1	low	0.654135	-1.18896	1.84309	0.362123	1.37944	0.745274	0.654215	-0.553446	-0.467383	-0.823816	-1.37605	-1.30858	-2.25188
S02291	George	no	ASCL1	low	-0.230444	0.836859	-1.0673	-0.594997	-0.562675	0.649496	-1.1233	0.0221837	1.29717	-0.0578179	0.588762	-0.178822	0.634844
S02293	George	no	NEUROD1	low	0.444756	-2.20108	2.64583	1.05919	-0.439034	-0.710476	1.93251	-0.372318	-1.74646	-0.894153	-0.880664	-0.851413	0.381537
S02294	George	no	NEUROD1	low	0.453108	-2.26511	2.71822	1.11475	-0.509717	-0.741544	1.91527	-0.324024	-1.9434	-1.03523	-1.00559	-0.870379	0.331411
S02295	George	no	ASCL1	low	0.631333	-1.33878	1.97012	0.934718	-0.0856291	0.696603	-0.797039	-0.486768	-0.804374	-0.92556	-1.39422	-0.951793	-3.44846
S02296	George	yes	POU2F3	low	-2.18206	1.50327	-3.68534	0.851024	-0.187264	-2.23047	-1.16968	2.26062	0.037809	1.4061	1.21123	1.33606	0.685866
S02322	George	no	ASCL1	low	0.469435	-0.916753	1.38619	-0.37957	-0.622641	-0.0755065	0.0623781	-0.402091	-0.696314	0.211496	-1.19039	-0.763499	-0.916029
S02328	George	yes	ASCL1	low	-2.00329	1.36619	-3.36948	-0.476137	-0.665944	-0.655645	0.00266938	-0.163535	1.90696	0.661192	1.6971	2.39007	0.742491
S02342	George	no	ASCL1	low	0.495204	-1.31003	1.80524	0.41258	-0.417863	0.152815	1.45884	-0.361254	-1.48512	-0.485498	0.0837778	0.0660994	0.629469
S02347	George	no	ASCL1	low	0.342589	0.146034	0.196555	-0.835359	-0.668847	0.321032	-0.10169	-0.544849	-0.140214	-0.140537	1.46066	1.88502	0.751375
S02350	George	no	NEUROD1	low	-0.00323695	0.926896	-0.930133	0.971975	0.0497952	-0.545645	1.06342	-0.390556	0.715791	0.36979	1.36784	1.65993	0.70527
S02351	George	no	ASCL1	low	0.62556	-0.744963	1.37052	0.276549	1.22125	0.669628	1.14809	-0.379576	-0.243299	-0.50626	-1.27541	-1.18057	-1.45378
S02352	George	no	ASCL1	low	0.547189	-0.653511	1.2007	0.403893	-0.655835	0.379049	-0.562115	-0.224807	-0.58452	-0.796961	-0.868228	-1.16837	-1.24896
S02354	George	no	ASCL1	low	0.712032	0.0125636	0.699468	1.93571	-0.287475	0.540301	-0.529141	-0.503941	-0.306938	-0.356197	0.850795	0.785172	0.692394
S02360	George	no	ASCL1	low	0.68425	-1.25596	1.94021	0.34658	0.391464	0.608543	1.68771	-0.584486	-0.516193	-0.940072	-0.95735	-0.594862	-0.623449
S02375	George	yes	POU2F3	low	-2.12645	0.796018	-2.92246	-0.181766	-0.452108	-1.7476	0.736671	1.90311	-0.994291	2.65897	0.730294	0.626859	0.528298
S02376	George	no	ASCL1	low	0.502016	-0.352943	0.854959	0.467134	-0.513854	1.00735	-1.17991	-0.592921	-0.416908	-0.100632	0.309715	0.938071	0.68685
S02378	George	no	ASCL1	low	0.192591	1.17767	-0.985081	-0.847235	-0.675865	0.123186	0.889449	0.267179	0.707383	0.151603	0.742831	-0.185808	0.66481
S02382	George	no	ASCL1	low	0.576355	-0.197024	0.773379	0.92956	0.126194	0.31922	-0.40081	-0.504712	0.700757	-0.634171	-1.09989	-1.2811	0.0643845
S02397	George	no	ASCL1	low	0.49727	-0.111163	0.608432	-0.571891	3.67148	0.675645	0.0306622	-0.559705	-0.374707	0.320747	-0.307118	-0.294517	0.288569
SCLC1_relapse_1206866	Wagner	no	ASCL1	low	0.75	-1.07	1.82	0.893527	-0.56224	0.912082	1.69056	0.433213	-1.25108	-0.515413	0.1	-0.21	-0.26
SCLC11_relapse_1316889	Wagner	no	ASCL1	low	0.92	-0.13	1.05	0.984108	-0.215241	0.937914	-0.519453	-0.288502	-0.467529	1.04041	-0.91	-0.84	-0.89
SCLC18_relapse_1316903	Wagner	no	ASCL1	low	0.92	-0.52	1.44	0.863973	-0.494664	0.773311	0.651593	-0.437666	-0.354146	0.750737	-0.99	-0.65	0.01
SCLC2_relapse_1206854	Wagner	no	ASCL1	low	0.8	-1.35	2.15	0.746435	-0.276868	1.04278	0.425225	-0.49215	-1.3347	-0.593887	-1.46	-0.88	-1.34
SCLC20_relapse_1322931	Wagner	yes	YAP1	low	-1.45	1.13	-2.58	-0.712189	-0.448618	-1.36047	-1.08128	-0.437666	0.883296	0.0572654	1.55	2.17	1.1
SCLC23_relapse_1409275	Wagner	no	ASCL1	low	0.93	-1.49	2.42	0.863226	-0.175795	0.553309	0.726444	-0.464582	-1.04928	0.449028	-0.37	-0.21	0.53
SCLC24_relapse_1409277	Wagner	yes	POU2F3	low	-0.64	0	-0.64	0.330771	2.48662	-1.37369	-0.926274	3.05387	0.126944	-0.822145	-0.83	-0.79	-0.1
SCLC25_relapse_1409274	Wagner	no	ASCL1	low	0.81	-0.84	1.65	0.801966	-0.56224	0.642396	-0.327169	-0.49215	-0.784764	2.03077	-1.38	-0.92	-0.12
SCLC27_relapse_1421554	Wagner	no	ASCL1	low	0.62	-0.81	1.43	0.469533	-0.447799	0.626007	1.29855	-0.336028	0.162832	-0.50493	-1.15	-0.93	-0.26
SCLC3_relapse_1218595	Wagner	no	ASCL1	low	0.75	-0.22	0.97	0.978255	-0.123019	0.600371	0.343562	-0.464582	0.24971	-1.07612	-0.47	-0.33	-3.09
SCLC31_relapse_M1500912_1	Wagner	no	ASCL1	low	0.06	-1.14	1.2	-0.678923	0.543725	0.227299	0.560229	-0.360582	-1.1364	-1.85276	-0.34	-0.8	-0.03
SCLC6_relapse_1303320	Wagner	no	ASCL1	low	0.99	0.03	0.96	0.886141	2.80145	0.882252	0.744729	-0.49215	-1.1184	-0.495108	0.89	1.2	0.55
SCLC8_relapse_1311328	Wagner	no	ASCL1	low	0.59	0.33	0.26	-0.769898	-0.476137	0.803732	1.59222	-0.288502	0.0497828	-0.337436	0.49	0.02	0.52
SCLC9_relapse_1311329	Wagner	yes	YAP1	low	-1.23	1.21	-2.44	-1.83219	-0.496129	-1.10117	-1.08128	-0.0972443	0.576897	-0.451155	1.43	1.92	0.6
SRR1797218	Jiang	no	YAP1	low	-0.00139057	1.84092	-1.84231	-1.32793	-0.588342	-0.244907	-0.771269	-0.194071	0.0153781	0.0841748	1.94709	1.97846	0.0627531
SRR1797219	Jiang	yes	YAP1	low	-1.60326	1.80038	-3.40365	-1.20485	-0.421261	-1.06852	1.50906	0.356332	1.7248	2.31174	2.16257	2.0144	0.972861
SRR1797222	Jiang	yes	YAP1	low	-2.90684	2.13828	-5.04512	-1.11031	-0.588342	-1.41778	-0.861446	0.1662	0.1812	-0.0104236	1.98865	1.45004	1.09409
SRR1797226	Jiang	no	YAP1	low	-0.603158	-0.24965	-0.353508	-0.084774	-0.588342	-1.14127	-0.861446	-0.696201	-0.772337	0.499221	-0.215503	-0.737995	0.458141
SRR1797227	Jiang	no	YAP1	low	0.773989	-0.14903	0.923019	-0.0906336	0.860207	-0.0860369	-0.0298783	-0.819816	1.99685	-0.794936	0.196254	0.375607	-0.69614
SRR1797228	Jiang	no	ASCL1	low	0.859964	-0.286805	1.14677	0.164229	-0.38806	1.27272	0.790889	-0.347462	-1.20193	-0.430901	-1.02233	-1.42626	-0.852401
SRR1797230	Jiang	no	POU2F3	low	-1.28375	0.355158	-1.6389	-0.60095	1.43835	-1.49497	-0.626555	1.66016	-0.955055	0.803266	0.523076	0.0653633	0.763452
SRR1797231	Jiang	no	NEUROD1	low	-0.05037	-0.46357	0.4132	1.48108	-0.370079	0.194077	2.48102	0.672137	-0.447506	-0.591991	-0.861707	0.00744551	-1.41388
SRR1797232	Jiang	no	POU2F3	low	-0.288859	-0.326023	0.0371639	-0.765926	0.0304655	-0.420501	-0.316067	1.29472	-0.772337	-0.815557	0.295942	-0.956045	-1.85149
SRR1797233	Jiang	no	ASCL1	low	0.622482	-1.13007	1.75255	-0.481241	-0.0170313	-0.282534	-0.692972	-0.888842	-0.80076	-0.525426	-0.442544	-0.57895	0.116991
SRR1797234	Jiang	no	YAP1	low	0.166316	0.76221	-0.595894	-0.785395	-0.313679	-0.692253	-0.449442	-0.595594	-0.0658297	-0.570994	1.19416	1.40635	0.757198
SRR1797235	Jiang	no	YAP1	low	0.643295	-0.57611	1.2194	2.33116	-0.304866	1.18493	0.429104	-1.06479	1.11168	-0.810776	-1.32625	-1.57913	0.838983
SRR1797236	Jiang	no	NEUROD1	low	0.335162	0.105137	0.230025	1.8477	1.33834	-0.416734	3.5814	0.377505	-0.0702555	-0.623795	-0.027626	-0.00500442	0.263879
SRR1797237	Jiang	no	YAP1	low	1.16783	-0.897689	2.06552	-0.0211649	-0.573954	0.290235	-0.48778	-0.0812831	0.283364	1.34484	-0.522513	-0.373752	0.137294
SRR1797239	Jiang	no	POU2F3	low	0.805584	0.208556	0.597029	1.3167	-0.555022	0.240065	-0.605496	0.974408	-0.366298	-0.493566	0.169534	-0.273029	0.697954
SRR1797240	Jiang	no	YAP1	low	0.134572	-0.75679	0.891362	-0.120305	0.163308	-1.16128	-0.2404	-0.141069	-0.324554	-0.739997	-0.794212	-0.289572	-2.43311
SRR1797242	Jiang	no	YAP1	low	0.843393	-0.839653	1.68305	-0.321847	0.526738	-0.387054	-0.367365	-0.994862	-0.207943	-0.618583	-0.134506	0.782219	0.744457
SRR1797243	Jiang	no	ASCL1	low	0.510638	-1.07086	1.5815	1.53116	0.0111413	0.0477487	0.0187197	-1.11203	-1.14183	-0.659948	-1.75611	-0.818847	-1.61362
SRR1797244	Jiang	no	ASCL1	low	0.875695	-1.31884	2.19453	-0.367603	-0.336183	0.662326	0.061918	0.0360159	-0.297272	-0.423096	-1.31096	-1.03116	0.325247
SRR1797245	Jiang	no	ASCL1	low	1.32465	-1.59129	2.91594	0.968647	4.32679	0.641422	0.0241195	-1.12903	-1.02408	0.935864	-1.31136	-1.21766	0.366019
SRR1797246	Jiang	no	ASCL1	low	1.07217	-0.804812	1.87698	2.03161	-0.588342	2.33883	-0.299868	-0.374531	-0.849484	-0.923913	-0.667335	0.541182	0.277447
SRR1797248	Jiang	no	POU2F3	low	-0.810155	-0.19006	-0.620095	-0.0998671	-0.0122305	-1.41219	-0.81436	1.7549	-1.16701	1.19363	-0.473534	-1.23096	0.928488
SRR1797250	Jiang	no	ASCL1	low	0.438137	0.918924	-0.480787	-0.97471	-0.511266	1.57374	0.250911	2.09326	0.267122	0.190035	0.0675705	-1.29948	0.960997
SRR1797251	Jiang	no	ASCL1	low	1.32544	0.372328	0.953108	-0.0322299	-0.0921145	0.699953	-0.724831	-0.739962	0.514806	-0.392594	-0.931858	-2.00889	-0.13857
SRR1797252	Jiang	no	YAP1	low	0.861777	0.327735	0.534042	2.01957	-0.404692	-0.295077	-0.616295	0.672137	0.673161	0.858256	0.353682	0.569289	0.297599
SRR1797255	Jiang	no	POU2F3	low	0.79198	-0.815881	1.60786	0.313073	0.184581	0.637241	-0.707012	1.37142	-0.646465	-0.292558	-1.10978	-0.21477	-1.58382
SRR1797256	Jiang	no	ASCL1	low	-0.3146	0.0511009	-0.365701	-0.419103	0.364973	1.90402	-0.603876	2.40455	0.575712	-0.468989	-0.394852	0.466228	-0.199583
SRR1797257	Jiang	no	ASCL1	low	0.487477	0.345924	0.141552	-0.0646827	-0.31447	0.0644719	-0.426763	-0.568525	-0.890088	-0.332442	-0.0734151	-0.355146	0.813147
SRR1797259	Jiang	no	ASCL1	low	1.09351	-0.609181	1.7027	-0.202424	0.102519	1.05114	0.0565183	-0.306858	-0.138917	-0.704815	-1.42751	-0.411236	0.488686
SRR1797260	Jiang	no	ASCL1	low	0.345103	-0.170032	0.515135	-0.779922	-0.50619	2.17159	0.0349191	0.211964	-0.638344	-0.532844	0.205692	1.18278	0.0820345
SRR1797261	Jiang	no	ASCL1	low	0.700093	-0.678675	1.37877	0.308066	3.42226	0.135545	0.920484	0.266102	-0.260728	-0.517986	0.0856642	0.923656	0.886403
SRR1797262	Jiang	no	ASCL1	low	0.70491	-0.831588	1.5365	0.930885	0.896439	1.32289	0.137515	-0.482807	-0.3866	-0.826341	-1.58337	-0.786227	-0.327493
SRR1797264	Jiang	no	ASCL1	low	0.817849	-1.24474	2.06259	-0.59021	0.275806	1.74097	0.477702	-0.442203	-1.02002	0.546702	-0.560354	0.0331731	0.665155
SRR1797265	Jiang	no	ASCL1	low	0.654043	-0.398299	1.05234	-0.157753	-0.000630277	0.704134	0.682894	-1.00479	-0.658646	0.355957	0.000396595	-0.231707	1.02261
SRR1797266	Jiang	no	NEUROD1	low	0.000696564	-0.521847	0.522543	-0.969366	0.202475	-1.22112	2.32443	0.342798	-0.195762	-0.188533	-0.386246	0.18043	0.411914
SRR1797267	Jiang	no	YAP1	low	-0.544635	-0.625122	0.0804874	-0.448918	1.76994	-1.31816	-0.749778	0.134601	0.0805188	-0.823182	0.276106	0.443773	-2.78449
SRR1797268	Jiang	no	YAP1	low	-1.32588	-0.484048	-0.841828	-0.680829	-0.169079	-0.826185	0.0325864	0.69668	1.22959	-0.854818	-0.144105	1.1081	0.358534
SRR1797269	Jiang	no	ASCL1	low	-0.350836	-0.616208	0.265372	-0.182148	5.04517	0.212606	0.33917	0.186939	-0.358799	-0.613196	0.229356	0.804651	-1.41513
SRR1797270	Jiang	no	YAP1	low	-0.219644	-0.369266	0.149622	-1.27424	-0.430037	-0.476971	-0.208125	-0.180414	-0.185684	-0.672382	0.167488	1.40997	0.219343
SRR1797272	Jiang	no	YAP1	low	0.576183	-0.196365	0.772549	-0.252859	-0.588342	-0.796773	-0.550418	0.0811309	0.762489	-0.441938	-0.295404	-0.495807	-0.837792
SRR1797274	Jiang	no	ASCL1	low	0.218686	-0.657253	0.875939	-0.731295	-0.588342	-0.203099	-0.680013	-7.61e-05	-0.650525	1.85021	-0.407064	-1.10562	-0.244263
SRR1797275	Jiang	no	NEUROD1	low	0.616057	-1.00736	1.62342	0.365128	-0.144989	0.0320289	1.43624	-0.797813	-0.375223	-0.297215	0.199307	-0.434523	0.403319
SRR1797276	Jiang	no	YAP1	low	0.253666	1.5076	-1.25393	-1.01203	-0.588342	0.332043	-0.633575	-0.279789	0.514806	2.44521	1.58878	0.702915	0.617421
SRR1797277	Jiang	no	ASCL1	low	0.775433	-1.4535	2.22893	0.699751	-0.293865	-0.47067	-0.725371	-0.855908	-1.27136	-0.862174	-1.42514	-1.28453	-0.857066
SRR1797278	Jiang	no	ASCL1	low	0.24645	-1.43967	1.68612	-0.706828	-0.533393	-0.0908949	0.712749	-0.979563	-0.49403	-0.847832	1.02503	0.322244	0.395477
SRR1797279	Jiang	no	ASCL1	low	0.263423	-1.28829	1.55171	1.34485	-0.582831	0.910503	1.47476	-0.944667	-0.959553	-0.826279	-0.990622	-1.44746	-0.0802955
SRR1797280	Jiang	no	ASCL1	low	1.10858	-1.35655	2.46513	-0.0477997	0.778359	1.38142	-0.208071	-0.126398	-0.191702	-0.513991	-1.00126	-1.25797	-0.732063
SRR1797281	Jiang	no	ASCL1	low	0.717989	-0.390785	1.10877	-0.155225	-0.588342	0.349097	-0.732099	-0.861114	-0.239606	-0.17322	-0.584136	0.106691	0.873869
SRR1797282	Jiang	no	ASCL1	low	0.38129	-0.0729424	0.454232	0.989391	0.84544	0.486733	-0.433782	-0.824778	-0.841364	-0.470908	0.232366	-0.228427	0.649686
SRR1797283	Jiang	no	YAP1	low	0.798489	-0.872903	1.67139	0.558	-0.588342	-0.498209	-0.739616	-1.00435	0.607614	-0.63733	-0.98827	-1.32497	0.270813
SRR1797284	Jiang	no	ASCL1	low	0.484714	-0.494328	0.979042	1.15094	-0.0139522	2.42814	-0.685321	0.0657242	-0.612423	2.36984	-0.432314	-0.44949	-0.106794
SRR1797285	Jiang	no	ASCL1	low	0.635607	-1.55213	2.18774	1.35623	0.224087	0.164811	1.20667	-0.838764	0.0478612	-0.958792	-0.964155	-0.858182	-0.803897
SRR1797286	Jiang	no	YAP1	low	-0.183263	-0.386358	0.203095	0.283166	-0.390991	0.240065	1.19587	-0.13091	1.9197	-0.612871	-0.306142	-0.364239	-0.11173
SRR1797288	Jiang	no	ASCL1	low	0.481468	0.303916	0.177552	0.0619063	-0.368586	1.89148	-0.789088	-0.135421	1.49742	-0.576449	-0.663662	-0.213652	-0.382718
SRR1797291	Jiang	no	ASCL1	low	0.262024	-0.536047	0.798071	-0.772425	-0.373705	-0.234468	-0.0257097	-0.147715	-0.722037	-0.197365	-0.323617	-0.280942	0.00986673
SRR1797292	Jiang	no	YAP1	low	0.560542	0.165501	0.395041	-0.702037	-0.492246	-0.872027	-0.84287	-0.654244	-0.865726	-0.756858	0.1479	0.983644	0.881741
SRR1797293	Jiang	no	YAP1	low	-0.945962	0.0632048	-1.00917	1.13199	-0.360881	0.0519295	0.148315	-0.356485	-0.00898427	-0.844061	0.459934	0.131613	-1.30893
SRR1797294	Jiang	no	YAP1	low	-1.08206	-0.127589	-0.954468	-1.10728	-0.0852177	-0.959824	-0.100076	0.0179699	-0.000863493	-0.750753	-0.475773	-0.432189	-2.73712
SRR1797295	Jiang	yes	POU2F3	low	-1.78878	1.45623	-3.24501	-1.35083	-0.451946	-0.541744	-0.592536	0.694695	-0.151098	-0.645275	1.55887	2.56327	0.645246
SRR1797297	Jiang	no	POU2F3	low	0.295244	-0.314628	0.609872	-0.188962	-0.25914	-1.32732	-0.821865	1.54737	-0.723612	0.832927	-1.13487	-0.727881	0.236005
SRR1797298	Jiang	no	ASCL1	low	0.516512	-1.47978	1.9963	1.75375	-0.469684	0.727308	0.774506	-0.668148	-1.0493	-0.401353	-1.43995	-0.34565	-1.64315
SRR1797299	Jiang	no	YAP1	low	0.721671	-0.338428	1.0601	-0.111741	-0.570453	-0.514519	-0.18327	-0.598554	-0.269759	-0.481816	-0.578174	-1.70481	0.778656
SRR1797302	Jiang	yes	YAP1	low	-1.94406	1.63806	-3.58212	-1.32218	-0.259142	-1.48941	0.153714	0.0991769	0.413296	-0.336375	1.99463	1.77716	1.08465
SRR1797303	Jiang	no	YAP1	low	0.547739	1.58638	-1.03864	1.73946	-0.588342	-0.282534	-0.795028	-0.496341	2.15114	1.41067	1.03711	0.911414	0.520809
