# Supplementary material for: Notch signaling and efficacy of PD-1/PD-L1 blockade in relapsed small cell lung cancer
Source: Nat Commun. 2021 Jun 23;12:3880. doi: 10.1038/s41467-021-24164-y (PMC8222224; doi:10.1038/s41467-021-24164-y)
Supplement: Supplementary file 9 — Dataset 17 [file 41467_2021_24164_MOESM9_ESM.xlsx]

## Sheet: SCLC_Cell_Lines_Microarray
Supplementary Table 17: SCLC cell lines microarray data
cell_line	subtype	Growth_characteristics	NE_low	NOTCH	HALLMARK_NOTCH_SIGNALING	Antigen_processing_machinery_pathway	MYCN	MYCN	EZH2	ASCL1	MYC	NEUROD1	YAP1	POU2F3	NRSF_01	NE_high	NE_low	NE_score
DMS114	SCLC-Y	adherent	yes	high	0.568942	0.582868	7.57526	6.05261	9.53784	5.46586	9.26365	5.1371	9.93258	6.02724	-1.1225	-1.1126	0.744105	-1.85671
DMS273	SCLC-N	adherent	yes	high	0.425021	0.966747	8.142	5.98496	9.98709	5.78395	11.1047	7.74699	9.28051	6.61941	-1.8372	-1.80932	1.8854	-3.69472
H1048	SCLC-P	adherent	yes	high	0.549868	1.135	8.13762	7.29875	9.99511	6.1183	8.98657	4.72956	8.05539	11.0437	-1.88359	-1.57189	0.190046	-1.76193
H1341	SCLC-Y	mixed	yes	high	0.595298	0.95791	9.15843	7.28081	9.69207	6.10821	10.7161	5.29422	9.85996	6.84553	0.300615	-0.795976	1.08452	-1.88049
H196	SCLC-Y	adherent	yes	high	0.54836	1.22594	8.15935	5.90202	9.51606	5.49436	7.12671	5.29758	9.85437	6.13439	-1.98912	-2.11412	1.84609	-3.96022
H211	SCLC-P	mixed	yes	high	0.422911	-0.553184	8.49126	7.834	9.59075	5.54829	10.7687	4.99941	8.06212	11.5841	-2.12278	-1.51357	0.526402	-2.03997
H841	SCLC-Y	adherent	yes	high	0.54105	0.854503	8.46011	6.31985	9.69908	5.66808	9.49382	5.06583	10.6132	6.40461	-1.12799	-1.26764	1.53329	-2.80094
DMS53	SCLC-N	adherent	no	high	0.325947	1.17474	8.29776	6.17775	8.24739	12.4384	9.33613	9.36066	7.57983	6.41458	0.357312	0.299507	0.602573	-0.303066
H1694	SCLC-N	adherent	no	high	0.363982	0.790564	8.40594	7.90404	9.8874	6.26989	6.75389	11.9115	7.09312	6.45313	1.24153	0.592261	-0.23974	0.832001
H1882	SCLC-A	adherent	no	high	0.414633	1.29903	8.9989	6.63923	9.45652	11.3528	7.95927	5.42782	8.48845	7.368	-0.0152674	0.317584	1.50393	-1.18634
H510	SCLC-A	suspension	no	high	0.288528	-1.09218	8.01829	6.63403	9.41198	11.9832	6.94916	6.3904	6.8367	6.10988	0.0431882	0.550575	-0.353818	0.904392
H735	SCLC-A	suspension	no	high	0.457335	0.299053	8.38309	6.60525	10.0344	12.0346	7.4548	7.48915	6.84817	6.50202	0.69126	0.49597	0.477313	0.0186569
H847	SCLC-N	suspension	no	high	0.423806	-0.0847908	9.10159	7.70597	9.79638	7.06973	11.1403	12.0861	7.80924	6.71128	1.12871	0.277354	-0.0250778	0.302431
LXFS605L	SCLC-A		no	high	0.277995	-1.28155	8.52426	6.40618	9.73782	11.8259	8.18998	5.82465	7.33873	6.5605	0.448649	0.56914	-0.520136	1.08928
SW1271	SCLC-Y	adherent	no	high	0.372178	-0.0183454	8.24021	7.93839	9.27899	11.8662	9.00433	12.082	7.51588	6.18149	-0.0500259	-0.293431	0.336832	-0.630263
COLO668	SCLC-A	mixed	no	low	-0.000513765	0.987905	8.80718	6.57384	9.75077	12.0465	7.07432	7.00821	7.34569	6.67613	0.348545	0.262814	-0.664335	0.927149
CORL32	SCLC-A	suspension	no	low	-0.0251547	1.08429	8.48387	7.32839	10.7074	11.9914	7.25823	5.91577	7.07528	6.26601	0.595221	0.665253	-0.473405	1.13866
CORL47	SCLC-A	suspension	no	low	-0.268673	0.646697	8.56828	6.407	10.4682	12.2217	6.68835	4.82474	7.12154	6.46713	0.572956	0.680418	-0.644444	1.32486
CORL88	SCLC-A	suspension	no	low	-0.00246118	-1.18838	8.26147	5.87843	10.3737	12.5445	6.16693	6.92446	6.69682	6.00502	-0.505281	0.59668	-0.67989	1.27657
DMS187	SCLC-N		no	low	-0.173678	0.580415	7.13298	5.83372	10.4603	12.4519	6.24232	10.8174	6.5212	5.80049	0.220209	0.629442	-0.718891	1.34833
DMS79	SCLC-A	suspension	no	low	0.0436345	0.814589	8.34376	8.80711	10.1152	12.0756	6.59734	6.82264	6.92626	6.54553	0.822373	0.483437	-0.514432	0.997869
H1092	SCLC-A	suspension	no	low	0.10449	-1.42163	8.51267	6.90022	10.3668	11.9013	5.86597	8.69821	6.78519	6.16764	0.659786	0.625502	-0.769767	1.39527
H1105	SCLC-A	suspension	no	low	-0.172973	-1.5569	8.64576	6.94752	9.99129	12.2058	6.21088	5.90116	7.23506	6.57201	0.770589	0.577051	-0.67841	1.25546
H128	SCLC-A	suspension	no	low	-0.0848666	-0.917849	8.21343	6.33056	10.3709	12.36	5.6689	5.26032	6.96263	6.07311	0.19975	0.5451	-0.785847	1.33095
H1417	SCLC-A	suspension	no	low	0.0651945	-1.39712	7.77217	6.2133	10.6026	12.257	5.5572	8.47424	7.06728	6.05236	0.249412	0.511758	-0.668491	1.18025
H1436	SCLC-A	suspension	no	low	0.154824	0.7506	7.8059	5.93065	9.91295	12.3543	7.42107	5.36828	6.8072	5.91157	0.242482	0.578798	-0.362534	0.941332
H146	SCLC-A	suspension	no	low	-0.394424	-0.825606	7.78978	6.7788	9.89466	12.1633	9.45608	5.66904	6.46466	5.89504	0.109584	0.692363	-0.670052	1.36241
H1522	SCLC-A	mixed	no	low	0.0367168	-0.603457	8.46323	7.31926	10.0721	11.6533	5.58749	6.61511	6.9803	6.40589	0.903083	0.68168	-0.773025	1.45471
H1618	SCLC-A	suspension	no	low	0.256797	-1.19621	8.03547	7.88482	10.2078	11.9109	5.38788	5.31145	7.35992	5.94648	0.437117	0.529125	-0.0618824	0.591008
H1672	SCLC-A	suspension	no	low	0.0450209	-1.58049	8.47502	6.08422	9.99775	12.134	8.01947	9.53654	7.42543	6.42242	0.602524	0.692959	-0.722554	1.41551
H1688	SCLC-A	adherent	no	low	0.0287238	1.3578	8.16845	5.97729	8.86176	12.6702	9.9505	6.78647	6.89694	6.00976	-0.555534	0.210143	0.270428	-0.0602855
H1836	SCLC-A	suspension	no	low	-0.195745	-0.718272	8.02593	6.01994	9.89083	12.3406	5.47837	6.96287	6.66526	6.01419	-0.0743999	0.54777	-0.764147	1.31192
H187	SCLC-A	suspension	no	low	0.165998	-0.0179079	8.61611	9.26244	10.3696	12.0168	5.81013	5.48952	7.15659	6.29042	0.624303	0.507071	-0.498813	1.00588
H1876	SCLC-A	adherent	no	low	0.274483	0.839361	7.96458	6.41373	10.1354	11.6736	5.80999	4.57667	7.67342	6.16157	-0.673675	0.251565	-0.524137	0.775702
H1930	SCLC-A	suspension	no	low	-0.11954	0.480998	7.66613	5.90511	9.60072	12.0437	9.30479	4.81109	6.98021	5.81245	0.597169	0.534742	-0.662467	1.19721
H1963	SCLC-A	suspension	no	low	-0.0608806	-1.35888	8.04536	5.94473	10.2052	11.5089	5.87513	5.49338	6.90356	6.1071	0.181262	0.692713	-0.724939	1.41765
H2029	SCLC-A	adherent	no	low	0.0447147	0.768035	8.34127	6.03523	9.40857	12.5183	6.28202	6.07552	7.00235	6.78741	-0.0133857	0.247205	-0.708593	0.955799
H2081	SCLC-A	suspension	no	low	0.0794599	0.474307	7.67762	5.67118	10.2124	12.2194	9.79924	8.09828	6.71591	6.06311	0.212771	0.654404	-0.51593	1.17033
H209	SCLC-A	suspension	no	low	-0.121731	-1.03984	8.37214	6.1574	10.4619	11.8748	5.66196	10.0622	6.78304	6.33482	0.60515	0.614616	-0.704841	1.31946
H2107	SCLC-A	suspension	no	low	0.0328228	0.624023	8.93196	7.83458	10.0078	12.1957	5.8662	5.29198	7.20567	6.52665	0.486145	0.67205	-0.747947	1.42
H2141	SCLC-A	suspension	no	low	0.251307	-0.7178	8.41656	7.16768	10.053	12.4117	5.68838	5.17311	8.26856	6.66814	0.857309	0.601779	-0.549697	1.15148
H2171	SCLC-N	suspension	no	low	0.0163678	-0.817974	8.22956	5.78358	10.5417	9.19699	10.8841	12.3621	6.67813	6.17799	-0.0583024	0.506741	-0.586655	1.0934
H2198	SCLC-A		no	low	-0.0275425	1.04017	8.16676	5.97752	10.0843	12.3828	5.45364	4.98496	6.7	6.12115	-0.0429659	0.266314	-0.669938	0.936252
H220	SCLC-N	suspension	no	low	0.0559861	-1.06657	8.65771	8.538	9.97497	6.42667	6.93018	11.8872	7.3548	6.65838	1.62887	0.635832	-0.60026	1.23609
H2330	SCLC-N	suspension	no	low	-0.0259856	0.535667	8.30299	6.51732	10.4094	12.1245	5.87114	12.3796	6.86502	6.34993	0.581138	0.685765	-0.604889	1.29065
H249	SCLC-A		no	low	0.211155	-1.15282	10.8889	12.6846	10.5812	11.4241	6.96834	5.29885	6.57594	5.92169	0.622978	0.611197	-0.613129	1.22433
H250	SCLC-A	suspension	no	low	0.0857316	-1.28776	8.11772	6.31058	10.0098	12.4709	5.53406	7.56912	6.75851	6.03656	0.802085	0.74704	-0.427624	1.17466
H345	SCLC-A	mixed	no	low	-0.145388	-0.274236	8.23348	7.17791	10.2961	12.2389	6.03913	6.68853	6.956	5.95289	0.332937	0.674101	-0.745293	1.41939
H378	SCLC-N	suspension	no	low	-0.166346	-0.873331	7.80175	7.20613	10.4697	11.4107	5.42858	10.6253	6.88069	5.8894	0.840951	0.692315	-0.797714	1.49003
H446	SCLC-N	mixed	no	low	0.0331374	-1.74831	8.29575	7.01096	9.61082	5.46499	10.3895	12.1084	6.80888	6.13599	0.915791	0.222262	-0.235092	0.457354
H524	SCLC-N	suspension	no	low	0.0710132	-0.441701	8.06473	6.16919	9.72978	5.56698	11.1532	12.7501	6.67863	6.05638	0.340385	0.340409	-0.595565	0.935974
H526	SCLC-P	suspension	no	low	0.2642	0.99032	11.312	12.5602	10.2251	5.35836	5.17674	6.37201	6.78551	11.5954	-0.288632	-0.0094951	-0.178141	0.168646
H69	SCLC-A	suspension	no	low	0.12298	-0.958665	10.6712	12.6309	10.5221	10.0623	6.42869	7.1272	6.95405	6.27198	1.03539	0.442769	-0.431261	0.87403
H69CPR	SCLC-N	suspension	no	low	0.151449	-0.894276	10.3913	12.2001	10.2469	10.6753	6.60091	8.23394	7.34569	6.76681	1.21282	0.603363	-0.667516	1.27088
H69LX10	SCLC-A	suspension	no	low	0.0211673	-1.04469	11.3482	12.8091	10.0258	11.5544	5.78424	7.00877	6.99308	6.40702	0.957558	0.653445	-0.664381	1.31783
H69VCR/R	SCLC-N	suspension	no	low	0.273729	-1.12044	10.2553	12.11	9.92721	8.69065	6.33427	9.15937	7.10651	6.43153	1.1985	0.612125	-0.598827	1.21095
H711	SCLC-A	suspension	no	low	-0.167004	0.788762	8.08438	7.36694	10.684	12.0888	5.70245	5.37336	7.01347	6.04903	0.485798	0.699581	-0.523382	1.22296
H719	SCLC-A	suspension	no	low	0.202774	0.963675	8.41356	8.08068	10.6463	11.3842	6.01436	5.36454	8.00227	6.32586	-0.294983	0.113847	-0.177428	0.291274
H720	SCLC-A	suspension	no	low	-0.226473	0.0484103	10.0667	11.9088	10.0034	11.7588	5.93193	8.25267	6.83908	6.27776	-0.442144	0.509164	-0.744468	1.25363
H748	SCLC-A	suspension	no	low	-0.252354	-0.372959	8.7249	6.78289	9.76671	12.2374	7.23006	5.03651	7.11048	6.57982	0.742403	0.684579	-0.620519	1.3051
H774	SCLC-A	suspension	no	low	0.277676	1.05686	8.34475	6.37354	9.62083	12.3577	6.43017	5.01815	6.94438	6.3997	0.890765	0.650068	-0.566044	1.21611
H82	SCLC-N	suspension	no	low	0.15886	-1.62174	8.26176	7.41212	9.95975	6.104	11.6233	12.3309	6.75458	6.12406	0.156094	0.10136	-0.700292	0.801653
H865	SCLC-A	suspension	no	low	-0.0849062	-0.189033	8.56805	7.03192	10.6771	12.3068	5.75777	4.73808	6.72975	5.90764	0.827674	0.706548	-0.521805	1.22835
H889	SCLC-A	suspension	no	low	-0.193779	-0.727796	8.37908	6.05971	10.2504	12.1775	5.80135	5.15469	6.75354	5.99438	0.168991	0.624372	-0.510848	1.13522
LXFS650L	SCLC-N		no	low	0.0111667	-2.05712	8.08622	8.20454	10.2125	7.02801	9.46248	11.9659	6.69061	6.31301	0.113687	0.102668	-0.401963	0.504632
SHP77	SCLC-A	mixed	no	low	-0.0268844	0.0136272	8.58955	6.24076	9.76278	12.2008	8.24392	5.21201	6.68992	6.14548	0.684206	0.473906	-0.436228	0.910133

## Sheet: Downregulated low-NE vs. NE
NAME	SIZE	ES	NES	NOM p-val	FDR q-val	FWER p-val	RANK AT MAX	LEADING EDGE
REACTOME_CELL_CYCLE	385	-0.222089	-5.03946	0	0	0	7416	tags=63%, list=42%, signal=106%
REACTOME_MRNA_SPLICING	106	-0.352462	-4.35187	0	0	0	7704	tags=78%, list=43%, signal=137%
REACTOME_TRANSCRIPTION	196	-0.262228	-4.23543	0	0	0	8010	tags=71%, list=45%, signal=127%
REACTOME_PROCESSING_OF_CAPPED_INTRON_CONTAINING_PRE_MRNA	133	-0.314051	-4.176	0	0	0	7704	tags=74%, list=43%, signal=130%
REACTOME_CELL_CYCLE_MITOTIC	299	-0.210918	-4.14659	0	0	0	7027	tags=60%, list=39%, signal=98%
REACTOME_NEURONAL_SYSTEM	273	-0.220851	-4.14567	0	0	0	4803	tags=49%, list=27%, signal=66%
REACTOME_CHROMOSOME_MAINTENANCE	112	-0.337328	-4.11044	0	0	0	7386	tags=75%, list=41%, signal=127%
REACTOME_MITOTIC_G2_G2_M_PHASES	72	-0.40076	-3.97095	0	0	0	6495	tags=76%, list=36%, signal=120%
REACTOME_MRNA_PROCESSING	153	-0.26241	-3.93291	0	0	0	7704	tags=69%, list=43%, signal=121%
REACTOME_TELOMERE_MAINTENANCE	71	-0.384911	-3.83172	0	0	0	8221	tags=85%, list=46%, signal=156%
REACTOME_DEPOSITION_OF_NEW_CENPA_CONTAINING_NUCLEOSOMES_AT_THE_CENTROMERE	57	-0.418766	-3.74532	0	0	0	7562	tags=84%, list=42%, signal=146%
REACTOME_RNA_POL_I_PROMOTER_OPENING	54	-0.433045	-3.69319	0	0	0	6162	tags=78%, list=35%, signal=119%
REACTOME_PACKAGING_OF_TELOMERE_ENDS	45	-0.455104	-3.65468	0	0	0	6162	tags=80%, list=35%, signal=122%
REACTOME_MEIOSIS	105	-0.304736	-3.65376	0	0	0	8342	tags=77%, list=47%, signal=144%
REACTOME_LOSS_OF_NLP_FROM_MITOTIC_CENTROSOMES	50	-0.436476	-3.65175	0	0	0	6495	tags=80%, list=36%, signal=126%
REACTOME_RECRUITMENT_OF_MITOTIC_CENTROSOME_PROTEINS_AND_COMPLEXES	57	-0.408488	-3.63963	0	0	0	6495	tags=77%, list=36%, signal=121%
REACTOME_TRANSMISSION_ACROSS_CHEMICAL_SYNAPSES	182	-0.22769	-3.54927	0	0	0	4695	tags=49%, list=26%, signal=66%
REACTOME_MEIOTIC_RECOMBINATION	77	-0.338167	-3.45967	0	0	0	8342	tags=81%, list=47%, signal=151%
REACTOME_MEIOTIC_SYNAPSIS	68	-0.356092	-3.39108	0	0	0	7562	tags=78%, list=42%, signal=135%
REACTOME_RESPIRATORY_ELECTRON_TRANSPORT_ATP_SYNTHESIS_BY_CHEMIOSMOTIC_COUPLING_AND_HEAT_PRODUCTION_BY_UNCOUPLING_PROTEINS_	86	-0.30966	-3.27274	0	5.90227e-06	0.002	8385	tags=78%, list=47%, signal=147%
REACTOME_RNA_POL_I_TRANSCRIPTION	79	-0.300859	-3.22218	0	5.61914e-06	0.002	6162	tags=65%, list=35%, signal=98%
REACTOME_MITOTIC_PROMETAPHASE	85	-0.304689	-3.22114	0	5.59848e-06	0.002	5913	tags=64%, list=33%, signal=95%
REACTOME_RNA_POL_I_RNA_POL_III_AND_MITOCHONDRIAL_TRANSCRIPTION	112	-0.259179	-3.13204	0	1.81908e-05	0.007	7020	tags=65%, list=39%, signal=107%
REACTOME_RESPIRATORY_ELECTRON_TRANSPORT	70	-0.316051	-3.09099	0	1.99193e-05	0.008	8385	tags=79%, list=47%, signal=148%
REACTOME_CLEAVAGE_OF_GROWING_TRANSCRIPT_IN_THE_TERMINATION_REGION_	43	-0.394836	-3.06105	0	2.2175e-05	0.008	7894	tags=84%, list=44%, signal=150%
REACTOME_GENERIC_TRANSCRIPTION_PATHWAY	323	-0.146316	-3.00214	0	3.55391e-05	0.014	5546	tags=46%, list=31%, signal=65%
REACTOME_RNA_POL_II_TRANSCRIPTION	100	-0.256146	-2.9961	0	3.99996e-05	0.016	7929	tags=70%, list=45%, signal=125%
REACTOME_TCA_CYCLE_AND_RESPIRATORY_ELECTRON_TRANSPORT	122	-0.227374	-2.99584	0	3.98754e-05	0.016	8385	tags=70%, list=47%, signal=131%
REACTOME_DNA_REPLICATION	186	-0.186012	-2.9957	0	3.9752e-05	0.016	5913	tags=52%, list=33%, signal=76%
REACTOME_G2_M_CHECKPOINTS	41	-0.385325	-2.93225	0	6.24085e-05	0.028	8355	tags=85%, list=47%, signal=160%
REACTOME_MRNA_3_END_PROCESSING	34	-0.410398	-2.88444	0	9.19754e-05	0.041	7894	tags=85%, list=44%, signal=153%
REACTOME_REGULATORY_RNA_PATHWAYS	25	-0.447973	-2.70926	0	0.000356463	0.193	7704	tags=88%, list=43%, signal=155%
REACTOME_NEUROTRANSMITTER_RECEPTOR_BINDING_AND_DOWNSTREAM_TRANSMISSION_IN_THE_POSTSYNAPTIC_CELL	133	-0.204041	-2.69941	0	0.00038014	0.205	4695	tags=47%, list=26%, signal=63%
REACTOME_POTASSIUM_CHANNELS	97	-0.235605	-2.68432	0	0.000443947	0.238	5190	tags=53%, list=29%, signal=74%
REACTOME_MRNA_SPLICING_MINOR_PATHWAY	42	-0.343197	-2.63874	0	0.000606785	0.324	7894	tags=79%, list=44%, signal=141%
REACTOME_ACTIVATION_OF_THE_PRE_REPLICATIVE_COMPLEX	30	-0.406331	-2.62304	0	0.000684799	0.364	8209	tags=87%, list=46%, signal=161%
REACTOME_ACTIVATION_OF_ATR_IN_RESPONSE_TO_REPLICATION_STRESS	35	-0.368275	-2.62144	0	0.00069099	0.368	8209	tags=83%, list=46%, signal=153%
REACTOME_DNA_STRAND_ELONGATION	29	-0.403306	-2.58431	0	0.000898194	0.469	3883	tags=62%, list=22%, signal=79%
REACTOME_DNA_REPAIR	105	-0.214526	-2.56095	0	0.00104732	0.528	8243	tags=68%, list=46%, signal=125%
REACTOME_AMYLOIDS	74	-0.249586	-2.51336	0	0.00144909	0.672	6162	tags=59%, list=35%, signal=91%
REACTOME_KINESINS	22	-0.443027	-2.51143	0	0.00146747	0.68	6690	tags=82%, list=38%, signal=131%
REACTOME_MITOTIC_M_M_G1_PHASES	167	-0.166508	-2.45729	0.00203666	0.00203915	0.803	5913	tags=50%, list=33%, signal=74%
REACTOME_TRANSPORT_OF_MATURE_TRANSCRIPT_TO_CYTOPLASM	51	-0.291963	-2.42352	0	0.00249015	0.874	9829	tags=84%, list=55%, signal=188%
REACTOME_REGULATION_OF_INSULIN_SECRETION	88	-0.218072	-2.3886	0	0.00308912	0.938	4635	tags=48%, list=26%, signal=64%
REACTOME_MICRORNA_MIRNA_BIOGENESIS	22	-0.431514	-2.38469	0	0.0031374	0.943	7704	tags=86%, list=43%, signal=152%
REACTOME_ACTIVATION_OF_NMDA_RECEPTOR_UPON_GLUTAMATE_BINDING_AND_POSTSYNAPTIC_EVENTS	37	-0.339853	-2.37209	0	0.00338041	0.955	4549	tags=59%, list=26%, signal=80%
REACTOME_VOLTAGE_GATED_POTASSIUM_CHANNELS	43	-0.301992	-2.35824	0	0.00369199	0.966	9543	tags=84%, list=54%, signal=180%
REACTOME_CHOLESTEROL_BIOSYNTHESIS	21	-0.418083	-2.33004	0	0.00432552	0.985	6979	tags=81%, list=39%, signal=133%
REACTOME_GABA_SYNTHESIS_RELEASE_REUPTAKE_AND_DEGRADATION	17	-0.460631	-2.29195	0.00202429	0.00536722	0.996	3328	tags=65%, list=19%, signal=80%
REACTOME_E2F_MEDIATED_REGULATION_OF_DNA_REPLICATION	33	-0.32831	-2.24173	0	0.00718407	0.999	8194	tags=79%, list=46%, signal=146%
REACTOME_G1_S_SPECIFIC_TRANSCRIPTION	17	-0.449975	-2.2406	0.00411523	0.0072201	0.999	8754	tags=94%, list=49%, signal=185%
REACTOME_ACTIVATION_OF_BH3_ONLY_PROTEINS	15	-0.474799	-2.22471	0.00203666	0.00791923	1	5798	tags=80%, list=33%, signal=119%
REACTOME_POST_CHAPERONIN_TUBULIN_FOLDING_PATHWAY	15	-0.478569	-2.22463	0.00402414	0.00791218	1	4544	tags=73%, list=26%, signal=98%
REACTOME_NEUROTRANSMITTER_RELEASE_CYCLE	34	-0.313731	-2.21618	0	0.00829648	1	3328	tags=50%, list=19%, signal=61%
REACTOME_POST_NMDA_RECEPTOR_ACTIVATION_EVENTS	33	-0.320904	-2.21529	0	0.00832751	1	4549	tags=58%, list=26%, signal=77%
REACTOME_CYCLIN_A_B1_ASSOCIATED_EVENTS_DURING_G2_M_TRANSITION	15	-0.483063	-2.19838	0	0.00920482	1	5651	tags=80%, list=32%, signal=117%
REACTOME_G0_AND_EARLY_G1	22	-0.389684	-2.19094	0.00393701	0.00957946	1	6020	tags=73%, list=34%, signal=110%
REACTOME_ELONGATION_ARREST_AND_RECOVERY	30	-0.329425	-2.13942	0.00204918	0.0125311	1	8389	tags=80%, list=47%, signal=151%
REACTOME_ION_CHANNEL_TRANSPORT	51	-0.251701	-2.12483	0.00387597	0.0134807	1	4260	tags=49%, list=24%, signal=64%
REACTOME_ACTIVATION_OF_KAINATE_RECEPTORS_UPON_GLUTAMATE_BINDING	31	-0.317549	-2.11849	0	0.0138941	1	4695	tags=58%, list=26%, signal=79%
REACTOME_HIV_LIFE_CYCLE	110	-0.169923	-2.05872	0.0103093	0.0187576	1	11885	tags=84%, list=67%, signal=250%
REACTOME_GLUTAMATE_NEUROTRANSMITTER_RELEASE_CYCLE	15	-0.437922	-2.04829	0.00784314	0.0198198	1	6454	tags=80%, list=36%, signal=125%
REACTOME_PROCESSING_OF_CAPPED_INTRONLESS_PRE_MRNA	23	-0.357492	-2.01588	0.0116732	0.0231007	1	7578	tags=78%, list=43%, signal=136%
REACTOME_EXTENSION_OF_TELOMERES	26	-0.318258	-1.95048	0.0135397	0.0313688	1	3245	tags=50%, list=18%, signal=61%
REACTOME_LAGGING_STRAND_SYNTHESIS	18	-0.382048	-1.90875	0.00804829	0.0378277	1	3097	tags=56%, list=17%, signal=67%
REACTOME_REGULATION_OF_INSULIN_SECRETION_BY_GLUCAGON_LIKE_PEPTIDE1	41	-0.252498	-1.90391	0.00399202	0.0387039	1	4635	tags=51%, list=26%, signal=69%
REACTOME_LATE_PHASE_OF_HIV_LIFE_CYCLE	97	-0.165594	-1.89486	0.0136452	0.0401517	1	11569	tags=81%, list=65%, signal=231%
REACTOME_ACETYLCHOLINE_BINDING_AND_DOWNSTREAM_EVENTS	15	-0.401821	-1.88845	0.00389864	0.0410327	1	10657	tags=100%, list=60%, signal=249%
REACTOME_ABORTIVE_ELONGATION_OF_HIV1_TRANSCRIPT_IN_THE_ABSENCE_OF_TAT	22	-0.327839	-1.81987	0.0121951	0.0547157	1	7929	tags=77%, list=45%, signal=139%
REACTOME_TRANSPORT_OF_MATURE_MRNA_DERIVED_FROM_AN_INTRONLESS_TRANSCRIPT	31	-0.268461	-1.81831	0.00998004	0.0550155	1	11885	tags=94%, list=67%, signal=281%
REACTOME_BASE_EXCISION_REPAIR	19	-0.342181	-1.81552	0.0125261	0.055492	1	6097	tags=68%, list=34%, signal=104%
REACTOME_INTRINSIC_PATHWAY_FOR_APOPTOSIS	28	-0.285457	-1.81305	0.00980392	0.0560472	1	7008	tags=68%, list=39%, signal=112%
REACTOME_CREB_PHOSPHORYLATION_THROUGH_THE_ACTIVATION_OF_RAS	27	-0.300563	-1.81186	0.0140845	0.0562854	1	4549	tags=56%, list=26%, signal=75%
REACTOME_FORMATION_OF_TUBULIN_FOLDING_INTERMEDIATES_BY_CCT_TRIC	18	-0.343372	-1.79303	0.0185185	0.0610496	1	4774	tags=61%, list=27%, signal=83%
REACTOME_INTERACTION_BETWEEN_L1_AND_ANKYRINS	21	-0.315625	-1.75699	0.0176471	0.070707	1	8801	tags=81%, list=49%, signal=160%
REACTOME_CREB_PHOSPHORYLATION_THROUGH_THE_ACTIVATION_OF_CAMKII	15	-0.378279	-1.75412	0.0242915	0.071471	1	7515	tags=80%, list=42%, signal=138%
REACTOME_ION_TRANSPORT_BY_P_TYPE_ATPASES	31	-0.264187	-1.73835	0.0195312	0.0761921	1	10238	tags=84%, list=58%, signal=197%
REACTOME_RESOLUTION_OF_AP_SITES_VIA_THE_MULTIPLE_NUCLEOTIDE_PATCH_REPLACEMENT_PATHWAY	17	-0.344253	-1.73175	0.0198413	0.0779024	1	5398	tags=65%, list=30%, signal=93%
REACTOME_INTERACTIONS_OF_VPR_WITH_HOST_CELLULAR_PROTEINS	30	-0.266292	-1.71799	0.0248447	0.0818143	1	11885	tags=93%, list=67%, signal=280%
REACTOME_LIGAND_GATED_ION_CHANNEL_TRANSPORT	20	-0.311134	-1.71625	0.0225141	0.0823981	1	4260	tags=55%, list=24%, signal=72%
REACTOME_DAG_AND_IP3_SIGNALING	30	-0.262008	-1.7152	0.03	0.0827793	1	5433	tags=57%, list=31%, signal=81%
REACTOME_HIV_INFECTION	188	-0.107622	-1.71006	0.022449	0.0839349	1	14678	tags=93%, list=82%, signal=525%
REACTOME_FORMATION_OF_RNA_POL_II_ELONGATION_COMPLEX_	42	-0.221897	-1.69763	0.0340681	0.0880245	1	7929	tags=67%, list=45%, signal=120%
REACTOME_CA_DEPENDENT_EVENTS	28	-0.266748	-1.69375	0.0224949	0.0894713	1	5433	tags=57%, list=31%, signal=82%
REACTOME_INSULIN_SYNTHESIS_AND_PROCESSING	20	-0.308198	-1.6817	0.0345528	0.0941882	1	7873	tags=75%, list=44%, signal=134%
REACTOME_RNA_POL_III_TRANSCRIPTION_TERMINATION	19	-0.321205	-1.67334	0.0211864	0.0968894	1	5533	tags=63%, list=31%, signal=92%
REACTOME_PLATELET_HOMEOSTASIS	74	-0.162584	-1.6661	0.0378072	0.099632	1	5058	tags=45%, list=28%, signal=62%
REACTOME_RECYCLING_PATHWAY_OF_L1	26	-0.273346	-1.66125	0.0437376	0.101253	1	5413	tags=58%, list=30%, signal=83%
REACTOME_RNA_POL_III_CHAIN_ELONGATION	17	-0.336664	-1.65713	0.0365112	0.102838	1	5533	tags=65%, list=31%, signal=94%
REACTOME_NUCLEOTIDE_EXCISION_REPAIR	49	-0.197378	-1.65512	0.0238095	0.103193	1	8487	tags=67%, list=48%, signal=128%
REACTOME_RNA_POL_III_TRANSCRIPTION	33	-0.229098	-1.64182	0.0420168	0.108632	1	6720	tags=61%, list=38%, signal=97%
REACTOME_N_GLYCAN_ANTENNAE_ELONGATION_IN_THE_MEDIAL_TRANS_GOLGI	17	-0.323452	-1.62884	0.043659	0.114128	1	5768	tags=65%, list=32%, signal=96%
REACTOME_INTEGRATION_OF_ENERGY_METABOLISM	115	-0.126116	-1.62852	0.0344168	0.114243	1	5511	tags=43%, list=31%, signal=63%
REACTOME_RNA_POL_III_TRANSCRIPTION_INITIATION_FROM_TYPE_2_PROMOTER	23	-0.281043	-1.61549	0.035343	0.12001	1	5841	tags=61%, list=33%, signal=90%
REACTOME_RNA_POL_II_PRE_TRANSCRIPTION_EVENTS	57	-0.175381	-1.59432	0.0452675	0.128126	1	11569	tags=82%, list=65%, signal=235%
REACTOME_REGULATION_OF_WATER_BALANCE_BY_RENAL_AQUAPORINS	42	-0.203873	-1.59384	0.0479042	0.128347	1	4434	tags=45%, list=25%, signal=60%
REACTOME_L1CAM_INTERACTIONS	83	-0.148225	-1.58911	0.0464646	0.130418	1	4024	tags=37%, list=23%, signal=48%
REACTOME_DARPP_32_EVENTS	22	-0.28762	-1.58834	0.0483559	0.130606	1	11072	tags=91%, list=62%, signal=240%
REACTOME_NGF_SIGNALLING_VIA_TRKA_FROM_THE_PLASMA_MEMBRANE	131	-0.120129	-1.58821	0.0496183	0.130615	1	6712	tags=50%, list=38%, signal=79%
REACTOME_PLC_BETA_MEDIATED_EVENTS	41	-0.207573	-1.58289	0.0484496	0.133425	1	5433	tags=51%, list=31%, signal=74%
REACTOME_SIGNALING_BY_SCF_KIT	74	-0.161607	-1.57963	0.0444444	0.134725	1	10609	tags=76%, list=60%, signal=186%
REACTOME_MITOTIC_G1_G1_S_PHASES	129	-0.121254	-1.57636	0.0564202	0.136544	1	8209	tags=58%, list=46%, signal=107%
REACTOME_RAS_ACTIVATION_UOPN_CA2_INFUX_THROUGH_NMDA_RECEPTOR	17	-0.311616	-1.57525	0.0498008	0.137149	1	11215	tags=94%, list=63%, signal=254%
REACTOME_ENOS_ACTIVATION_AND_REGULATION	19	-0.302197	-1.57486	0.0662768	0.137236	1	4934	tags=58%, list=28%, signal=80%
REACTOME_TRAFFICKING_OF_AMPA_RECEPTORS	26	-0.261685	-1.56647	0.0408998	0.141133	1	3566	tags=46%, list=20%, signal=58%
REACTOME_PKA_MEDIATED_PHOSPHORYLATION_OF_CREB	16	-0.320961	-1.53554	0.0597015	0.157313	1	6532	tags=69%, list=37%, signal=108%
REACTOME_SIGNALLING_TO_P38_VIA_RIT_AND_RIN	15	-0.318579	-1.52323	0.0613027	0.163567	1	8577	tags=80%, list=48%, signal=154%
REACTOME_NEP_NS2_INTERACTS_WITH_THE_CELLULAR_EXPORT_MACHINERY	25	-0.252865	-1.5179	0.0603113	0.166304	1	11885	tags=92%, list=67%, signal=276%
REACTOME_TRANSPORT_OF_RIBONUCLEOPROTEINS_INTO_THE_HOST_NUCLEUS	25	-0.252865	-1.50294	0.0829876	0.174137	1	11885	tags=92%, list=67%, signal=276%
REACTOME_UNBLOCKING_OF_NMDA_RECEPTOR_GLUTAMATE_BINDING_AND_ACTIVATION	15	-0.321551	-1.49837	0.0623819	0.177035	1	10898	tags=93%, list=61%, signal=240%
REACTOME_SIGNALING_BY_FGFR1_FUSION_MUTANTS	17	-0.294898	-1.48086	0.0815534	0.187644	1	3134	tags=47%, list=18%, signal=57%
REACTOME_SIGNALING_BY_NOTCH	96	-0.128715	-1.47002	0.088	0.194163	1	7551	tags=55%, list=42%, signal=95%
REACTOME_RNA_POL_III_TRANSCRIPTION_INITIATION_FROM_TYPE_3_PROMOTER	26	-0.238346	-1.45739	0.0844794	0.2011	1	6720	tags=62%, list=38%, signal=99%
REACTOME_CGMP_EFFECTS	18	-0.284687	-1.45171	0.0821355	0.204818	1	7796	tags=72%, list=44%, signal=128%
REACTOME_FACTORS_INVOLVED_IN_MEGAKARYOCYTE_DEVELOPMENT_AND_PLATELET_PRODUCTION	118	-0.113314	-1.44979	0.0834952	0.205647	1	5541	tags=42%, list=31%, signal=61%
REACTOME_TRANSCRIPTION_COUPLED_NER_TC_NER	44	-0.185806	-1.43972	0.106509	0.212067	1	6817	tags=57%, list=38%, signal=92%
REACTOME_FANCONI_ANEMIA_PATHWAY	21	-0.259488	-1.43787	0.0881148	0.21296	1	2169	tags=38%, list=12%, signal=43%
REACTOME_MRNA_CAPPING	29	-0.22288	-1.43733	0.111111	0.213358	1	7704	tags=66%, list=43%, signal=115%
REACTOME_POST_TRANSLATIONAL_MODIFICATION_SYNTHESIS_OF_GPI_ANCHORED_PROTEINS	26	-0.23973	-1.43004	0.0868644	0.217677	1	10804	tags=85%, list=61%, signal=215%
REACTOME_SYNTHESIS_OF_DNA	89	-0.126939	-1.42283	0.0927419	0.22167	1	14356	tags=93%, list=81%, signal=479%
REACTOME_GABA_RECEPTOR_ACTIVATION	51	-0.163243	-1.41469	0.101732	0.226403	1	4434	tags=41%, list=25%, signal=55%
REACTOME_SYNTHESIS_OF_GLYCOSYLPHOSPHATIDYLINOSITOL_GPI	17	-0.281157	-1.41455	0.10119	0.226437	1	5473	tags=59%, list=31%, signal=85%
REACTOME_CELL_CYCLE_CHECKPOINTS	110	-0.117704	-1.41063	0.115152	0.229361	1	10543	tags=71%, list=59%, signal=173%
REACTOME_G1_S_TRANSITION	106	-0.115137	-1.40993	0.12249	0.229735	1	8209	tags=58%, list=46%, signal=106%
REACTOME_GLUCAGON_SIGNALING_IN_METABOLIC_REGULATION	32	-0.208692	-1.39402	0.115686	0.2413	1	3525	tags=41%, list=20%, signal=51%
REACTOME_SYNTHESIS_OF_PIPS_AT_THE_GOLGI_MEMBRANE	17	-0.279199	-1.38323	0.120968	0.248519	1	9697	tags=82%, list=54%, signal=181%
REACTOME_OPIOID_SIGNALLING	75	-0.135471	-1.37902	0.123016	0.251316	1	5433	tags=44%, list=31%, signal=63%
REACTOME_ADP_SIGNALLING_THROUGH_P2RY1	25	-0.231336	-1.37669	0.129482	0.253069	1	4434	tags=48%, list=25%, signal=64%
REACTOME_NRAGE_SIGNALS_DEATH_THROUGH_JNK	42	-0.17964	-1.37596	0.112474	0.253488	1	11223	tags=81%, list=63%, signal=218%
REACTOME_ASSEMBLY_OF_THE_PRE_REPLICATIVE_COMPLEX	63	-0.146677	-1.3645	0.106	0.263052	1	14355	tags=95%, list=81%, signal=490%
REACTOME_HOST_INTERACTIONS_OF_HIV_FACTORS	117	-0.107968	-1.35677	0.112245	0.268825	1	14678	tags=93%, list=82%, signal=527%
REACTOME_M_G1_TRANSITION	78	-0.130245	-1.35477	0.124248	0.270088	1	14355	tags=94%, list=81%, signal=481%
REACTOME_NITRIC_OXIDE_STIMULATES_GUANYLATE_CYCLASE	24	-0.229153	-1.34733	0.12549	0.275152	1	7796	tags=67%, list=44%, signal=118%
REACTOME_THROMBOXANE_SIGNALLING_THROUGH_TP_RECEPTOR	23	-0.229568	-1.31319	0.156942	0.302686	1	4434	tags=48%, list=25%, signal=64%
REACTOME_TRIGLYCERIDE_BIOSYNTHESIS	36	-0.180193	-1.3123	0.141221	0.303476	1	2734	tags=33%, list=15%, signal=39%
REACTOME_AXON_GUIDANCE	235	-0.0729172	-1.30338	0.134969	0.311139	1	4099	tags=30%, list=23%, signal=39%
REACTOME_MAPK_TARGETS_NUCLEAR_EVENTS_MEDIATED_BY_MAP_KINASES	30	-0.197292	-1.28353	0.169661	0.327007	1	11331	tags=83%, list=64%, signal=229%
REACTOME_MITOCHONDRIAL_PROTEIN_IMPORT	49	-0.157084	-1.28337	0.168279	0.32708	1	6659	tags=53%, list=37%, signal=85%
REACTOME_GLUCONEOGENESIS	31	-0.198696	-1.28236	0.154902	0.327311	1	9679	tags=74%, list=54%, signal=162%
REACTOME_AMINO_ACID_SYNTHESIS_AND_INTERCONVERSION_TRANSAMINATION	16	-0.263872	-1.27098	0.175197	0.335768	1	5322	tags=56%, list=30%, signal=80%
REACTOME_SYNTHESIS_OF_PC	16	-0.264125	-1.26927	0.166667	0.337196	1	7543	tags=69%, list=42%, signal=119%
REACTOME_REGULATION_OF_GLUCOKINASE_BY_GLUCOKINASE_REGULATORY_PROTEIN	25	-0.212808	-1.26377	0.189723	0.341285	1	11885	tags=88%, list=67%, signal=264%
REACTOME_SIGNALLING_BY_NGF	207	-0.0746389	-1.2524	0.183794	0.350232	1	11331	tags=71%, list=64%, signal=193%
REACTOME_ORC1_REMOVAL_FROM_CHROMATIN	65	-0.132723	-1.24582	0.201581	0.355056	1	14355	tags=94%, list=81%, signal=483%
REACTOME_DOUBLE_STRAND_BREAK_REPAIR	22	-0.221071	-1.24468	0.212355	0.355618	1	8209	tags=68%, list=46%, signal=126%
REACTOME_ERK_MAPK_TARGETS	21	-0.22103	-1.23585	0.19833	0.363621	1	11331	tags=86%, list=64%, signal=235%
REACTOME_SIGNALING_BY_ROBO_RECEPTOR	27	-0.20039	-1.23455	0.218876	0.364463	1	8308	tags=67%, list=47%, signal=125%
REACTOME_SIGNALING_BY_ERBB2	95	-0.10743	-1.2309	0.210526	0.368296	1	6532	tags=47%, list=37%, signal=74%
REACTOME_PI3K_AKT_ACTIVATION	36	-0.171294	-1.22608	0.225207	0.372568	1	6354	tags=53%, list=36%, signal=82%
REACTOME_PREFOLDIN_MEDIATED_TRANSFER_OF_SUBSTRATE_TO_CCT_TRIC	24	-0.201509	-1.21551	0.211813	0.381635	1	10513	tags=79%, list=59%, signal=193%
REACTOME_FORMATION_OF_THE_HIV1_EARLY_ELONGATION_COMPLEX	32	-0.18003	-1.21174	0.222868	0.384742	1	7929	tags=63%, list=45%, signal=112%
REACTOME_S_PHASE	105	-0.102452	-1.20299	0.240157	0.391915	1	3105	tags=28%, list=17%, signal=33%
REACTOME_G_BETA_GAMMA_SIGNALLING_THROUGH_PI3KGAMMA	24	-0.205446	-1.19588	0.23855	0.397825	1	1541	tags=29%, list=9%, signal=32%
REACTOME_PROTEIN_FOLDING	48	-0.148982	-1.1908	0.236364	0.401583	1	4774	tags=42%, list=27%, signal=57%
REACTOME_SIGNALING_BY_FGFR_IN_DISEASE	119	-0.0938819	-1.1839	0.25	0.408386	1	10609	tags=69%, list=60%, signal=169%
REACTOME_RAP1_SIGNALLING	16	-0.245123	-1.18234	0.257261	0.40951	1	3430	tags=44%, list=19%, signal=54%
REACTOME_PROSTACYCLIN_SIGNALLING_THROUGH_PROSTACYCLIN_RECEPTOR	19	-0.224935	-1.1773	0.261317	0.413957	1	4434	tags=47%, list=25%, signal=63%
REACTOME_INHIBITION_OF_INSULIN_SECRETION_BY_ADRENALINE_NORADRENALINE	25	-0.193775	-1.17676	0.241107	0.414479	1	1541	tags=28%, list=9%, signal=31%
REACTOME_PLATELET_CALCIUM_HOMEOSTASIS	15	-0.257721	-1.17458	0.231683	0.415922	1	2538	tags=40%, list=14%, signal=47%
REACTOME_ENDOSOMAL_SORTING_COMPLEX_REQUIRED_FOR_TRANSPORT_ESCRT	25	-0.200115	-1.17343	0.259406	0.416912	1	13535	tags=96%, list=76%, signal=400%
REACTOME_AQUAPORIN_MEDIATED_TRANSPORT	49	-0.139592	-1.16366	0.26506	0.425407	1	9513	tags=67%, list=53%, signal=144%
REACTOME_NUCLEAR_EVENTS_KINASE_AND_TRANSCRIPTION_FACTOR_ACTIVATION	24	-0.197225	-1.15982	0.253411	0.428786	1	11331	tags=83%, list=64%, signal=229%
REACTOME_SIGNALING_BY_NODAL	17	-0.239302	-1.15967	0.283302	0.42847	1	981	tags=29%, list=6%, signal=31%
REACTOME_DOWNSTREAM_SIGNAL_TRANSDUCTION	88	-0.103504	-1.15287	0.267347	0.435201	1	6867	tags=49%, list=39%, signal=79%
REACTOME_MHC_CLASS_II_ANTIGEN_PRESENTATION	87	-0.104368	-1.12803	0.303879	0.459001	1	3268	tags=29%, list=18%, signal=35%
REACTOME_MYOGENESIS	26	-0.188193	-1.12791	0.304436	0.459049	1	12405	tags=88%, list=70%, signal=291%
REACTOME_NCAM_SIGNALING_FOR_NEURITE_OUT_GROWTH	63	-0.119955	-1.12531	0.281376	0.461276	1	9177	tags=63%, list=52%, signal=131%
REACTOME_SIGNALING_BY_NOTCH1	65	-0.118534	-1.12186	0.292157	0.464532	1	7759	tags=55%, list=44%, signal=98%
REACTOME_SIGNALING_BY_FGFR1_MUTANTS	28	-0.179391	-1.12113	0.3	0.465042	1	10801	tags=79%, list=61%, signal=199%
REACTOME_METABOLISM_OF_NON_CODING_RNA	44	-0.146888	-1.12006	0.308617	0.46625	1	9936	tags=70%, list=56%, signal=159%
REACTOME_REGULATION_OF_KIT_SIGNALING	16	-0.228398	-1.11521	0.300797	0.470715	1	10404	tags=81%, list=58%, signal=195%
REACTOME_HOMOLOGOUS_RECOMBINATION_REPAIR_OF_REPLICATION_INDEPENDENT_DOUBLE_STRAND_BREAKS	16	-0.229874	-1.11073	0.316505	0.475199	1	9265	tags=75%, list=52%, signal=156%
REACTOME_INHIBITION_OF_THE_PROTEOLYTIC_ACTIVITY_OF_APC_C_REQUIRED_FOR_THE_ONSET_OF_ANAPHASE_BY_MITOTIC_SPINDLE_CHECKPOINT_COMPONENTS	17	-0.231636	-1.10061	0.313684	0.485934	1	10543	tags=82%, list=59%, signal=202%
REACTOME_CITRIC_ACID_CYCLE_TCA_CYCLE	19	-0.213657	-1.09885	0.319444	0.487522	1	12131	tags=89%, list=68%, signal=281%
REACTOME_INHIBITION_OF_VOLTAGE_GATED_CA2_CHANNELS_VIA_GBETA_GAMMA_SUBUNITS	25	-0.183875	-1.09269	0.31746	0.493514	1	1717	tags=28%, list=10%, signal=31%
REACTOME_RNA_POL_II_TRANSCRIPTION_PRE_INITIATION_AND_PROMOTER_OPENING	39	-0.145449	-1.08634	0.345238	0.500837	1	11569	tags=79%, list=65%, signal=226%
REACTOME_G_PROTEIN_BETA_GAMMA_SIGNALLING	27	-0.173024	-1.08461	0.331967	0.502413	1	1541	tags=26%, list=9%, signal=28%
REACTOME_GLOBAL_GENOMIC_NER_GG_NER	33	-0.160026	-1.08369	0.329389	0.503434	1	8487	tags=64%, list=48%, signal=121%
REACTOME_DEVELOPMENTAL_BIOLOGY	376	-0.047851	-1.08286	0.331992	0.504302	1	7927	tags=49%, list=45%, signal=87%
REACTOME_GABA_B_RECEPTOR_ACTIVATION	38	-0.146279	-1.07245	0.337423	0.513392	1	2556	tags=29%, list=14%, signal=34%
REACTOME_SHC_RELATED_EVENTS	16	-0.221118	-1.07214	0.363825	0.513437	1	8308	tags=69%, list=47%, signal=129%
REACTOME_DOWNSTREAM_SIGNALING_OF_ACTIVATED_FGFR	96	-0.0921758	-1.07179	0.371486	0.513564	1	10609	tags=69%, list=60%, signal=169%
REACTOME_G_PROTEIN_ACTIVATION	27	-0.173024	-1.07175	0.354582	0.513479	1	1541	tags=26%, list=9%, signal=28%
REACTOME_CELL_DEATH_SIGNALLING_VIA_NRAGE_NRIF_AND_NADE	56	-0.12007	-1.0666	0.36747	0.518617	1	11223	tags=75%, list=63%, signal=202%
REACTOME_EFFECTS_OF_PIP2_HYDROLYSIS	22	-0.188096	-1.05741	0.373777	0.527145	1	4749	tags=45%, list=27%, signal=62%
REACTOME_GLYCOLYSIS	27	-0.173785	-1.05687	0.363107	0.527594	1	12078	tags=85%, list=68%, signal=264%
REACTOME_REGULATION_OF_MITOTIC_CELL_CYCLE	76	-0.102107	-1.05271	0.394118	0.531798	1	14355	tags=91%, list=81%, signal=467%
REACTOME_SIGNALLING_TO_RAS	26	-0.171569	-1.04957	0.375502	0.534901	1	11331	tags=81%, list=64%, signal=222%
REACTOME_DEADENYLATION_OF_MRNA	19	-0.201163	-1.04038	0.391481	0.544347	1	8605	tags=68%, list=48%, signal=132%
REACTOME_SPHINGOLIPID_DE_NOVO_BIOSYNTHESIS	25	-0.174995	-1.03809	0.382716	0.546153	1	6860	tags=56%, list=39%, signal=91%
REACTOME_PHOSPHORYLATION_OF_THE_APC_C	16	-0.220584	-1.03681	0.407767	0.547767	1	10543	tags=81%, list=59%, signal=199%
REACTOME_G_BETA_GAMMA_SIGNALLING_THROUGH_PLC_BETA	20	-0.190497	-1.03126	0.399594	0.55352	1	4625	tags=45%, list=26%, signal=61%
REACTOME_FORMATION_OF_TRANSCRIPTION_COUPLED_NER_TC_NER_REPAIR_COMPLEX	29	-0.160984	-1.02992	0.404	0.554333	1	10646	tags=76%, list=60%, signal=188%
REACTOME_LYSOSOME_VESICLE_BIOGENESIS	23	-0.179811	-1.02603	0.41129	0.559191	1	7641	tags=61%, list=43%, signal=106%
REACTOME_IL_3_5_AND_GM_CSF_SIGNALING	42	-0.133868	-1.02469	0.406312	0.560661	1	3134	tags=31%, list=18%, signal=37%
REACTOME_IL_2_SIGNALING	40	-0.134559	-1.01962	0.435484	0.566198	1	3397	tags=33%, list=19%, signal=40%
REACTOME_DESTABILIZATION_OF_MRNA_BY_KSRP	17	-0.206248	-1.01721	0.412475	0.569284	1	8900	tags=71%, list=50%, signal=141%
REACTOME_SIGNALING_BY_FGFR	106	-0.0839238	-1.01249	0.436912	0.574581	1	10609	tags=68%, list=60%, signal=167%
REACTOME_CD28_CO_STIMULATION	31	-0.150026	-1.00921	0.423228	0.578303	1	10544	tags=74%, list=59%, signal=182%
REACTOME_GLUCOSE_TRANSPORT	36	-0.140083	-1.00644	0.429703	0.581271	1	10865	tags=75%, list=61%, signal=192%
REACTOME_GLUCAGON_TYPE_LIGAND_RECEPTORS	33	-0.149131	-1.00518	0.405242	0.583069	1	4904	tags=42%, list=28%, signal=58%
REACTOME_PIP3_ACTIVATES_AKT_SIGNALING	27	-0.161934	-0.997613	0.449807	0.589852	1	6354	tags=52%, list=36%, signal=81%
REACTOME_O_LINKED_GLYCOSYLATION_OF_MUCINS	47	-0.122586	-0.99326	0.421811	0.595231	1	14113	tags=91%, list=79%, signal=440%
REACTOME_CD28_DEPENDENT_PI3K_AKT_SIGNALING	21	-0.176948	-0.984977	0.477273	0.604174	1	2789	tags=33%, list=16%, signal=39%
REACTOME_PLATELET_SENSITIZATION_BY_LDL	16	-0.203761	-0.984483	0.46371	0.604379	1	11955	tags=88%, list=67%, signal=266%
REACTOME_PERK_REGULATED_GENE_EXPRESSION	27	-0.158405	-0.974804	0.465483	0.615985	1	11692	tags=81%, list=66%, signal=237%
REACTOME_AMINE_DERIVED_HORMONES	15	-0.211539	-0.967763	0.47	0.623777	1	12855	tags=93%, list=72%, signal=335%
REACTOME_NOTCH1_INTRACELLULAR_DOMAIN_REGULATES_TRANSCRIPTION	43	-0.122691	-0.963924	0.50297	0.627086	1	7759	tags=56%, list=44%, signal=99%
REACTOME_REGULATION_OF_GENE_EXPRESSION_IN_BETA_CELLS	20	-0.179768	-0.955613	0.507157	0.637512	1	14608	tags=100%, list=82%, signal=556%
REACTOME_METABOLISM_OF_POLYAMINES	15	-0.19982	-0.952187	0.486922	0.641789	1	3568	tags=40%, list=20%, signal=50%
REACTOME_INWARDLY_RECTIFYING_K_CHANNELS	31	-0.140668	-0.925162	0.551181	0.672011	1	10136	tags=71%, list=57%, signal=164%
REACTOME_SIGNALING_BY_EGFR_IN_CANCER	104	-0.0770838	-0.91705	0.546185	0.68079	1	3430	tags=27%, list=19%, signal=33%
REACTOME_SIGNAL_AMPLIFICATION	31	-0.138349	-0.910507	0.554902	0.686011	1	4434	tags=39%, list=25%, signal=51%
REACTOME_GLYCOGEN_BREAKDOWN_GLYCOGENOLYSIS	16	-0.187711	-0.903271	0.5625	0.692986	1	5564	tags=50%, list=31%, signal=73%
REACTOME_DOWNREGULATION_OF_SMAD2_3_SMAD4_TRANSCRIPTIONAL_ACTIVITY	19	-0.173872	-0.899544	0.558233	0.696871	1	2531	tags=32%, list=14%, signal=37%
REACTOME_APOPTOTIC_EXECUTION_PHASE	50	-0.10974	-0.898868	0.556962	0.697517	1	8379	tags=58%, list=47%, signal=109%
REACTOME_GLUCOSE_METABOLISM	64	-0.0955785	-0.891879	0.55668	0.705503	1	12493	tags=80%, list=70%, signal=266%
REACTOME_CTLA4_INHIBITORY_SIGNALING	21	-0.160207	-0.886696	0.575314	0.711048	1	10717	tags=76%, list=60%, signal=191%
REACTOME_SIGNALLING_TO_ERKS	34	-0.128578	-0.884081	0.57002	0.714268	1	11331	tags=76%, list=64%, signal=210%
REACTOME_CELL_CELL_JUNCTION_ORGANIZATION	55	-0.0997721	-0.878161	0.610309	0.720617	1	7294	tags=51%, list=41%, signal=86%
REACTOME_PI_METABOLISM	45	-0.110352	-0.869269	0.616279	0.731941	1	2789	tags=27%, list=16%, signal=32%
REACTOME_G1_PHASE	35	-0.122181	-0.868686	0.602794	0.732243	1	7495	tags=54%, list=42%, signal=94%
REACTOME_THROMBIN_SIGNALLING_THROUGH_PROTEINASE_ACTIVATED_RECEPTORS_PARS	32	-0.126238	-0.853122	0.637624	0.747038	1	4434	tags=38%, list=25%, signal=50%
REACTOME_CTNNB1_PHOSPHORYLATION_CASCADE	16	-0.177184	-0.852159	0.651485	0.748318	1	11315	tags=81%, list=64%, signal=223%
REACTOME_AMINO_ACID_AND_OLIGOPEPTIDE_SLC_TRANSPORTERS	49	-0.101924	-0.85001	0.643123	0.750055	1	15632	tags=98%, list=88%, signal=801%
REACTOME_GOLGI_ASSOCIATED_VESICLE_BIOGENESIS	51	-0.100583	-0.847962	0.641283	0.752114	1	7641	tags=53%, list=43%, signal=92%
REACTOME_GLYCEROPHOSPHOLIPID_BIOSYNTHESIS	80	-0.0813953	-0.846841	0.663951	0.753115	1	3677	tags=29%, list=21%, signal=36%
REACTOME_APC_CDC20_MEDIATED_DEGRADATION_OF_NEK2A	20	-0.158063	-0.841633	0.662651	0.759166	1	10543	tags=75%, list=59%, signal=184%
REACTOME_G_ALPHA_S_SIGNALLING_EVENTS	119	-0.0658588	-0.839547	0.647887	0.761248	1	9010	tags=57%, list=51%, signal=115%
REACTOME_BOTULINUM_NEUROTOXICITY	18	-0.163918	-0.836381	0.642998	0.764587	1	9944	tags=72%, list=56%, signal=163%
REACTOME_G_ALPHA1213_SIGNALLING_EVENTS	72	-0.084903	-0.82698	0.662651	0.775101	1	721	tags=13%, list=4%, signal=13%
REACTOME_GAB1_SIGNALOSOME	36	-0.115626	-0.82534	0.688889	0.776908	1	6354	tags=47%, list=36%, signal=73%
REACTOME_SYNTHESIS_OF_BILE_ACIDS_AND_BILE_SALTS	19	-0.157661	-0.824416	0.684739	0.777913	1	15001	tags=100%, list=84%, signal=634%
REACTOME_PI3K_EVENTS_IN_ERBB4_SIGNALING	36	-0.115626	-0.824248	0.708661	0.777842	1	6354	tags=47%, list=36%, signal=73%
REACTOME_ADHERENS_JUNCTIONS_INTERACTIONS	27	-0.131885	-0.819657	0.659184	0.782188	1	8207	tags=59%, list=46%, signal=110%
REACTOME_ACTIVATED_NOTCH1_TRANSMITS_SIGNAL_TO_THE_NUCLEUS	24	-0.139211	-0.813142	0.689024	0.789202	1	5686	tags=46%, list=32%, signal=67%
REACTOME_INSULIN_RECEPTOR_RECYCLING	21	-0.150813	-0.812053	0.683071	0.790441	1	6645	tags=52%, list=37%, signal=83%
REACTOME_ABCA_TRANSPORTERS_IN_LIPID_HOMEOSTASIS	17	-0.169311	-0.811276	0.680556	0.791352	1	9557	tags=71%, list=54%, signal=152%
REACTOME_DEADENYLATION_DEPENDENT_MRNA_DECAY	44	-0.103757	-0.80938	0.710794	0.793896	1	10702	tags=70%, list=60%, signal=176%
REACTOME_ACTIVATION_OF_GENES_BY_ATF4	24	-0.135199	-0.803907	0.708249	0.798905	1	11692	tags=79%, list=66%, signal=230%
REACTOME_DESTABILIZATION_OF_MRNA_BY_BRF1	17	-0.159029	-0.776794	0.756385	0.825206	1	6598	tags=53%, list=37%, signal=84%
REACTOME_NETRIN1_SIGNALING	37	-0.105416	-0.772097	0.762605	0.828905	1	10639	tags=70%, list=60%, signal=174%
REACTOME_TIE2_SIGNALING	16	-0.158562	-0.771058	0.759443	0.829778	1	8308	tags=63%, list=47%, signal=117%
REACTOME_TIGHT_JUNCTION_INTERACTIONS	28	-0.119824	-0.748693	0.787018	0.851409	1	6773	tags=50%, list=38%, signal=81%
REACTOME_SYNTHESIS_OF_BILE_ACIDS_AND_BILE_SALTS_VIA_7ALPHA_HYDROXYCHOLESTEROL	15	-0.157626	-0.740511	0.782787	0.859122	1	15001	tags=100%, list=84%, signal=635%
REACTOME_REGULATION_OF_BETA_CELL_DEVELOPMENT	29	-0.110799	-0.723952	0.82495	0.876561	1	2943	tags=28%, list=17%, signal=33%
REACTOME_FATTY_ACYL_COA_BIOSYNTHESIS	17	-0.140747	-0.693471	0.830612	0.901892	1	2734	tags=29%, list=15%, signal=35%
REACTOME_ARMS_MEDIATED_ACTIVATION	16	-0.143439	-0.691332	0.846303	0.903939	1	8577	tags=63%, list=48%, signal=120%
REACTOME_PHOSPHOLIPASE_C_MEDIATED_CASCADE	52	-0.0797483	-0.674958	0.893443	0.916036	1	5433	tags=38%, list=31%, signal=55%
REACTOME_APC_C_CDC20_MEDIATED_DEGRADATION_OF_CYCLIN_B	18	-0.13024	-0.668666	0.87395	0.921585	1	10543	tags=72%, list=59%, signal=177%
REACTOME_NA_CL_DEPENDENT_NEUROTRANSMITTER_TRANSPORTERS	17	-0.132906	-0.662004	0.895792	0.924892	1	15441	tags=100%, list=87%, signal=753%
REACTOME_SIGNALING_BY_FGFR_MUTANTS	42	-0.0840692	-0.653481	0.910638	0.929707	1	10801	tags=69%, list=61%, signal=175%
REACTOME_PROLONGED_ERK_ACTIVATION_EVENTS	18	-0.129553	-0.649381	0.890151	0.93251	1	8577	tags=61%, list=48%, signal=118%
REACTOME_PROTEOLYTIC_CLEAVAGE_OF_SNARE_COMPLEX_PROTEINS	16	-0.129146	-0.624898	0.923828	0.948294	1	9944	tags=69%, list=56%, signal=156%
REACTOME_AMINE_COMPOUND_SLC_TRANSPORTERS	27	-0.0991231	-0.611978	0.919422	0.954997	1	8130	tags=56%, list=46%, signal=102%
REACTOME_REGULATION_OF_SIGNALING_BY_CBL	18	-0.121306	-0.611056	0.932563	0.955334	1	2789	tags=28%, list=16%, signal=33%
REACTOME_P75_NTR_RECEPTOR_MEDIATED_SIGNALLING	77	-0.0582558	-0.607858	0.94501	0.956488	1	11223	tags=69%, list=63%, signal=185%
REACTOME_ANTIGEN_ACTIVATES_B_CELL_RECEPTOR_LEADING_TO_GENERATION_OF_SECOND_MESSENGERS	29	-0.0758757	-0.491004	0.992278	0.993918	1	10317	tags=66%, list=58%, signal=156%
REACTOME_RNA_POL_I_TRANSCRIPTION_INITIATION	24	-0.0821147	-0.478458	0.993763	0.995153	1	2992	tags=25%, list=17%, signal=30%

## Sheet: Upregulated low-NE vs. NE
NAME	SIZE	ES	NES	NOM p-val	FDR q-val	FWER p-val	RANK AT MAX	LEADING EDGE
REACTOME_OLFACTORY_SIGNALING_PATHWAY	271	0.280338	5.3662	0	0	0	11114	tags=90%, list=62%, signal=236%
REACTOME_PEPTIDE_CHAIN_ELONGATION	83	0.36171	3.80462	0	0	0	6245	tags=71%, list=35%, signal=109%
REACTOME_3_UTR_MEDIATED_TRANSLATIONAL_REGULATION	103	0.298879	3.55405	0	0	0	10784	tags=90%, list=61%, signal=228%
REACTOME_EXTRACELLULAR_MATRIX_ORGANIZATION	84	0.324637	3.52222	0	0	0	9507	tags=86%, list=53%, signal=183%
REACTOME_PLATELET_ACTIVATION_SIGNALING_AND_AGGREGATION	193	0.216577	3.43923	0	0	0	4026	tags=44%, list=23%, signal=56%
REACTOME_RESPONSE_TO_ELEVATED_PLATELET_CYTOSOLIC_CA2_	79	0.332088	3.43706	0	0	0	4705	tags=59%, list=26%, signal=81%
REACTOME_COLLAGEN_FORMATION	57	0.383884	3.4355	0	0	0	7242	tags=79%, list=41%, signal=133%
REACTOME_INNATE_IMMUNE_SYSTEM	242	0.186609	3.40578	0	0	0	9523	tags=72%, list=53%, signal=152%
REACTOME_CYTOKINE_SIGNALING_IN_IMMUNE_SYSTEM	251	0.18706	3.40423	0	0	0	5653	tags=50%, list=32%, signal=73%
REACTOME_INTEGRIN_CELL_SURFACE_INTERACTIONS	79	0.319537	3.37557	0	0	0	4026	tags=54%, list=23%, signal=70%
REACTOME_CLASS_A1_RHODOPSIN_LIKE_RECEPTORS	285	0.166537	3.22965	0	6.71339e-06	0.002	9513	tags=70%, list=53%, signal=148%
REACTOME_INTERFERON_GAMMA_SIGNALING	52	0.367629	3.1677	0	1.47496e-05	0.005	7853	tags=81%, list=44%, signal=144%
REACTOME_INTERFERON_ALPHA_BETA_SIGNALING	57	0.3576	3.15844	0	1.46449e-05	0.005	5522	tags=67%, list=31%, signal=96%
REACTOME_TRANSLATION	143	0.222631	3.11297	0	1.66225e-05	0.006	9638	tags=76%, list=54%, signal=165%
REACTOME_GPCR_LIGAND_BINDING	385	0.137623	3.10592	0	1.65486e-05	0.006	9394	tags=66%, list=53%, signal=137%
REACTOME_BIOLOGICAL_OXIDATIONS	126	0.232889	3.03503	0	3.51166e-05	0.014	6197	tags=58%, list=35%, signal=88%
REACTOME_SRP_DEPENDENT_COTRANSLATIONAL_PROTEIN_TARGETING_TO_MEMBRANE	106	0.254469	2.99879	0	4.61346e-05	0.019	6245	tags=60%, list=35%, signal=92%
REACTOME_IMMUNOREGULATORY_INTERACTIONS_BETWEEN_A_LYMPHOID_AND_A_NON_LYMPHOID_CELL	59	0.323393	2.99417	0	4.58663e-05	0.019	8745	tags=81%, list=49%, signal=159%
REACTOME_GLYCOSAMINOGLYCAN_METABOLISM	104	0.244646	2.94244	0	6.68023e-05	0.03	3886	tags=46%, list=22%, signal=59%
REACTOME_INTERFERON_SIGNALING	143	0.20436	2.86145	0	0.000120641	0.062	3860	tags=42%, list=22%, signal=53%
REACTOME_INFLUENZA_VIRAL_RNA_TRANSCRIPTION_AND_REPLICATION	99	0.24651	2.84869	0	0.00013157	0.067	6245	tags=60%, list=35%, signal=91%
REACTOME_ANTIGEN_PRESENTATION_FOLDING_ASSEMBLY_AND_PEPTIDE_LOADING_OF_CLASS_I_MHC	17	0.566511	2.80795	0	0.000166708	0.087	2490	tags=71%, list=14%, signal=82%
REACTOME_COMPLEMENT_CASCADE	28	0.440168	2.79533	0	0.000178869	0.095	8071	tags=89%, list=45%, signal=163%
REACTOME_CHONDROITIN_SULFATE_DERMATAN_SULFATE_METABOLISM	45	0.349072	2.74739	0	0.000250253	0.14	2504	tags=49%, list=14%, signal=57%
REACTOME_PHASE1_FUNCTIONALIZATION_OF_COMPOUNDS	66	0.288571	2.72491	0	0.000274732	0.158	9717	tags=83%, list=55%, signal=183%
REACTOME_HEMOSTASIS	434	0.114007	2.70169	0	0.000342198	0.203	3885	tags=33%, list=22%, signal=41%
REACTOME_RIG_I_MDA5_MEDIATED_INDUCTION_OF_IFN_ALPHA_BETA_PATHWAYS	70	0.273987	2.69927	0	0.0003462	0.206	9892	tags=83%, list=56%, signal=186%
REACTOME_NONSENSE_MEDIATED_DECAY_ENHANCED_BY_THE_EXON_JUNCTION_COMPLEX	102	0.224039	2.68497	0	0.000393357	0.233	6506	tags=59%, list=37%, signal=92%
REACTOME_PEPTIDE_LIGAND_BINDING_RECEPTORS	177	0.162503	2.54589	0	0.00100262	0.558	9708	tags=71%, list=55%, signal=154%
REACTOME_ACTIVATION_OF_THE_MRNA_UPON_BINDING_OF_THE_CAP_BINDING_COMPLEX_AND_EIFS_AND_SUBSEQUENT_BINDING_TO_43S	55	0.28603	2.51781	0	0.00122353	0.633	10784	tags=89%, list=61%, signal=225%
REACTOME_FORMATION_OF_THE_TERNARY_COMPLEX_AND_SUBSEQUENTLY_THE_43S_COMPLEX	47	0.309949	2.5006	0	0.00137223	0.687	10784	tags=91%, list=61%, signal=231%
REACTOME_CYTOCHROME_P450_ARRANGED_BY_SUBSTRATE_TYPE	48	0.282487	2.38409	0	0.00285493	0.944	9078	tags=79%, list=51%, signal=161%
REACTOME_P130CAS_LINKAGE_TO_MAPK_SIGNALING_FOR_INTEGRINS	15	0.507576	2.36466	0.00196078	0.0031839	0.963	4026	tags=73%, list=23%, signal=95%
REACTOME_HDL_MEDIATED_LIPID_TRANSPORT	15	0.499871	2.34219	0	0.00363997	0.977	5350	tags=80%, list=30%, signal=114%
REACTOME_ANTIGEN_PROCESSING_CROSS_PRESENTATION	68	0.242475	2.31787	0.00193798	0.0041226	0.986	8266	tags=71%, list=46%, signal=131%
REACTOME_LIPOPROTEIN_METABOLISM	28	0.36358	2.28388	0	0.00492139	0.998	6889	tags=75%, list=39%, signal=122%
REACTOME_METABOLISM_OF_RNA	246	0.124731	2.27061	0	0.00528765	0.999	13297	tags=87%, list=75%, signal=339%
REACTOME_ACTIVATION_OF_NF_KAPPAB_IN_B_CELLS	61	0.243802	2.26481	0.00200401	0.00543778	0.999	11726	tags=90%, list=66%, signal=263%
REACTOME_METABOLISM_OF_MRNA	205	0.1376	2.24816	0	0.00594146	0.999	13297	tags=88%, list=75%, signal=345%
REACTOME_CHEMOKINE_RECEPTORS_BIND_CHEMOKINES	52	0.269348	2.22413	0.0041841	0.00686191	1	11652	tags=92%, list=65%, signal=266%
REACTOME_SIGNALING_BY_ILS	104	0.180389	2.21818	0.00202429	0.00703126	1	3825	tags=39%, list=21%, signal=50%
REACTOME_METABOLISM_OF_PROTEINS	407	0.0945168	2.20756	0.00207469	0.00746727	1	13709	tags=86%, list=77%, signal=366%
REACTOME_TRAF6_MEDIATED_IRF7_ACTIVATION	29	0.341446	2.1873	0.00412371	0.0083608	1	9892	tags=90%, list=56%, signal=201%
REACTOME_INFLUENZA_LIFE_CYCLE	131	0.162683	2.15214	0.00207039	0.0100523	1	13297	tags=91%, list=75%, signal=356%
REACTOME_GAP_JUNCTION_ASSEMBLY	18	0.414696	2.09132	0.00195695	0.0136539	1	8449	tags=89%, list=47%, signal=169%
REACTOME_CROSS_PRESENTATION_OF_SOLUBLE_EXOGENOUS_ANTIGENS_ENDOSOMES	46	0.25518	2.07369	0.00389864	0.0147945	1	8627	tags=74%, list=48%, signal=143%
REACTOME_HEPARAN_SULFATE_HEPARIN_HS_GAG_METABOLISM	48	0.255026	2.03697	0.00401606	0.0177001	1	3260	tags=44%, list=18%, signal=53%
REACTOME_SMOOTH_MUSCLE_CONTRACTION	23	0.345564	2.03391	0	0.0179811	1	7014	tags=74%, list=39%, signal=122%
REACTOME_AUTODEGRADATION_OF_THE_E3_UBIQUITIN_LIGASE_COP1	47	0.24639	2.02644	0.00208333	0.0186448	1	11155	tags=87%, list=63%, signal=233%
REACTOME_NEGATIVE_REGULATORS_OF_RIG_I_MDA5_SIGNALING	30	0.31153	2.01627	0.00754717	0.0194408	1	9892	tags=87%, list=56%, signal=195%
REACTOME_PTM_GAMMA_CARBOXYLATION_HYPUSINE_FORMATION_AND_ARYLSULFATASE_ACTIVATION	24	0.345585	2.0128	0.00796813	0.0198119	1	4982	tags=63%, list=28%, signal=87%
REACTOME_PHASE_II_CONJUGATION	61	0.225178	2.00065	0.00585938	0.0210118	1	4176	tags=46%, list=23%, signal=60%
REACTOME_CHONDROITIN_SULFATE_BIOSYNTHESIS	19	0.386029	1.98793	0.00409836	0.0222674	1	2504	tags=53%, list=14%, signal=61%
REACTOME_DEFENSINS	27	0.317397	1.98105	0.00594059	0.0228962	1	9523	tags=85%, list=53%, signal=183%
REACTOME_REGULATION_OF_IFNA_SIGNALING	23	0.349027	1.98022	0.00204082	0.0229706	1	3082	tags=52%, list=17%, signal=63%
REACTOME_GLYCOSPHINGOLIPID_METABOLISM	35	0.268643	1.96032	0.00607287	0.0251751	1	8960	tags=77%, list=50%, signal=155%
REACTOME_FORMATION_OF_FIBRIN_CLOT_CLOTTING_CASCADE	31	0.304454	1.95713	0.00598802	0.0255185	1	8946	tags=81%, list=50%, signal=162%
REACTOME_LIPID_DIGESTION_MOBILIZATION_AND_TRANSPORT	45	0.246912	1.95473	0.00395257	0.0257868	1	9066	tags=76%, list=51%, signal=154%
REACTOME_ADAPTIVE_IMMUNE_SYSTEM	500	0.0756611	1.93731	0.01002	0.0278022	1	4209	tags=31%, list=24%, signal=39%
REACTOME_ACYL_CHAIN_REMODELLING_OF_PI	15	0.409639	1.93285	0.00992064	0.0282998	1	9329	tags=93%, list=52%, signal=196%
REACTOME_YAP1_AND_WWTR1_TAZ_STIMULATED_GENE_EXPRESSION	24	0.328262	1.92991	0.00767754	0.0286711	1	839	tags=38%, list=5%, signal=39%
REACTOME_NUCLEOTIDE_LIKE_PURINERGIC_RECEPTORS	16	0.3993	1.92272	0.0121704	0.0294637	1	7362	tags=81%, list=41%, signal=138%
REACTOME_SIGNALING_BY_WNT	63	0.199502	1.89293	0.010142	0.0337588	1	11155	tags=83%, list=63%, signal=220%
REACTOME_ACYL_CHAIN_REMODELLING_OF_PS	15	0.409639	1.88704	0.00790514	0.0345835	1	9329	tags=93%, list=52%, signal=196%
REACTOME_REGULATION_OF_APOPTOSIS	55	0.214718	1.87004	0.00996016	0.0370991	1	11726	tags=87%, list=66%, signal=255%
REACTOME_SEMA4D_IN_SEMAPHORIN_SIGNALING	28	0.297576	1.86975	0.0100806	0.0371332	1	4883	tags=57%, list=27%, signal=79%
REACTOME_PLATELET_AGGREGATION_PLUG_FORMATION	35	0.26004	1.85746	0.0136986	0.0392762	1	4026	tags=49%, list=23%, signal=63%
REACTOME_G_ALPHA_I_SIGNALLING_EVENTS	184	0.115708	1.84204	0.0128205	0.0419129	1	9378	tags=64%, list=53%, signal=134%
REACTOME_INTRINSIC_PATHWAY	16	0.383447	1.83369	0.00588235	0.0432873	1	7644	tags=81%, list=43%, signal=142%
REACTOME_ACTIVATED_TAK1_MEDIATES_P38_MAPK_ACTIVATION	17	0.363058	1.81647	0.0172084	0.0467468	1	10298	tags=94%, list=58%, signal=223%
REACTOME_ER_PHAGOSOME_PATHWAY	55	0.210413	1.8142	0.0118812	0.0471806	1	11155	tags=84%, list=63%, signal=223%
REACTOME_EGFR_DOWNREGULATION	24	0.309261	1.79739	0.0257937	0.0505309	1	4886	tags=58%, list=27%, signal=80%
REACTOME_AMINE_LIGAND_BINDING_RECEPTORS	37	0.243293	1.78717	0.0207039	0.0526011	1	4819	tags=51%, list=27%, signal=70%
REACTOME_HS_GAG_DEGRADATION	19	0.343521	1.78542	0.0138889	0.0529692	1	3260	tags=53%, list=18%, signal=64%
REACTOME_METABOLISM_OF_LIPIDS_AND_LIPOPROTEINS	454	0.0732285	1.78455	0.0165975	0.053171	1	4454	tags=32%, list=25%, signal=42%
REACTOME_CELL_JUNCTION_ORGANIZATION	76	0.175565	1.78396	0.0216535	0.0532679	1	4383	tags=42%, list=25%, signal=56%
REACTOME_GRB2_SOS_PROVIDES_LINKAGE_TO_MAPK_SIGNALING_FOR_INTERGRINS_	15	0.37413	1.7809	0.0254902	0.0540015	1	4026	tags=60%, list=23%, signal=77%
REACTOME_CDK_MEDIATED_PHOSPHORYLATION_AND_REMOVAL_OF_CDC6	46	0.228568	1.77383	0.019084	0.0556549	1	12970	tags=96%, list=73%, signal=351%
REACTOME_INTEGRIN_ALPHAIIB_BETA3_SIGNALING	27	0.292777	1.77232	0.0212766	0.0560193	1	4026	tags=52%, list=23%, signal=67%
REACTOME_BETA_DEFENSINS	21	0.322587	1.77211	0.0122951	0.0560396	1	9523	tags=86%, list=53%, signal=184%
REACTOME_P53_INDEPENDENT_G1_S_DNA_DAMAGE_CHECKPOINT	48	0.209521	1.76422	0.0238095	0.0578064	1	12970	tags=94%, list=73%, signal=344%
REACTOME_METABOLISM_OF_AMINO_ACIDS_AND_DERIVATIVES	192	0.109767	1.75792	0.0345528	0.0593072	1	8266	tags=57%, list=46%, signal=106%
REACTOME_METABOLISM_OF_STEROID_HORMONES_AND_VITAMINS_A_AND_D	34	0.255295	1.75333	0.0246914	0.0603141	1	6459	tags=62%, list=36%, signal=97%
REACTOME_TRANSPORT_OF_GLUCOSE_AND_OTHER_SUGARS_BILE_SALTS_AND_ORGANIC_ACIDS_METAL_IONS_AND_AMINE_COMPOUNDS	87	0.158794	1.74805	0.0183299	0.0614276	1	11920	tags=83%, list=67%, signal=249%
REACTOME_MUSCLE_CONTRACTION	46	0.215239	1.74452	0.013834	0.0623166	1	7014	tags=61%, list=39%, signal=100%
REACTOME_ACTIVATED_AMPK_STIMULATES_FATTY_ACID_OXIDATION_IN_MUSCLE	17	0.341829	1.71677	0.019305	0.0692556	1	8581	tags=82%, list=48%, signal=159%
REACTOME_SCF_BETA_TRCP_MEDIATED_DEGRADATION_OF_EMI1	49	0.210812	1.71336	0.0140562	0.0700377	1	12970	tags=94%, list=73%, signal=345%
REACTOME_CLASS_I_MHC_MEDIATED_ANTIGEN_PROCESSING_PRESENTATION	228	0.0985335	1.71	0.0182927	0.0708205	1	11464	tags=74%, list=64%, signal=205%
REACTOME_SLC_MEDIATED_TRANSMEMBRANE_TRANSPORT	233	0.0956314	1.70053	0.0252101	0.0734127	1	11920	tags=76%, list=67%, signal=228%
REACTOME_DEGRADATION_OF_THE_EXTRACELLULAR_MATRIX	27	0.271574	1.69162	0.0227273	0.0758766	1	10997	tags=89%, list=62%, signal=232%
REACTOME_FGFR_LIGAND_BINDING_AND_ACTIVATION	22	0.296219	1.69	0.0326531	0.0762647	1	7680	tags=73%, list=43%, signal=128%
REACTOME_METABOLISM_OF_NUCLEOTIDES	71	0.170711	1.68373	0.0302457	0.0781223	1	8256	tags=63%, list=46%, signal=118%
REACTOME_NEGATIVE_REGULATION_OF_FGFR_SIGNALING	35	0.248999	1.68112	0.0330578	0.0788345	1	7783	tags=69%, list=44%, signal=122%
REACTOME_DESTABILIZATION_OF_MRNA_BY_AUF1_HNRNP_D0	50	0.195478	1.67133	0.031068	0.0819685	1	12196	tags=88%, list=69%, signal=279%
REACTOME_AUTODEGRADATION_OF_CDH1_BY_CDH1_APC_C	55	0.192175	1.65865	0.0319361	0.0856061	1	11155	tags=82%, list=63%, signal=218%
REACTOME_ACTIVATION_OF_CHAPERONE_GENES_BY_XBP1S	44	0.212766	1.64683	0.0339321	0.0891971	1	4313	tags=45%, list=24%, signal=60%
REACTOME_TRANSPORT_OF_VITAMINS_NUCLEOSIDES_AND_RELATED_MOLECULES	31	0.241811	1.59892	0.0346154	0.105712	1	11208	tags=87%, list=63%, signal=235%
REACTOME_METABOLISM_OF_CARBOHYDRATES	227	0.0905273	1.59551	0.0531697	0.10691	1	3349	tags=28%, list=19%, signal=34%
REACTOME_REGULATION_OF_INSULIN_LIKE_GROWTH_FACTOR_IGF_ACTIVITY_BY_INSULIN_LIKE_GROWTH_FACTOR_BINDING_PROTEINS_IGFBPS	16	0.324671	1.58164	0.0354331	0.112242	1	6464	tags=69%, list=36%, signal=108%
REACTOME_A_TETRASACCHARIDE_LINKER_SEQUENCE_IS_REQUIRED_FOR_GAG_SYNTHESIS	23	0.273548	1.56447	0.0500963	0.119368	1	3650	tags=48%, list=21%, signal=60%
REACTOME_ACTIVATED_POINT_MUTANTS_OF_FGFR2	16	0.318867	1.56166	0.0591966	0.120425	1	7680	tags=75%, list=43%, signal=132%
REACTOME_SEMA4D_INDUCED_CELL_MIGRATION_AND_GROWTH_CONE_COLLAPSE	24	0.267707	1.561	0.0529532	0.120658	1	4883	tags=54%, list=27%, signal=75%
REACTOME_METAL_ION_SLC_TRANSPORTERS	21	0.280793	1.55456	0.0571992	0.123126	1	6875	tags=67%, list=39%, signal=108%
REACTOME_GLUTATHIONE_CONJUGATION	23	0.272367	1.55128	0.067623	0.124207	1	3671	tags=48%, list=21%, signal=60%
REACTOME_VIF_MEDIATED_DEGRADATION_OF_APOBEC3G	49	0.190347	1.54125	0.0564516	0.128307	1	12970	tags=92%, list=73%, signal=337%
REACTOME_G_ALPHA_Z_SIGNALLING_EVENTS	44	0.19312	1.54094	0.054902	0.128373	1	3448	tags=39%, list=19%, signal=48%
REACTOME_STEROID_HORMONES	28	0.244688	1.53997	0.0613027	0.128822	1	6459	tags=61%, list=36%, signal=95%
REACTOME_SYNTHESIS_OF_PA	27	0.249473	1.52433	0.0785563	0.135232	1	3477	tags=44%, list=20%, signal=55%
REACTOME_CELL_CELL_COMMUNICATION	117	0.117653	1.5206	0.0754352	0.136738	1	1418	tags=20%, list=8%, signal=21%
REACTOME_PD1_SIGNALING	15	0.3242	1.5178	0.0602911	0.137774	1	8475	tags=80%, list=48%, signal=153%
REACTOME_PRE_NOTCH_TRANSCRIPTION_AND_TRANSLATION	27	0.237175	1.51346	0.0745098	0.139893	1	1058	tags=30%, list=6%, signal=31%
REACTOME_DOWNSTREAM_SIGNALING_EVENTS_OF_B_CELL_RECEPTOR_BCR	92	0.135312	1.50518	0.0788955	0.143896	1	12310	tags=83%, list=69%, signal=266%
REACTOME_DOWNSTREAM_TCR_SIGNALING	32	0.225762	1.4942	0.0647773	0.148573	1	3776	tags=44%, list=21%, signal=55%
REACTOME_SIGNALING_BY_TGF_BETA_RECEPTOR_COMPLEX	60	0.160084	1.48155	0.0863454	0.155059	1	1016	tags=22%, list=6%, signal=23%
REACTOME_REGULATION_OF_ORNITHINE_DECARBOXYLASE_ODC	48	0.182549	1.47653	0.0861345	0.15734	1	8627	tags=67%, list=48%, signal=129%
REACTOME_IL1_SIGNALING	38	0.201624	1.47405	0.0954274	0.158525	1	6256	tags=55%, list=35%, signal=85%
REACTOME_PI3K_CASCADE	68	0.150903	1.46855	0.093361	0.161349	1	8581	tags=63%, list=48%, signal=122%
REACTOME_SIGNAL_TRANSDUCTION_BY_L1	34	0.210057	1.46224	0.0877551	0.164913	1	4121	tags=44%, list=23%, signal=57%
REACTOME_KERATAN_SULFATE_KERATIN_METABOLISM	29	0.232448	1.45421	0.073913	0.168913	1	6918	tags=62%, list=39%, signal=101%
REACTOME_P53_DEPENDENT_G1_DNA_DAMAGE_RESPONSE	53	0.166347	1.45117	0.0850202	0.170362	1	11155	tags=79%, list=63%, signal=212%
REACTOME_REGULATION_OF_MRNA_STABILITY_BY_PROTEINS_THAT_BIND_AU_RICH_ELEMENTS	80	0.134561	1.43024	0.0861057	0.181709	1	12970	tags=86%, list=73%, signal=316%
REACTOME_REGULATION_OF_HYPOXIA_INDUCIBLE_FACTOR_HIF_BY_OXYGEN	23	0.251813	1.42681	0.107724	0.18378	1	8681	tags=74%, list=49%, signal=144%
REACTOME_CDT1_ASSOCIATION_WITH_THE_CDC6_ORC_ORIGIN_COMPLEX	54	0.169098	1.42105	0.0973282	0.187179	1	13153	tags=91%, list=74%, signal=346%
REACTOME_ASPARAGINE_N_LINKED_GLYCOSYLATION	78	0.137926	1.42045	0.118609	0.187527	1	1891	tags=24%, list=11%, signal=27%
REACTOME_NUCLEAR_SIGNALING_BY_ERBB4	37	0.199469	1.41955	0.0892495	0.18798	1	6560	tags=57%, list=37%, signal=90%
REACTOME_GAP_JUNCTION_TRAFFICKING	27	0.229439	1.41798	0.0973085	0.188953	1	8449	tags=70%, list=47%, signal=134%
REACTOME_NUCLEOTIDE_BINDING_DOMAIN_LEUCINE_RICH_REPEAT_CONTAINING_RECEPTOR_NLR_SIGNALING_PATHWAYS	44	0.181787	1.41586	0.109705	0.190178	1	7291	tags=59%, list=41%, signal=100%
REACTOME_NOD1_2_SIGNALING_PATHWAY	29	0.218612	1.41578	0.111562	0.190156	1	6550	tags=59%, list=37%, signal=93%
REACTOME_FATTY_ACID_TRIACYLGLYCEROL_AND_KETONE_BODY_METABOLISM	163	0.0950053	1.40488	0.112811	0.196404	1	3129	tags=27%, list=18%, signal=32%
REACTOME_PRE_NOTCH_EXPRESSION_AND_PROCESSING	41	0.184847	1.3957	0.115942	0.202688	1	1058	tags=24%, list=6%, signal=26%
REACTOME_TCR_SIGNALING	49	0.169496	1.38765	0.127706	0.208012	1	7890	tags=61%, list=44%, signal=110%
REACTOME_TRANSPORT_TO_THE_GOLGI_AND_SUBSEQUENT_MODIFICATION	32	0.206603	1.3783	0.103734	0.21397	1	1891	tags=31%, list=11%, signal=35%
REACTOME_PYRIMIDINE_METABOLISM	24	0.239933	1.3725	0.125	0.217646	1	4635	tags=50%, list=26%, signal=68%
REACTOME_NUCLEAR_RECEPTOR_TRANSCRIPTION_PATHWAY	47	0.164751	1.35423	0.147638	0.229603	1	9953	tags=72%, list=56%, signal=164%
REACTOME_CYCLIN_E_ASSOCIATED_EVENTS_DURING_G1_S_TRANSITION_	62	0.143194	1.3495	0.12449	0.23283	1	12678	tags=85%, list=71%, signal=296%
REACTOME_SHC_MEDIATED_CASCADE	28	0.21177	1.33997	0.138144	0.239281	1	7680	tags=64%, list=43%, signal=113%
REACTOME_SCFSKP2_MEDIATED_DEGRADATION_OF_P27_P21	53	0.158721	1.3381	0.153846	0.240868	1	12970	tags=89%, list=73%, signal=326%
REACTOME_GROWTH_HORMONE_RECEPTOR_SIGNALING	24	0.225834	1.3298	0.156126	0.246312	1	7853	tags=67%, list=44%, signal=119%
REACTOME_SIGNALING_BY_THE_B_CELL_RECEPTOR_BCR	121	0.101497	1.3291	0.138783	0.246807	1	12624	tags=81%, list=71%, signal=276%
REACTOME_HS_GAG_BIOSYNTHESIS	28	0.210026	1.32106	0.145161	0.251858	1	3260	tags=39%, list=18%, signal=48%
REACTOME_ACYL_CHAIN_REMODELLING_OF_PE	21	0.241137	1.31643	0.156788	0.254791	1	8428	tags=71%, list=47%, signal=135%
REACTOME_SIGNALING_BY_PDGF	115	0.107538	1.31335	0.163347	0.25725	1	3825	tags=32%, list=21%, signal=41%
REACTOME_TOLL_RECEPTOR_CASCADES	111	0.105013	1.31318	0.134298	0.257323	1	7444	tags=52%, list=42%, signal=89%
REACTOME_G_ALPHA_Q_SIGNALLING_EVENTS	174	0.0870173	1.3051	0.150659	0.263497	1	9311	tags=61%, list=52%, signal=126%
REACTOME_FORMATION_OF_INCISION_COMPLEX_IN_GG_NER	21	0.234561	1.29709	0.164093	0.269307	1	12784	tags=95%, list=72%, signal=337%
REACTOME_CHYLOMICRON_MEDIATED_LIPID_TRANSPORT	16	0.265432	1.26872	0.168582	0.290097	1	6405	tags=63%, list=36%, signal=98%
REACTOME_POST_TRANSLATIONAL_PROTEIN_MODIFICATION	170	0.0827572	1.25241	0.197183	0.302682	1	1891	tags=19%, list=11%, signal=21%
REACTOME_TRNA_AMINOACYLATION	41	0.163502	1.24065	0.202703	0.312344	1	11859	tags=83%, list=67%, signal=248%
REACTOME_ABC_FAMILY_PROTEINS_MEDIATED_TRANSPORT	33	0.180256	1.23775	0.196911	0.314981	1	8665	tags=67%, list=49%, signal=130%
REACTOME_PKB_MEDIATED_EVENTS	28	0.196855	1.23737	0.202991	0.315323	1	8581	tags=68%, list=48%, signal=131%
REACTOME_RIP_MEDIATED_NFKB_ACTIVATION_VIA_DAI	18	0.237153	1.23371	0.195918	0.317788	1	13585	tags=100%, list=76%, signal=422%
REACTOME_APC_C_CDC20_MEDIATED_DEGRADATION_OF_MITOTIC_PROTEINS	64	0.129883	1.2253	0.192233	0.324462	1	8266	tags=59%, list=46%, signal=110%
REACTOME_IRON_UPTAKE_AND_TRANSPORT	34	0.176557	1.22393	0.195572	0.325203	1	3669	tags=38%, list=21%, signal=48%
REACTOME_CELL_SURFACE_INTERACTIONS_AT_THE_VASCULAR_WALL	83	0.112455	1.21705	0.217899	0.330587	1	8946	tags=61%, list=50%, signal=123%
REACTOME_PHOSPHOLIPID_METABOLISM	184	0.0768741	1.21258	0.219802	0.334876	1	3289	tags=26%, list=18%, signal=32%
REACTOME_ANTIGEN_PROCESSING_UBIQUITINATION_PROTEASOME_DEGRADATION	195	0.0748117	1.21248	0.220648	0.334946	1	11464	tags=72%, list=64%, signal=199%
REACTOME_PURINE_METABOLISM	33	0.177294	1.20634	0.242126	0.340311	1	3862	tags=39%, list=22%, signal=50%
REACTOME_SMAD2_SMAD3_SMAD4_HETEROTRIMER_REGULATES_TRANSCRIPTION	25	0.203739	1.20605	0.231557	0.340478	1	2074	tags=32%, list=12%, signal=36%
REACTOME_SULFUR_AMINO_ACID_METABOLISM	24	0.208933	1.20032	0.219917	0.345605	1	5928	tags=54%, list=33%, signal=81%
REACTOME_SPHINGOLIPID_METABOLISM	60	0.129903	1.19676	0.252525	0.348719	1	6596	tags=50%, list=37%, signal=79%
REACTOME_TGF_BETA_RECEPTOR_SIGNALING_ACTIVATES_SMADS	24	0.20225	1.18517	0.231537	0.359805	1	854	tags=25%, list=5%, signal=26%
REACTOME_AMINO_ACID_TRANSPORT_ACROSS_THE_PLASMA_MEMBRANE	31	0.1799	1.18442	0.267465	0.360353	1	13457	tags=94%, list=76%, signal=382%
REACTOME_PPARA_ACTIVATES_GENE_EXPRESSION	103	0.0966003	1.17905	0.247485	0.365332	1	3129	tags=27%, list=18%, signal=33%
REACTOME_GENERATION_OF_SECOND_MESSENGER_MOLECULES	25	0.197062	1.17614	0.246032	0.367865	1	7890	tags=64%, list=44%, signal=115%
REACTOME_APC_C_CDH1_MEDIATED_DEGRADATION_OF_CDC20_AND_OTHER_APC_C_CDH1_TARGETED_PROTEINS_IN_LATE_MITOSIS_EARLY_G1	63	0.123404	1.17344	0.264271	0.370389	1	8266	tags=59%, list=46%, signal=109%
REACTOME_SEMAPHORIN_INTERACTIONS	63	0.12471	1.17159	0.25098	0.372111	1	4569	tags=38%, list=26%, signal=51%
REACTOME_TAK1_ACTIVATES_NFKB_BY_PHOSPHORYLATION_AND_ACTIVATION_OF_IKKS_COMPLEX	23	0.204138	1.16756	0.267606	0.375525	1	3336	tags=39%, list=19%, signal=48%
REACTOME_ACYL_CHAIN_REMODELLING_OF_PC	22	0.208643	1.16631	0.265351	0.376328	1	8428	tags=68%, list=47%, signal=129%
REACTOME_TRAF6_MEDIATED_NFKB_ACTIVATION	20	0.211876	1.15818	0.271676	0.384329	1	14035	tags=100%, list=79%, signal=472%
REACTOME_METABOLISM_OF_VITAMINS_AND_COFACTORS	50	0.135656	1.15395	0.261506	0.387981	1	12902	tags=86%, list=72%, signal=311%
REACTOME_OXYGEN_DEPENDENT_PROLINE_HYDROXYLATION_OF_HYPOXIA_INDUCIBLE_FACTOR_ALPHA	16	0.236915	1.14871	0.278311	0.392553	1	8025	tags=69%, list=45%, signal=125%
REACTOME_MITOCHONDRIAL_TRNA_AMINOACYLATION	20	0.203891	1.14295	0.280561	0.397938	1	5275	tags=50%, list=30%, signal=71%
REACTOME_SYNTHESIS_SECRETION_AND_INACTIVATION_OF_GLP1	17	0.231081	1.13139	0.292398	0.409111	1	7409	tags=65%, list=42%, signal=111%
REACTOME_BILE_ACID_AND_BILE_SALT_METABOLISM	27	0.181185	1.12967	0.306324	0.410498	1	7988	tags=63%, list=45%, signal=114%
REACTOME_NFKB_AND_MAP_KINASES_ACTIVATION_MEDIATED_BY_TLR4_SIGNALING_REPERTOIRE	69	0.113961	1.11106	0.295983	0.428703	1	7783	tags=55%, list=44%, signal=97%
REACTOME_SIGNALING_BY_BMP	21	0.203763	1.09615	0.347826	0.443773	1	7397	tags=62%, list=42%, signal=106%
REACTOME_SIGNALING_BY_HIPPO	18	0.210365	1.09282	0.336466	0.44725	1	1203	tags=28%, list=7%, signal=30%
REACTOME_KERATAN_SULFATE_BIOSYNTHESIS	25	0.180096	1.08648	0.365503	0.454598	1	5343	tags=48%, list=30%, signal=68%
REACTOME_FRS2_MEDIATED_CASCADE	36	0.152221	1.08498	0.360078	0.455887	1	7680	tags=58%, list=43%, signal=102%
REACTOME_TRANS_GOLGI_NETWORK_VESICLE_BUDDING	58	0.123204	1.0819	0.350305	0.459015	1	3338	tags=31%, list=19%, signal=38%
REACTOME_BASIGIN_INTERACTIONS	24	0.188658	1.07537	0.363289	0.465423	1	12965	tags=92%, list=73%, signal=337%
REACTOME_ACTIVATED_TLR4_SIGNALLING	88	0.099589	1.07071	0.35098	0.470283	1	2888	tags=26%, list=16%, signal=31%
REACTOME_TRIF_MEDIATED_TLR3_SIGNALING	72	0.10466	1.05758	0.382524	0.483272	1	3336	tags=29%, list=19%, signal=36%
REACTOME_DOWNREGULATION_OF_TGF_BETA_RECEPTOR_SIGNALING	21	0.190297	1.05429	0.374494	0.486869	1	854	tags=24%, list=5%, signal=25%
REACTOME_MEMBRANE_TRAFFICKING	125	0.0789158	1.04756	0.38189	0.494336	1	10853	tags=69%, list=61%, signal=175%
REACTOME_INSULIN_RECEPTOR_SIGNALLING_CASCADE	83	0.0991628	1.04698	0.392116	0.494804	1	7680	tags=53%, list=43%, signal=93%
REACTOME_UNFOLDED_PROTEIN_RESPONSE	76	0.102354	1.04154	0.381633	0.500229	1	3104	tags=28%, list=17%, signal=33%
REACTOME_STRIATED_MUSCLE_CONTRACTION	27	0.163397	1.03916	0.405825	0.503436	1	6326	tags=52%, list=36%, signal=80%
REACTOME_ADP_SIGNALLING_THROUGH_P2RY12	21	0.187453	1.03298	0.394636	0.509642	1	3448	tags=38%, list=19%, signal=47%
REACTOME_TRANSCRIPTIONAL_ACTIVITY_OF_SMAD2_SMAD3_SMAD4_HETEROTRIMER	36	0.14154	1.02449	0.397177	0.519704	1	946	tags=19%, list=5%, signal=20%
REACTOME_APOPTOTIC_CLEAVAGE_OF_CELLULAR_PROTEINS	36	0.140777	1.011	0.43595	0.533926	1	4916	tags=42%, list=28%, signal=57%
REACTOME_ASSOCIATION_OF_TRIC_CCT_WITH_TARGET_PROTEINS_DURING_BIOSYNTHESIS	26	0.169726	1.00831	0.411985	0.535968	1	1775	tags=27%, list=10%, signal=30%
REACTOME_INCRETIN_SYNTHESIS_SECRETION_AND_INACTIVATION	20	0.184008	1.00516	0.428571	0.539721	1	7409	tags=60%, list=42%, signal=103%
REACTOME_PEROXISOMAL_LIPID_METABOLISM	20	0.189046	1.00134	0.433781	0.543403	1	5539	tags=50%, list=31%, signal=72%
REACTOME_GASTRIN_CREB_SIGNALLING_PATHWAY_VIA_PKC_AND_MAPK	195	0.0622689	0.996362	0.424797	0.549223	1	9311	tags=58%, list=52%, signal=121%
REACTOME_GRB2_EVENTS_IN_ERBB2_SIGNALING	22	0.176593	0.98624	0.482618	0.560583	1	12235	tags=86%, list=69%, signal=276%
REACTOME_NEPHRIN_INTERACTIONS	19	0.187476	0.977578	0.470588	0.571145	1	1350	tags=26%, list=8%, signal=28%
REACTOME_APOPTOSIS	139	0.0707793	0.971565	0.460744	0.578176	1	5153	tags=36%, list=29%, signal=50%
REACTOME_IL_RECEPTOR_SHC_SIGNALING	26	0.155222	0.969592	0.484076	0.58073	1	7511	tags=58%, list=42%, signal=100%
REACTOME_CYTOSOLIC_TRNA_AMINOACYLATION	24	0.167417	0.960482	0.474308	0.590832	1	11859	tags=83%, list=67%, signal=249%
REACTOME_TRANSCRIPTIONAL_REGULATION_OF_WHITE_ADIPOCYTE_DIFFERENTIATION	72	0.097476	0.954361	0.515723	0.597426	1	15580	tags=97%, list=88%, signal=775%
REACTOME_SIGNALING_BY_ERBB4	86	0.086723	0.944641	0.501984	0.608541	1	12333	tags=78%, list=69%, signal=252%
REACTOME_SIGNALING_BY_RHO_GTPASES	103	0.0796642	0.942893	0.493776	0.6104	1	7923	tags=52%, list=45%, signal=94%
REACTOME_JNK_C_JUN_KINASES_PHOSPHORYLATION_AND_ACTIVATION_MEDIATED_BY_ACTIVATED_HUMAN_TAK1	16	0.187739	0.93385	0.522449	0.621038	1	3336	tags=38%, list=19%, signal=46%
REACTOME_SYNTHESIS_AND_INTERCONVERSION_OF_NUCLEOTIDE_DI_AND_TRIPHOSPHATES	18	0.175862	0.923968	0.52907	0.633802	1	13686	tags=94%, list=77%, signal=408%
REACTOME_SYNTHESIS_OF_PIPS_AT_THE_PLASMA_MEMBRANE	29	0.138282	0.905277	0.564315	0.654771	1	6750	tags=52%, list=38%, signal=83%
REACTOME_SHC1_EVENTS_IN_ERBB4_SIGNALING	20	0.162922	0.895491	0.587332	0.666142	1	12235	tags=85%, list=69%, signal=271%
REACTOME_TRANSPORT_OF_INORGANIC_CATIONS_ANIONS_AND_AMINO_ACIDS_OLIGOPEPTIDES	90	0.0818988	0.894304	0.58444	0.667411	1	8835	tags=58%, list=50%, signal=114%
REACTOME_DIABETES_PATHWAYS	126	0.0674339	0.892738	0.606061	0.669332	1	7285	tags=48%, list=41%, signal=80%
REACTOME_CONVERSION_FROM_APC_C_CDC20_TO_APC_C_CDH1_IN_LATE_ANAPHASE	15	0.192969	0.890983	0.578947	0.671504	1	1314	tags=27%, list=7%, signal=29%
REACTOME_LATENT_INFECTION_OF_HOMO_SAPIENS_WITH_MYCOBACTERIUM_TUBERCULOSIS	29	0.13892	0.885427	0.57935	0.678612	1	3669	tags=34%, list=21%, signal=43%
REACTOME_CLASS_B_2_SECRETIN_FAMILY_RECEPTORS	87	0.0800063	0.879763	0.625268	0.684416	1	9223	tags=60%, list=52%, signal=123%
REACTOME_CIRCADIAN_CLOCK	52	0.103763	0.879478	0.615242	0.6846	1	2608	tags=25%, list=15%, signal=29%
REACTOME_PYRUVATE_METABOLISM_AND_CITRIC_ACID_TCA_CYCLE	40	0.114377	0.86704	0.633124	0.699397	1	14881	tags=95%, list=84%, signal=577%
REACTOME_TRANSFERRIN_ENDOCYTOSIS_AND_RECYCLING	23	0.141876	0.847052	0.646939	0.72213	1	3669	tags=35%, list=21%, signal=44%
REACTOME_BIOSYNTHESIS_OF_THE_N_GLYCAN_PRECURSOR_DOLICHOL_LIPID_LINKED_OLIGOSACCHARIDE_LLO_AND_TRANSFER_TO_A_NASCENT_PROTEIN	27	0.129464	0.831079	0.655706	0.739447	1	4951	tags=41%, list=28%, signal=56%
REACTOME_GPVI_MEDIATED_ACTIVATION_CASCADE	30	0.125892	0.811327	0.70101	0.761799	1	4883	tags=40%, list=27%, signal=55%
REACTOME_SIGNALING_BY_INSULIN_RECEPTOR	102	0.0689753	0.809943	0.722	0.763778	1	7680	tags=50%, list=43%, signal=87%
REACTOME_ACYL_CHAIN_REMODELLING_OF_PG	16	0.167557	0.803648	0.677019	0.770413	1	8146	tags=63%, list=46%, signal=115%
REACTOME_ENERGY_DEPENDENT_REGULATION_OF_MTOR_BY_LKB1_AMPK	17	0.16519	0.801921	0.698545	0.772271	1	8581	tags=65%, list=48%, signal=125%
REACTOME_INFLAMMASOMES	16	0.165673	0.790428	0.752536	0.785644	1	5954	tags=50%, list=33%, signal=75%
REACTOME_NCAM1_INTERACTIONS	38	0.107805	0.788202	0.691667	0.788304	1	11671	tags=76%, list=66%, signal=221%
REACTOME_COSTIMULATION_BY_THE_CD28_FAMILY	59	0.0868242	0.781459	0.75	0.795482	1	9020	tags=59%, list=51%, signal=120%
REACTOME_SHC1_EVENTS_IN_EGFR_SIGNALING	15	0.165484	0.766703	0.753012	0.811306	1	616	tags=20%, list=3%, signal=21%
REACTOME_OTHER_SEMAPHORIN_INTERACTIONS	15	0.162325	0.749299	0.782	0.830643	1	4233	tags=40%, list=24%, signal=52%
REACTOME_PI_3K_CASCADE	54	0.0874992	0.746528	0.761807	0.833877	1	8337	tags=56%, list=47%, signal=104%
REACTOME_TRANSMEMBRANE_TRANSPORT_OF_SMALL_MOLECULES	396	0.0315877	0.729897	0.782779	0.851371	1	4035	tags=26%, list=23%, signal=33%
REACTOME_PYRUVATE_METABOLISM	18	0.141728	0.724954	0.807229	0.856407	1	4402	tags=39%, list=25%, signal=52%
REACTOME_CIRCADIAN_REPRESSION_OF_EXPRESSION_BY_REV_ERBA	23	0.123476	0.711395	0.859684	0.869959	1	2448	tags=26%, list=14%, signal=30%
REACTOME_BRANCHED_CHAIN_AMINO_ACID_CATABOLISM	16	0.146475	0.710801	0.84787	0.870616	1	4070	tags=38%, list=23%, signal=49%
REACTOME_NEF_MEDIATES_DOWN_MODULATION_OF_CELL_SURFACE_RECEPTORS_BY_RECRUITING_THEM_TO_CLATHRIN_ADAPTERS	19	0.133471	0.710101	0.828694	0.871414	1	11681	tags=79%, list=66%, signal=229%
REACTOME_PRE_NOTCH_PROCESSING_IN_GOLGI	15	0.155193	0.703404	0.815385	0.8779	1	1986	tags=27%, list=11%, signal=30%
REACTOME_RNA_POL_I_TRANSCRIPTION_TERMINATION	21	0.128464	0.702396	0.847059	0.878719	1	4497	tags=38%, list=25%, signal=51%
REACTOME_THE_ROLE_OF_NEF_IN_HIV1_REPLICATION_AND_DISEASE_PATHOGENESIS	26	0.113252	0.690502	0.852071	0.889378	1	11681	tags=77%, list=66%, signal=223%
REACTOME_MYD88_MAL_CASCADE_INITIATED_ON_PLASMA_MEMBRANE	79	0.0660277	0.690093	0.837209	0.889748	1	3336	tags=25%, list=19%, signal=31%
REACTOME_ENDOGENOUS_STEROLS	15	0.149141	0.676756	0.893443	0.901105	1	13963	tags=93%, list=78%, signal=432%
REACTOME_DESTABILIZATION_OF_MRNA_BY_TRISTETRAPROLIN_TTP	17	0.134715	0.673115	0.877264	0.903833	1	1792	tags=24%, list=10%, signal=26%
REACTOME_RORA_ACTIVATES_CIRCADIAN_EXPRESSION	24	0.112598	0.671865	0.878049	0.905	1	2448	tags=25%, list=14%, signal=29%
REACTOME_MAP_KINASE_ACTIVATION_IN_TLR_CASCADE	49	0.0780913	0.643018	0.911937	0.926969	1	3336	tags=27%, list=19%, signal=33%
REACTOME_BMAL1_CLOCK_NPAS2_ACTIVATES_CIRCADIAN_EXPRESSION	36	0.0822765	0.595981	0.949083	0.957651	1	15352	tags=94%, list=86%, signal=684%
REACTOME_SIGNALING_BY_CONSTITUTIVELY_ACTIVE_EGFR	17	0.118861	0.592567	0.929293	0.959298	1	2074	tags=24%, list=12%, signal=27%
REACTOME_ANTIVIRAL_MECHANISM_BY_IFN_STIMULATED_GENES	63	0.0629374	0.587696	0.961538	0.961407	1	14143	tags=86%, list=79%, signal=415%
REACTOME_TRAF6_MEDIATED_INDUCTION_OF_NFKB_AND_MAP_KINASES_UPON_TLR7_8_OR_9_ACTIVATION	73	0.0557896	0.540974	0.978474	0.980916	1	14131	tags=85%, list=79%, signal=410%
REACTOME_PI3K_EVENTS_IN_ERBB2_SIGNALING	42	0.0592758	0.463105	0.989605	0.996448	1	4033	tags=29%, list=23%, signal=37%
