# Supplementary material for: Notch signaling and efficacy of PD-1/PD-L1 blockade in relapsed small cell lung cancer
Source: Nat Commun. 2021 Jun 23;12:3880. doi: 10.1038/s41467-021-24164-y (PMC8222224; doi:10.1038/s41467-021-24164-y)
Supplement: Supplementary file 10 — Dataset 18 [file 41467_2021_24164_MOESM10_ESM.xlsx]

## Sheet: Table S18
Supplementary Table 18: Pathways and genes used for ssGSEA analyses
Antigen Presentation and Processing	CD8+ T cell	Immune Signature	NE High	NE Low	Hallmark Notch Signaling
B2M	BCL11B	ADAM8	ASCL1	ABCC3	APH1A
HLA-A	CCL5	ADCY7	BEX1	AHNAK	ARRB1
HLA-B	CD2	ALOX5AP	BSN	ANXA1	CCND1
HLA-C	CD247	AOAH	CELF3	CAV1	CUL1
TAP1	CD27	ARHGAP15	CHGA	CAV2	DLL1
TAP2	CD3D	ARHGDIB	CHGB	CYR61	DTX1
	CD3E	ARHGEF6	CRMP1	EMP1	DTX2
	CD3G	BCL2A1	FAM57B	EPHA2	DTX4
	CD6	BIN2	INSM1	IFITM2	FBXW11
	CD69	CASP1	KIF1A	IFITM3	FZD1
	CD7	CCDC69	KIF5C	ITGB4	FZD5
	CD8A	CCL5	MYT1	LGALS3	FZD7
	CD8B	CCR7	RTN1	MYOF	HES1
	CD96	CD2	RUNDC3A	PLAU	HEYL
	CRTAM	CD247	SCG3	PTGES	JAG1
	CST7	CD27	SEZ6	RAB27B	KAT2A
	CTSW	CD300A	SH3GL2	S100A10	LFNG
	DPP4	CD302	SYN1	S100A16	MAML2
	DSC1	CD37	SYP	SLC16A5	NOTCH1
	DUSP2	CD3D	SYT11	TACSTD2	NOTCH2
	FAIM3	CD48	SYT4	YAP1	NOTCH3
	FLT3LG	CD52	TAGLN3		PPARD
	GNLY	CD53	TFF3		PRKCA
	GPR171	CD69	TMSB15A		PSEN2
	GRAP2	CD74	TMSB15B		PSENEN
	GZMA	CLEC2B			RBX1
	GZMB	CLEC4A			SAP30
	GZMH	CORO1A			SKP1
	GZMK	CST7			ST3GAL6
	GZMM	CSTA			TCF7L2
	ICOS	CTSS			WNT2
	IGKC	CYBB			WNT5A
	IL7R	DOCK2
	ITK	EMP3
	KLRB1	EVI2B
	KLRC3	FCER1G
	KLRC4	FGL2
	KLRD1	FGR
	KLRF1	FLI1
	KLRK1	FYB
	LAG3	GBP1
	LCK	GBP2
	LEF1	GIMAP4
	LIME1	GIMAP6
	LTB	GLRX
	LY9	GMFG
	MAP4K1	GMIP
	MAP9	GNLY
	NCR3	GPR65
	NKG7	GZMB
	PIK3IP1	GZMH
	PRF1	GZMK
	PTGDR	HCK
	PTPRCAP	HCLS1
	PVRIG	HLA-B
	RASA3	HLA-DMA
	RPL3P7	HLA-DPA1
	SH2D1A	HLA-DPB1
	SIRPG	HLA-DRA
	TCF7	HLA-E
	TRAC	HLA-F
	TRAT1	HLA-G
	TRAV12-2	IFI30
	TRAV13-1	IKZF1
	TRBC1	IL10RA
	TRDC	IL18RAP
	UBASH3A	IL2RB
	ZAP70	IL2RG
		IL32
		IL4R
		IL7R
		IRF8
		ITGA4
		ITGAL
		ITGB2
		ITK
		KLRB1
		KLRK1
		LAIR1
		LAPTM5
		LCK
		LCP2
		LGALS9
		LILRB1
		LILRB2
		LPXN
		LSP1
		LST1
		LTB
		LY96
		LYZ
		MAFB
		MFSD1
		MICAL1
		MNDA
		MSN
		MYO1F
		NCF2
		NCF4
		NCKAP1L
		NFKBIA
		NKG7
		P2RY14
		PLEK
		PRF1
		PSTPIP1
		PTGER2
		PTGER4
		PTPRC
		PTPRCAP
		PTPRE
		PVRIG
		RAB27A
		RABGAP1L
		RAC2
		RASSF2
		RGS1
		RHOG
		RHOH
		RNASE6
		S100A8
		S100A9
		SAMHD1
		SELL
		SELPLG
		SH2B3
		SLA
		SRGN
		TAP1
		TCIRG1
		TGFB1
		TNFAIP3
		TNFRSF1B
		TPP1
		TPST2
		TRAF3IP3
		TYROBP
		VAV1
		VNN2
		WIPF1
		ZAP70
						TNFRSF1B
						TPP1
						TPST2
						TRAF3IP3
						TYROBP
						VAV1
						VNN2
						WIPF1
						WNT2
						WNT5A
						YAP1
						ZAP70
