# Supplementary material for: Notch signaling and efficacy of PD-1/PD-L1 blockade in relapsed small cell lung cancer
Source: Nat Commun. 2021 Jun 23;12:3880. doi: 10.1038/s41467-021-24164-y (PMC8222224; doi:10.1038/s41467-021-24164-y)
Supplement: Supplementary file 11 — Dataset 19 [file 41467_2021_24164_MOESM11_ESM.xlsx]

## Sheet: Table S19
Supplementary Table 19: Primer Sequences
Primer gene	Primer Sequence	F= forward	R = reverse
HLA-A_F	GGCCCTGACCCAGACCTG
HLA-A_R	GCACGAACTGCGTGTCGTC
HLA-B_F	ACTGAGCTTGTGGAGACCAGA
HLA-B_R	GCAGCCCCTCATGCTGT
HLA-C_F	CTGGCCCTGACCGAGACCTG
HLA-C_R	CGCTTGTACTTCTGTGTCTCC
B2M_F	TGACTTTGTCACAGCCCAAG
B2M_R	AGCAAGCAAGCAGAATTTGG
TAP1_F	CCTGTGGCACAAACTCGGG
TAP1_R	ATCTCCCCAAGAGAGGAGAGGA
TAP2_F	TCGACTCACCCTCCTTTCTC
TAP2_R	ACTGCATCCTGGATCTCCC
TAPBP_F	CAGCAGGAGCCTGTTCTCAT
TAPBP_R	AAGCTCAAGTCCAGCAGAGC
NLRC5_F	CACTTGGAGGAGCTGGACTT
NLRC5_R	GTGAGTAAGCAAGGCCAAGG
GAPDH_F	ACAACTTTGGTATCGTGGAAGG
GAPDH_R	GCCATCACGCCACAGTTTC
β-actin_F	AGAGCTACGAGCTGCCTGAC
β-actin_R	AGCACTGTGTTGGCGTACAG
HES1_F	ATAAACCAAAGACAGCATCTGAGC
HES1_R	GTTCCGGAGGTGCTTCACT
NEUROD1_F	CAAGCATTTGTACAGGTTTAG
NEUROD1_R	CTCCAGGCGAGCCTTAGTCATC
INSM1_F	AGTGCCACCTGTGCCCAGTGT
INSM1_R	AGGCCGGGCGAGCTGTAGAA
YAP1_F	CGCTCTTCAACGCCGTCA
YAP1_R	AGTACTGGCCTGTCGGGAGT
