# Supplementary material for: Notch signaling and efficacy of PD-1/PD-L1 blockade in relapsed small cell lung cancer
Source: Nat Commun. 2021 Jun 23;12:3880. doi: 10.1038/s41467-021-24164-y (PMC8222224; doi:10.1038/s41467-021-24164-y)
Supplement: Supplementary file 13 — Source Data [file 41467_2021_24164_MOESM13_ESM.xlsx]

## Sheet: Fig. 1B
Patient ID	Best Response	Duration of response (weeks)
CL0106	PD	4
CL0107	PD	7.71
CL0108	NE	3.14
CL0109	PD	2.86
CL0110	PD	7.71
CL0111	PR (unconfirmed)	10.43
CL0114	PD	7.86
CL0116	SD	9
CL0124	PD	8
CL0125	PD	8.71
CL0126	PD (brain only; systemic PR after off treatment)	7.29
CL0146	PD	3
CL0147	PD	8.71
CL0191	PD	4.14
CL0193	PD	4
CL0196	PR (confirmed)	84.29+
NCI0422	CR (confirmed)	47.86

## Sheet: Fig. 1C
Please see Supplementary Data 2 for all exome data

## Sheet: Fig. 2A
description	NES	FDR
Immune System	5.61342	0
Cytokine Signaling in Immune system	5.54077	0
Neutrophil degranulation	4.96455	0
Adaptive Immune System	4.86603	0
Signaling by Interleukins	4.77478	0
Extracellular matrix organization	4.61409	0
Innate Immune System	4.11851	0
Immunoregulatory interactions between a Lymphoid and a non-Lymphoid cell	3.84351	0
Degradation of the extracellular matrix	3.61897	0
Signaling by Receptor Tyrosine Kinases	3.50626	0
Biological oxidations	-3.10212	0
Complement cascade	-3.14079	0
Phase I - Functionalization of compounds	-2.51027	0.000742161
Phase II - Conjugation of compounds	-2.46251	0.000974086
Metabolism	-2.42261	0.00100192
Metabolism of lipids	-2.41027	0.00102047
Neuronal System	-2.2156	0.00381683
Cytochrome P450 - arranged by substrate type	-1.97768	0.0178814
Metabolism of steroids	-1.95044	0.0192962
PPARA activates gene expression	-1.92032	0.0196841

## Sheet: Fig. S2A
Please see Supplementary Data 6

## Sheet: Fig. 2B,C,D,F & Fig. S2B,C,D   
sample	response	Antigen_processing_machinery	T.cells_CD8	CCL5	B2M	DDC	HALLMARK_NOTCH_SIGNALING	NE_low	NE_high	NE_score	ImmuneSignature
CL0106_T1R_T	SD/PD	-0.034885	-0.763424	2.83524	553.585	2.08227	1.25334	1.43142	-0.586507	-2.01793	0.293874
CL0107_T2R_T	SD/PD	0.648354	-0.591056	1.55786	424.138	14.2498	0.840005	-0.0527421	1.50342	1.55616	-0.376193
CL0108_T1R_T	SD/PD	1.02102	-0.579244	1.07157	431.277	9.49094	-0.505223	0.0337557	0.435084	0.401328	-0.100233
CL0109_T2R_T	SD/PD	-0.0975246	0.212351	1.87682	884.008	6.51705	-0.558605	1.09282	-0.562849	-1.65567	-0.0484737
CL0110_T2R_T	SD/PD	0.0958099	0.539364	1.76954	1156	14.3619	-0.0341907	0.865373	-0.107471	-0.972844	0.308448
CL0111_T2R_T2	PR	0.896633	1.23043	5.24395	2287.53	1.21544	1.47067	1.64912	-0.148841	-1.79796	1.78588
CL0114_T1R_T	SD/PD	-1.27142	-0.827841	0	194.321	0.866771	-0.921603	-0.177321	-0.100083	0.0772378	-0.970213
CL0116_T1R_T	SD/PD	-0.420806	-0.0510354	1.65224	285.624	7.0245	-0.206284	-0.917399	0.757536	1.67493	-0.393303
CL0124_T1R_T	SD/PD	-2.52089	-0.906147	0.523896	99.3764	0.164814	0.0713031	-1.15123	-1.91166	-0.760425	-1.09202
CL0125_T1R_T	SD/PD	-1.00667	0.0270903	2.22898	188.577	4.98216	-1.8493	-0.268557	-1.2362	-0.967645	-0.622662
CL0126_T1R_T	PR	0.839778	1.03491	4.50311	991.38	0.292197	0.733241	0.301957	-0.0247094	-0.326666	1.40504
CL0146_T2R_T	SD/PD	-0.190262	-0.213609	1.71757	452.62	14.2747	-0.762383	0.124684	1.0558	0.931117	-0.146241
CL0147_T1R_T	SD/PD	-0.552447	-1.14842	0.342151	246.845	50.6849	-0.444023	-1.42635	1.27969	2.70604	-1.17395
CL0191_T1R_T	SD/PD	1.01533	1.13319	4.90642	466.688	17.5992	-0.548652	-0.619689	0.501961	1.12165	1.01425
CL0193_T1R_T	SD/PD	-0.505365	-1.02206	0.459143	239.613	6.18858	-1.0604	-1.27536	0.739079	2.01444	-1.2145
CL0196_T1R_T	PR	1.19714	-0.579091	1.8225	518.683	0.0466778	0.647335	-0.985547	0.267646	1.25319	-0.567076
NCI0422_T1R_T	CR	0.886206	2.50459	11.0588	1331.58	1.21875	1.87477	1.37507	-1.8619	-3.23697	1.89737

## Sheet: Fig. 2E
Please see Supplementary Data 7

## Sheet: Figure S3
Please see Supplementary Data 13

## Sheet: Fig. 3A
Patient	Best Response	Days on nivolumab
2	Progression	62
5	cannot assess response	28
7	cannot assess response	28
8	Progression	56
9	Progression	73
12	cannot assess response	14
13	Progression	55
14	mixed response	89
15	cannot assess response	14
16	cannot assess response	8
17	Complete Response	785
18	cannot assess response	11
19	cannot assess response	14
21	cannot assess response	14
23	Complete Response	299
24	cannot assess response	41
25	Progression	81
26	cannot assess response	14
31	Progression /cannot assess reponse	28
33	cannot assess response	13
35	cannot assess response	50

## Sheet: Fig. 3B,C,E
Sample	response	HALLMARK_NOTCH_SIGNALING	REACTOME_SIGNALING_BY_MET	REACTOME_SIGNALING_BY_RECEPTOR_TYROSINE_KINASES	REACTOME_ADAPTIVE_IMMUNE_SYSTEM	REACTOME_PD_1_SIGNALING	REACTOME_CYTOKINE_SIGNALING_IN_IMMUNE_SYSTEM
Sample_12B	PD/NE	0.392824	0.79128	0.510116	0.696247	0.18059	0.239451
Sample_13	PD/NE	-0.0577047	-1.90457	-1.25106	-1.4856	-1.45917	-1.57113
Sample_14	Mixed	2.31982	1.67966	2.55247	1.32278	0.555851	1.45336
Sample_15AAFS	PD/NE	-0.361064	0.307074	-0.424307	-0.80762	-1.01526	-0.81592
Sample_15AB	PD/NE	0.4874	0.865531	0.372707	-0.418869	-0.771057	-0.232469
Sample_15B	PD/NE	0.876565	0.995958	0.791906	0.200265	0.278859	0.33318
Sample_16A	PD/NE	-0.895335	-0.660657	-0.440351	-1.05179	-1.00051	-1.02527
Sample_16B	PD/NE	0.494371	-0.178613	0.1422	0.676498	1.38815	1.20173
Sample_17	Complete	1.12219	0.962476	1.14832	1.53467	1.71503	1.5481
Sample_18A	PD/NE	-0.435953	-0.167776	0.422261	0.579501	0.665077	0.986025
Sample_18B	PD/NE	0.0897493	0.944303	0.790948	-0.203972	-0.430946	-0.345646
Sample_19A	PD/NE	-1.80608	-1.31554	-1.21571	-0.168726	0.299641	-0.569849
Sample_2	PD/NE	-0.205635	-0.663545	-0.497066	0.505478	1.36083	0.596545
Sample_21	PD/NE	-0.749637	-1.07683	-1.15267	-1.16441	-0.750668	-0.935655
Sample_23A	Complete	0.28923	-0.325252	-0.530874	0.525224	1.4149	0.486935
Sample_23B	Complete	2.12421	1.55178	2.20142	0.413314	0.239948	1.01105
Sample_24B	PD/NE	-1.24007	0.595367	0.128444	0.66979	-0.470381	0.416244
Sample_25	PD/NE	-0.743912	-1.31084	-1.59106	-1.31563	-0.615496	-1.1435
Sample_25B	PD/NE	-0.838825	0.179684	-0.281625	-0.33194	-0.7368	-0.40036
Sample_26	PD/NE	0.7423	0.657844	0.192103	2.45706	1.53658	1.58958
Sample_31A	PD/NE	1.25359	0.890049	0.657971	0.596437	0.364343	0.550093
Sample_31B	PD/NE	0.467542	-1.52243	-1.04761	1.23228	1.98867	0.928773
Sample_33	PD/NE	-1.11168	-1.26326	-1.10352	-1.26124	-1.02858	-1.26367
Sample_35	PD/NE	-0.16613	0.115097	-0.754092	-1.28623	-1.14699	-1.44518
Sample_5A	PD/NE	-0.836309	-0.828952	-0.503409	-1.16184	-1.01835	-1.31173
Sample_5B	PD/NE	-1.05792	-1.02908	-0.564333	-1.0058	-1.17238	-1.00646
Sample_7	PD/NE	1.13742	1.30615	1.26971	0.588833	0.151272	1.1314
Sample_8	PD/NE	-0.729269	-0.0619281	0.173146	0.0531026	0.0759007	0.352931
Sample_9	PD/NE	-0.561686	0.467013	0.00396735	-0.387807	-0.599039	-0.758565
	response	patient	Name	variable	value
1	znoresponse	PD	Sample_12B	REACTOME_CYTOKINE_SIGNALING_IN_IMMUNE_SYSTEM
2	znoresponse	PD	Sample_13	REACTOME_CYTOKINE_SIGNALING_IN_IMMUNE_SYSTEM
3	response	14	Sample_14	REACTOME_CYTOKINE_SIGNALING_IN_IMMUNE_SYSTEM
4	znoresponse	PD	Sample_15AAFS	REACTOME_CYTOKINE_SIGNALING_IN_IMMUNE_SYSTEM
5	znoresponse	PD	Sample_15AB	REACTOME_CYTOKINE_SIGNALING_IN_IMMUNE_SYSTEM
6	znoresponse	PD	Sample_15B	REACTOME_CYTOKINE_SIGNALING_IN_IMMUNE_SYSTEM
7	znoresponse	PD	Sample_16A	REACTOME_CYTOKINE_SIGNALING_IN_IMMUNE_SYSTEM
8	znoresponse	PD	Sample_16B	REACTOME_CYTOKINE_SIGNALING_IN_IMMUNE_SYSTEM
9	response	17	Sample_17	REACTOME_CYTOKINE_SIGNALING_IN_IMMUNE_SYSTEM
10	znoresponse	PD	Sample_18A	REACTOME_CYTOKINE_SIGNALING_IN_IMMUNE_SYSTEM
11	znoresponse	PD	Sample_18B	REACTOME_CYTOKINE_SIGNALING_IN_IMMUNE_SYSTEM
12	znoresponse	PD	Sample_19A	REACTOME_CYTOKINE_SIGNALING_IN_IMMUNE_SYSTEM
13	znoresponse	PD	Sample_2	REACTOME_CYTOKINE_SIGNALING_IN_IMMUNE_SYSTEM
14	znoresponse	PD	Sample_21	REACTOME_CYTOKINE_SIGNALING_IN_IMMUNE_SYSTEM
15	response	23A	Sample_23A	REACTOME_CYTOKINE_SIGNALING_IN_IMMUNE_SYSTEM
16	response	23B	Sample_23B	REACTOME_CYTOKINE_SIGNALING_IN_IMMUNE_SYSTEM
17	znoresponse	PD	Sample_24B	REACTOME_CYTOKINE_SIGNALING_IN_IMMUNE_SYSTEM
18	znoresponse	PD	Sample_25	REACTOME_CYTOKINE_SIGNALING_IN_IMMUNE_SYSTEM
19	znoresponse	PD	Sample_25B	REACTOME_CYTOKINE_SIGNALING_IN_IMMUNE_SYSTEM
20	znoresponse	PD	Sample_26	REACTOME_CYTOKINE_SIGNALING_IN_IMMUNE_SYSTEM
21	znoresponse	PD	Sample_31A	REACTOME_CYTOKINE_SIGNALING_IN_IMMUNE_SYSTEM
22	znoresponse	PD	Sample_31B	REACTOME_CYTOKINE_SIGNALING_IN_IMMUNE_SYSTEM
23	znoresponse	PD	Sample_33	REACTOME_CYTOKINE_SIGNALING_IN_IMMUNE_SYSTEM
24	znoresponse	PD	Sample_35	REACTOME_CYTOKINE_SIGNALING_IN_IMMUNE_SYSTEM
25	znoresponse	PD	Sample_5A	REACTOME_CYTOKINE_SIGNALING_IN_IMMUNE_SYSTEM
26	znoresponse	PD	Sample_5B	REACTOME_CYTOKINE_SIGNALING_IN_IMMUNE_SYSTEM
27	znoresponse	PD	Sample_7	REACTOME_CYTOKINE_SIGNALING_IN_IMMUNE_SYSTEM
28	znoresponse	PD	Sample_8	REACTOME_CYTOKINE_SIGNALING_IN_IMMUNE_SYSTEM
29	znoresponse	PD	Sample_9	REACTOME_CYTOKINE_SIGNALING_IN_IMMUNE_SYSTEM

## Sheet: Fig. 3D
Please see Supplementary Data 13

[truncated: 14 more sheets: Tables 1 and 2, Fig. 4A,B,C,D, Fig.5C, Fig. 5D,E,F, Fig. S6A, B, Fig. S9A, Fig. S9B,C,D, Fig. S10, Fig. S11, Fig. S12, Fig. S13, Fig. S14 A,B,C, Fig. S14D,E,F, Fig. S15]
